# Supplementary material for: An Integrated Approach Based on Multiplexed Protein Array and iTRAQ Labeling for In-Depth Identification of Pathways Associated to IVF Outcome
Source: PLoS One. 2013 Oct 16;8(10):e77303. doi: 10.1371/journal.pone.0077303 (PMC3797768; doi:10.1371/journal.pone.0077303)
Supplement: Figure S2 — Enrichment analysis performed by the DAVID software for the identification of statistically significant gene ontology annotations of biological process, molecular function and cellular component of proteins quantified in hFFs. (XLS) [file pone.0077303.s002.xls]

## Sheet: Biological Processes
Biological process	%	p-Value
acute inflammatory response	24.4186	2.83349e-26
response to wounding	37.2093	9.26233e-24
inflammatory response	29.0698	1.36365e-20
defense response	33.7209	1.88266e-18
blood coagulation	17.4419	5.11032e-16
coagulation	17.4419	5.11032e-16
hemostasis	17.4419	1.16707e-15
acute-phase response	12.7907	1.64816e-14
regulation of body fluid levels	17.4419	5.37621e-14
wound healing	17.4419	3.60027e-12
regulation of response to external stimulus	16.2791	5.681e-12
innate immune response	15.1163	1.91465e-11
immune response	23.2558	8.55737e-09
positive regulation of response to stimulus	12.7907	9.61222e-07
chemical homeostasis	12.7907	0.000688608
proteolysis	18.6047	0.000884922
homeostatic process	13.9535	0.00371277

## Sheet: Molecular Functions
Molecular function	%	p-Value
endopeptidase inhibitor activity	20.9302	1.95647e-18
peptidase inhibitor activity	20.9302	4.96668e-18
serine-type endopeptidase inhibitor activity	16.2791	2.4319e-15
enzyme inhibitor activity	22.093	4.5212e-15
carbohydrate binding	10.4651	0.000738298
lipid binding	11.6279	0.000817149
glycosaminoglycan binding	6.97674	0.00106393
serine-type endopeptidase activity	6.97674	0.00162478
polysaccharide binding	6.97674	0.00162478
pattern binding	6.97674	0.00162478
serine-type peptidase activity	6.97674	0.00305299
serine hydrolase activity	6.97674	0.00320306
peptidase activity	11.6279	0.00430149
peptidase activity, acting on L-amino acid peptides	10.4651	0.0107866
endopeptidase activity	8.13953	0.0175966
enzyme binding	9.30233	0.0255159

## Sheet: Cellular Component
Cellular component	%	p-Value
extracellular region	77.907	1.15915e-40
extracellular region part	50	7.4823e-27
extracellular space	44.186	1.90954e-26
platelet alpha granule lumen	11.6279	2.45941e-12
cytoplasmic membrane-bounded vesicle lumen	11.6279	4.90329e-12
vesicle lumen	11.6279	7.54494e-12
platelet alpha granule	11.6279	4.93778e-11
high-density lipoprotein particle	9.30233	1.1545e-10
protein-lipid complex	9.30233	1.53715e-09
plasma lipoprotein particle	9.30233	1.53715e-09
secretory granule	13.9535	1.25237e-08
cytoplasmic vesicle part	11.6279	2.15838e-06
cytoplasmic membrane-bounded vesicle	15.1163	0.000131171
membrane-bounded vesicle	15.1163	0.000177263
extracellular matrix	11.6279	0.000267064
cytoplasmic vesicle	15.1163	0.00054121
proteinaceous extracellular matrix	10.4651	0.000787566
vesicle	15.1163	0.00078949
soluble fraction	6.97674	0.0442519
cell fraction	13.9535	0.0686131
