# Supplementary material for: An Integrated Approach Based on Multiplexed Protein Array and iTRAQ Labeling for In-Depth Identification of Pathways Associated to IVF Outcome
Source: PLoS One. 2013 Oct 16;8(10):e77303. doi: 10.1371/journal.pone.0077303 (PMC3797768; doi:10.1371/journal.pone.0077303)
Supplement: Table S1 — List of proteins identified by high-resolution LC-MS/MS by the EasyProt algorithm. (XLS) [file pone.0077303.s007.xls]

## Sheet: Export Params
Date	2012/10/29 @ 11:01:03
EasyProt version	v2.2 (build 599)
#Jobs	1
FDR	5
MinUniqPepCount	1
Reporters	114 115
Ratios	114/115
Tolerance	0.05
Intensity normalization with internal standard	114(0.964) 115(1.038)
Global normalization	None
Confidence	95 %
Isotopic purity correction	iTRAQ 8-plex Batch Applied Biosystems A1095 (Used: 114 115)
	i114 = 1.0766477960399894 * I114 + -0.021736446054071986 * I115
	i115 = -0.06821544240373645 * I114 + 1.0752603633131341 * I115

## Sheet: Jobs Params
Job Title	FF_human
Job ID	1351242892268
User	anf
Submission date	2012/10/26 @ 11:14:52
Databases	uniprot_sprot (2012_06 of 13-Jun-2012)
Taxonomies	Homo sapiens (9606)
Instrument Type	ESI-LTQ-Orbitrap
Scoring Model	CID_LTQ_scan_LTQ
		Round 1
Enzyme		Trypsin_(KR)
Missed Cleavage		1 normal
Precursor Error Tolerance		25.0 ppm
Min. Peptide Length		6
Min. Peptide z-Score		3
Extended PTM Search		FALSE
Modifications		Cys_CAM (fixed, all)
		iTRAQ-8plex_K (fixed, all)
		iTRAQ-8plex_Nterm (fixed, all)
		Oxidation_M (variable, unlimited)
Peaklist File	merge.mgf

## Sheet: Protein Summary
Protein#	AC	ID	Description	Score	Coverage	#Peptides	#Uniq Peptides	#Sub-proteins	Sub-proteins
1	P98160_CHAIN_0	PGBM_HUMAN	Basement membrane-specific heparan sulfate proteoglycan core protein [CHAIN 0]	634.845	27.09	167	82	3	P98160,P98160_CHAIN_1,P98160_CHAIN_2
2	P01024_CHAIN_0	CO3_HUMAN	Complement C3 [CHAIN 0]	467.239	44.36	198	61	11	P01024,P01024_CHAIN_2,P01024_CHAIN_4,P01024_CHAIN_6,P01024_CHAIN_8,P01024_CHAIN_5,P01024_CHAIN_9,P01024_CHAIN_7,P01024_PEPT_0,P01024_CHAIN_3,O95568
3	P02787_CHAIN_0	TRFE_HUMAN	Serotransferrin (Transferrin) [CHAIN 0]	387.449	79.09	449	54	1	P02787
4	P02768_CHAIN_0	ALBU_HUMAN	Serum albumin [CHAIN 0]	367.076	81.71	586	49	2	P02768,P02768_ISOFORM_2
5	P01023_CHAIN_0	A2MG_HUMAN	Alpha-2-macroglobulin (Alpha-2-M) [CHAIN 0]	365.901	42.87	196	48	3	P01023,Q13609_CHAIN_0,Q13609
6	P0C0L5	CO4B_HUMAN	Complement C4-B	292.218	27.64	110	40	13	P0C0L4,P0C0L5_CHAIN_1,P0C0L4_CHAIN_1,P0C0L4_CHAIN_0,P0C0L5_CHAIN_0,P0C0L5_CHAIN_3,P0C0L4_CHAIN_3,P0C0L5_CHAIN_4,P0C0L4_CHAIN_4,P0C0L4_CHAIN_2,P0C0L5_CHAIN_2,P0C0L4_CHAIN_5,P0C0L5_CHAIN_5
7	P01024_CHAIN_1	CO3_HUMAN	Complement C3 [CHAIN 1]	252.51	60	98	33	1	O95568
8	P00450_CHAIN_0	CERU_HUMAN	Ceruloplasmin [CHAIN 0]	223.633	38.53	145	31	1	P00450
9	P04264_CHAIN_0	K2C1_HUMAN	Keratin, type II cytoskeletal 1 (CK-1) (K1) [CHAIN 0]	207.957	43.55	66	25	1	P04264
10	P02647_CHAIN_1	APOA1_HUMAN	Apolipoprotein A-I [CHAIN 1]	194.736	85.95	203	27	2	P02647_CHAIN_0,P02647
11	P06727_CHAIN_0	APOA4_HUMAN	Apolipoprotein A-IV (Apo-AIV) (ApoA-IV) [CHAIN 0]	190.372	61.7	68	26	1	P06727
12	P01009_CHAIN_0	A1AT_HUMAN	Alpha-1-antitrypsin [CHAIN 0]	186.298	72.59	482	26	4	P01009,P01009_ISOFORM_2,P01009_ISOFORM_3,P01009_PEPT_0
13	P02774_CHAIN_0	VTDB_HUMAN	Vitamin D-binding protein (DBP) (VDB) [CHAIN 0]	174.701	54.37	80	24	4	P02774,P02774_ISOFORM_2,Q8TDJ6_ISOFORM_2,Q8TDJ6
14	P01008_CHAIN_0	ANT3_HUMAN	Antithrombin-III (ATIII) [CHAIN 0]	152.545	50	94	22	1	P01008
15	P35527	K1C9_HUMAN	Keratin, type I cytoskeletal 9 (CK-9) (K9)	144.297	53.77	40	20	1	Q03001_ISOFORM_2
16	Q14624_ISOFORM_2	ITIH4_HUMAN	Inter-alpha-trypsin inhibitor heavy chain H4 [ISOFORM 2]	141.664	27.9	43	21	3	Q14624,Q14624_CHAIN_0,Q14624_CHAIN_1
17	P00738_CHAIN_0	HPT_HUMAN	Haptoglobin [CHAIN 0]	141.025	54.64	111	21	2	P00738,P00738_CHAIN_2
18	P00747_CHAIN_0	PLMN_HUMAN	Plasminogen [CHAIN 0]	135.807	28.95	45	18	6	P00747_CHAIN_4,P00747_CHAIN_1,P00747_CHAIN_3,P00747_CHAIN_2,P00747_PEPT_0,P08519_CHAIN_0
19	P13645	K1C10_HUMAN	Keratin, type I cytoskeletal 10 (CK-10) (K10)	134.833	40.92	46	18	7	Q7Z3Y8,Q7Z3Y7,P13646_ISOFORM_2,P13646_ISOFORM_3,Q7Z3Z0,Q7Z3Y9,Q2M2I5
20	P02790_CHAIN_0	HEMO_HUMAN	Hemopexin [CHAIN 0]	133.988	56.49	89	19	1	P02790
21	P00747	PLMN_HUMAN	Plasminogen	127.743	25.93	44	17	5	P00747_CHAIN_4,P00747_CHAIN_3,P00747_CHAIN_2,P08519,P08519_CHAIN_0
22	P02671_ISOFORM_2	FIBA_HUMAN	Fibrinogen alpha chain [ISOFORM 2]	124.295	30.43	35	17	2	P02671_CHAIN_0,P02671
23	P00734_CHAIN_0	THRB_HUMAN	Prothrombin [CHAIN 0]	120.719	39.21	37	17	5	P00734,P00734_CHAIN_2,P00734_PEPT_1,P00734_CHAIN_1,P00734_PEPT_0
24	P01042_ISOFORM_LMW	KNG1_HUMAN	Kininogen-1 [ISOFORM LMW]	117.756	40.98	39	17	3	P01042_CHAIN_1,P01042_CHAIN_0,P01042
25	P25311_CHAIN_0	ZA2G_HUMAN	Zinc-alpha-2-glycoprotein (Zn-alpha-2-GP) (Zn-alpha-2-glycoprotein) [CHAIN 0]	111.087	57.55	47	16	3	P25311,A8MT79_CHAIN_0,A8MT79
26	P01876	IGHA1_HUMAN	Ig alpha-1 chain C region	108.274	56.37	149	14	0
27	P35908	K22E_HUMAN	Keratin, type II cytoskeletal 2 epidermal (CK-2e) (K2e)	106.616	28.01	35	14	15	Q7Z794,Q5XKE5,O95678,Q86Y46_ISOFORM_2,Q14CN4_ISOFORM_2,Q14CN4,Q3SY84,Q7RTS7,Q86Y46,Q9NSB2,P12035,Q01546,Q9UL49_ISOFORM_2,Q9UL49_ISOFORM_1,Q9UL49
28	P04217_CHAIN_0	A1BG_HUMAN	Alpha-1B-glycoprotein [CHAIN 0]	105.271	41.14	68	13	2	P04217,P04217_ISOFORM_2
29	P19823_CHAIN_0	ITIH2_HUMAN	Inter-alpha-trypsin inhibitor heavy chain H2 (ITI heavy chain H2) (ITI-HC2) (Inter-alpha-inhibitor heavy chain 2) (SHAP) [CHAIN 0]	98.781	24.69	33	14	1	P19823
30	P43652_CHAIN_0	AFAM_HUMAN	Afamin (Alpha-Alb) [CHAIN 0]	98.472	26.3	33	14	1	P43652
31	P08697_CHAIN_0	A2AP_HUMAN	Alpha-2-antiplasmin (Alpha-2-AP) (Alpha-2-PI) [CHAIN 0]	96.856	39.16	35	13	0
32	P08697	A2AP_HUMAN	Alpha-2-antiplasmin (Alpha-2-AP) (Alpha-2-PI)	96.225	37.07	31	13	1	P08697_ISOFORM_2
33	P19827_CHAIN_0	ITIH1_HUMAN	Inter-alpha-trypsin inhibitor heavy chain H1 (ITI heavy chain H1) (ITI-HC1) (Inter-alpha-inhibitor heavy chain 1) (SHAP) [CHAIN 0]	94.35	24.76	45	12	1	P19827
34	P01877	IGHA2_HUMAN	Ig alpha-2 chain C region	94.293	63.24	92	13	0
35	P01860	IGHG3_HUMAN	Ig gamma-3 chain C region	88.367	38.73	55	12	0
36	P01011_CHAIN_0	AACT_HUMAN	Alpha-1-antichymotrypsin [CHAIN 0]	87.98	34.5	59	11	3	P01011_CHAIN_1,P01011,P01011_ISOFORM_2
37	P00739_CHAIN_0	HPTR_HUMAN	Haptoglobin-related protein [CHAIN 0]	87.651	36.47	74	13	2	P00739,P00739_ISOFORM_2
38	P10909_CHAIN_0	CLUS_HUMAN	Clusterin [CHAIN 0]	85.991	38.17	21	12	7	P10909_ISOFORM_4,P10909,P10909_ISOFORM_5,P10909_ISOFORM_2,P10909_ISOFORM_3,P10909_CHAIN_1,P10909_CHAIN_2
39	P01019_CHAIN_0	ANGT_HUMAN	Angiotensinogen [CHAIN 0]	81.188	33.41	61	11	1	P01019
40	P01857	IGHG1_HUMAN	Ig gamma-1 chain C region	80.983	46.97	52	11	0
41	P00751_CHAIN_0	CFAB_HUMAN	Complement factor B [CHAIN 0]	78.998	17.19	24	12	4	P00751,P00751_CHAIN_2,P00751_ISOFORM_2,P00751_CHAIN_1
42	P02751_ISOFORM_10	FINC_HUMAN	Fibronectin [ISOFORM 10]	78.982	7.86	14	11	15	P02751_ISOFORM_9,P02751_ISOFORM_14,P02751_ISOFORM_13,P02751_ISOFORM_8,P02751_CHAIN_0,P02751_ISOFORM_3,P02751,P02751_ISOFORM_7,P02751_ISOFORM_15,P02751_ISOFORM_6,P02751_ISOFORM_5,P02751_ISOFORM_12,P02751_ISOFORM_11,P02751_ISOFORM_4,P02751_ISOFORM_2
43	P05155_CHAIN_0	IC1_HUMAN	Plasma protease C1 inhibitor (C1 Inh) (C1Inh) [CHAIN 0]	76.165	21.34	36	10	1	P05155
44	P02765	FETUA_HUMAN	Alpha-2-HS-glycoprotein	73.826	36.24	66	11	1	P02765_CHAIN_1
45	P01859	IGHG2_HUMAN	Ig gamma-2 chain C region	72.383	38.65	51	10	0
46	P02675_CHAIN_0	FIBB_HUMAN	Fibrinogen beta chain [CHAIN 0]	72.075	29.08	23	10	1	P02675
48	P05543_CHAIN_0	THBG_HUMAN	Thyroxine-binding globulin [CHAIN 0]	67.79	28.86	27	9	1	P05543
49	P02765_CHAIN_0	FETUA_HUMAN	Alpha-2-HS-glycoprotein [CHAIN 0]	66.15	36.17	38	10	0
50	Q08380_CHAIN_0	LG3BP_HUMAN	Galectin-3-binding protein (MAC2BP) (Mac-2 BP) [CHAIN 0]	64.35	20.81	12	9	1	Q08380
51	P01861	IGHG4_HUMAN	Ig gamma-4 chain C region	63.843	38.84	34	9	0
52	P00748	FA12_HUMAN	Coagulation factor XII [CHAIN 0]	63.809	19.19	10	9	3	P00748_CHAIN_0,P00748_CHAIN_2,P00748_CHAIN_3
53	P20742_ISOFORM_2	PZP_HUMAN	Pregnancy zone protein [ISOFORM 2]	61.176	8.52	32	8	2	P20742_CHAIN_0,P20742
54	P35858_CHAIN_0	ALS_HUMAN	Insulin-like growth factor-binding protein complex acid labile subunit (ALS) [CHAIN 0]	60.32	18.69	10	8	1	P35858
55	P02763_CHAIN_0	A1AG1_HUMAN	Alpha-1-acid glycoprotein 1 (AGP 1) (OMD 1) [CHAIN 0]	59.249	45.36	40	8	1	P02763
56	P05546_CHAIN_0	HEP2_HUMAN	Heparin cofactor 2 (HC-II) (HLS2) [CHAIN 0]	55.463	16.46	16	8	1	P05546
57	P02679_CHAIN_0	FIBG_HUMAN	Fibrinogen gamma chain [CHAIN 0]	53.891	24.82	11	7	2	P02679_ISOFORM_Gamma-A,P02679
58	P08185_CHAIN_0	CBG_HUMAN	Corticosteroid-binding globulin (CBG) [CHAIN 0]	53.425	28.2	24	7	1	P08185
59	P01834	IGKC_HUMAN	Ig kappa chain C region	53.089	82.08	58	7	0
60	P00738_CHAIN_1	HPT_HUMAN	Haptoglobin [CHAIN 1]	49.94	58.45	13	8	0
61	P27169_CHAIN_0	PON1_HUMAN	Serum paraoxonase/arylesterase 1 (PON 1) (A-esterase 1) [CHAIN 0]	49.841	27.4	17	7	1	P27169
62	P02750_CHAIN_0	A2GL_HUMAN	Leucine-rich alpha-2-glycoprotein (LRG) [CHAIN 0]	49.181	25	15	7	1	P02750
63	P01871	IGHM_HUMAN	Ig mu chain C region	47.808	18.14	11	7	2	P01871_ISOFORM_2,P04220
64	P19652_CHAIN_0	A1AG2_HUMAN	Alpha-1-acid glycoprotein 2 (AGP 2) (OMD 2) [CHAIN 0]	46.9	37.16	28	6	1	P19652
65	P13611_ISOFORM_V3	CSPG2_HUMAN	Versican core protein (Chondroitin sulfate proteoglycan 2) (GHAP) [ISOFORM V3]	46.755	13.59	11	6	5	P13611_ISOFORM_V2,P13611_ISOFORM_V1,P13611_CHAIN_0,P13611,P13611_ISOFORM_Vint
66	P02766_CHAIN_0	TTHY_HUMAN	Transthyretin [CHAIN 0]	44.981	46.46	13	6	1	P02766
67	B9A064_CHAIN_0	IGLL5_HUMAN	Immunoglobulin lambda-like polypeptide 5 [CHAIN 0]	43.58	41.9	31	6	2	B9A064,P0CG04
68	P0CG05	LAC2_HUMAN	Ig lambda-2 chain C regions	43.348	69.81	40	6	1	P0CG06
70	P02760	AMBP_HUMAN	Protein AMBP	40.46	20.45	19	5	3	P02760_CHAIN_0,P02760_CHAIN_1,P02760_CHAIN_2
71	O75882_CHAIN_0	ATRN_HUMAN	Attractin [CHAIN 0]	37.913	4.83	6	5	3	O75882_ISOFORM_3,O75882_ISOFORM_2,O75882
72	P06681_CHAIN_2	CO2_HUMAN	Complement C2 [CHAIN 2]	37.526	12.38	6	5	3	P06681_ISOFORM_2,P06681_CHAIN_0,P06681
73	Q96PD5_CHAIN_0	PGRP2_HUMAN	N-acetylmuramoyl-L-alanine amidase (PGRP-L) [CHAIN 0]	37.224	15.68	6	5	2	Q96PD5,Q96PD5_ISOFORM_2
74	P02533_CHAIN_0	K1C14_HUMAN	Keratin, type I cytoskeletal 14 (CK-14) (K14) [CHAIN 0]	37.196	12.1	9	5	7	P02533,P08779_CHAIN_0,P08779,Q04695_CHAIN_0,Q04695,P08727,Q7Z3Y9
75	P02748_CHAIN_0	CO9_HUMAN	Complement component C9 [CHAIN 0]	35.753	11.71	7	5	3	P02748,P02748_CHAIN_1,P02748_CHAIN_2
76	P02749_CHAIN_0	APOH_HUMAN	Beta-2-glycoprotein 1 (Apo-H) (B2GPI) (Beta(2)GPI) [CHAIN 0]	35.658	19.63	9	5	1	P02749
77	P13647	K2C5_HUMAN	Keratin, type II cytoskeletal 5 (CK-5) (K5)	34.69	8.14	8	5	15	P02538_CHAIN_0,P48668_CHAIN_0,P02538,P48668,Q5XKE5,O95678,Q86Y46_ISOFORM_2,Q14CN4_ISOFORM_2,Q14CN4,Q3SY84,Q7RTS7,Q86Y46,Q9NSB2,P12035,Q01546
79	P51884_CHAIN_0	LUM_HUMAN	Lumican (KSPG lumican) [CHAIN 0]	33.456	17.81	14	5	1	P51884
80	P02652_CHAIN_0	APOA2_HUMAN	Apolipoprotein A-II [CHAIN 0]	33.107	84.42	30	5	2	P02652,P02652_CHAIN_1
81	P04278_CHAIN_0	SHBG_HUMAN	Sex hormone-binding globulin (SHBG) (SBP) (ABP) (TeBG) [CHAIN 0]	32.096	16.89	8	4	2	P04278,P04278_ISOFORM_2
82	P15309_CHAIN_0	PPAP_HUMAN	Prostatic acid phosphatase [CHAIN 0]	30.203	14.69	11	4	3	P15309,P15309_ISOFORM_2,P15309_PEPT_0
83	P05090_CHAIN_0	APOD_HUMAN	Apolipoprotein D (Apo-D) (ApoD) [CHAIN 0]	30.147	21.89	13	4	1	P05090
84	P01623	KV305_HUMAN	Ig kappa chain V-III region WOL	29.316	39.45	12	3	8	P18135_CHAIN_0,P01620,P18136_CHAIN_0,P18135,P18136,P01622,P04206,P01621_CHAIN_0
85	O14791_CHAIN_0	APOL1_HUMAN	Apolipoprotein L1 (Apo-L) (ApoL) (ApoL-I) [CHAIN 0]	28.424	14.56	4	3	2	O14791,O14791_ISOFORM_2
86	P06313_CHAIN_0	KV403_HUMAN	Ig kappa chain V-IV region JI [CHAIN 0]	28.211	42.48	10	4	5	P01625,P06314_CHAIN_0,P06312,P06313,P06314
87	P09486_CHAIN_0	SPRC_HUMAN	SPARC (BM-40) (ON) [CHAIN 0]	27.907	13.29	4	4	1	P09486
88	P02753_CHAIN_4	RET4_HUMAN	Retinol-binding protein 4 [CHAIN 4]	27.85	23.3	9	4	5	P02753_CHAIN_3,P02753_CHAIN_2,P02753_CHAIN_1,P02753_CHAIN_0,P02753
89	P80108_CHAIN_0	PHLD_HUMAN	Phosphatidylinositol-glycan-specific phospholipase D (PI-G PLD) (GPI-PLD) (GPI-specific phospholipase D) [CHAIN 0]	27.777	4.28	3	3	1	P80108
90	P04004_CHAIN_0	VTNC_HUMAN	Vitronectin [CHAIN 0]	27.619	11.98	6	4	3	P04004,P04004_CHAIN_1,P04004_CHAIN_2
91	P02656_CHAIN_0	APOC3_HUMAN	Apolipoprotein C-III (Apo-CIII) (ApoC-III) [CHAIN 0]	27.177	55.7	13	3	1	P02656
92	Q96KN2_CHAIN_0	CNDP1_HUMAN	Beta-Ala-His dipeptidase [CHAIN 0]	26.74	11.64	5	4	1	Q96KN2
93	P13671_CHAIN_0	CO6_HUMAN	Complement component C6 [CHAIN 0]	25.954	4.38	5	4	1	P13671
94	P04259_CHAIN_0	K2C6B_HUMAN	Keratin, type II cytoskeletal 6B (CK-6B) (K6B) [CHAIN 0]	25.746	6.57	6	4	16	P04259,P02538_CHAIN_0,P48668_CHAIN_0,P02538,P48668,Q5XKE5,O95678,Q86Y46_ISOFORM_2,Q14CN4_ISOFORM_2,Q14CN4,Q3SY84,Q7RTS7,Q86Y46,Q9NSB2,P12035,Q01546
95	P07225_CHAIN_0	PROS_HUMAN	Vitamin K-dependent protein S [CHAIN 0]	25.19	5.67	5	3	1	P07225
96	P0CF74	LAC6_HUMAN	Ig lambda-6 chain C region	24.622	46.23	28	3	0
97	P81605_CHAIN_0	DCD_HUMAN	Dermcidin [CHAIN 0]	23.892	50.55	8	3	3	P81605,P81605_ISOFORM_2,P81605_PEPT_0
98	P10643_CHAIN_0	CO7_HUMAN	Complement component C7 [CHAIN 0]	23.256	4.75	4	4	1	P10643
99	P39059_CHAIN_0	COFA1_HUMAN	Collagen alpha-1(XV) chain [CHAIN 0]	22.379	2.28	3	3	2	P39059,P39059_CHAIN_1
100	P08571_CHAIN_1	CD14_HUMAN	Monocyte differentiation antigen CD14 [CHAIN 1]	22.013	17.48	4	3	2	P08571_CHAIN_0,P08571
101	Q9NZP8_CHAIN_0	C1RL_HUMAN	Complement C1r subcomponent-like protein (C1r-LP) (C1r-like protein) (CLSPa) [CHAIN 0]	21.173	6.42	2	2	1	Q9NZP8
102	Q06033_CHAIN_0	ITIH3_HUMAN	Inter-alpha-trypsin inhibitor heavy chain H3 (ITI heavy chain H3) (ITI-HC3) (Inter-alpha-inhibitor heavy chain 3) (SHAP) [CHAIN 0]	21.105	5.83	4	3	2	Q06033_ISOFORM_2,Q06033
103	Q9UGM5_CHAIN_0	FETUB_HUMAN	Fetuin-B [CHAIN 0]	20.782	7.63	3	3	1	Q9UGM5
104	P13646	K1C13_HUMAN	Keratin, type I cytoskeletal 13 (CK-13) (K13)	20.6	8.73	3	3	3	P13646_ISOFORM_2,P13646_ISOFORM_3,Q2M2I5
105	P01700	LV102_HUMAN	Ig lambda chain V-I region HA	20.289	18.75	4	2	3	P01707,P01709,P01712
106	O95445	APOM_HUMAN	Apolipoprotein M (Apo-M) (ApoM)	20.047	15.96	5	3	0
107	P22792_CHAIN_0	CPN2_HUMAN	Carboxypeptidase N subunit 2 [CHAIN 0]	19.956	6.87	5	3	1	P22792
108	P14923	PLAK_HUMAN	Junction plakoglobin	19.946	3.76	2	2	1	P35222
109	P22891_CHAIN_0	PROZ_HUMAN	Vitamin K-dependent protein Z [CHAIN 0]	19.885	9.44	3	3	2	P22891,P22891_ISOFORM_2
110	P05452_CHAIN_0	TETN_HUMAN	Tetranectin (TN) [CHAIN 0]	19.674	19.34	9	3	1	P05452
111	Q9UNN8_CHAIN_0	EPCR_HUMAN	Endothelial protein C receptor (APC receptor) [CHAIN 0]	18.456	11.76	2	2	1	Q9UNN8
112	P04208	LV106_HUMAN	Ig lambda chain V-I region WAH	17.57	22.02	4	2	0
113	P01763	HV302_HUMAN	Ig heavy chain V-III region WEA	17.282	20.18	3	2	1	P01767
114	P04180_CHAIN_0	LCAT_HUMAN	Phosphatidylcholine-sterol acyltransferase [CHAIN 0]	17.216	6.25	2	2	1	P04180
115	P01779	HV318_HUMAN	Ig heavy chain V-III region TUR	17.123	26.72	3	2	4	P01770,P01765,P01776,P01774
116	P08729_CHAIN_0	K2C7_HUMAN	Keratin, type II cytoskeletal 7 (CK-7) (K7) [CHAIN 0]	16.674	4.27	2	2	19	P08729,P05787_CHAIN_0,P05787,P19013,Q86Y46_ISOFORM_2,Q14CN4_ISOFORM_2,Q14CN4,Q3SY84,Q7RTS7,Q86Y46,Q9NSB2,P12035,Q01546,Q6KB66_ISOFORM_2,P14136_ISOFORM_3,P14136,P14136_ISOFORM_2,Q6KB66,Q6KB66_ISOFORM_3
117	P80748	LV302_HUMAN	Ig lambda chain V-III region LOI	16.535	21.62	6	2	0
118	P22352_CHAIN_0	GPX3_HUMAN	Glutathione peroxidase 3 (GPx-3) (GSHPx-3) (GPx-P) (GSHPx-P) [CHAIN 0]	16.264	14.08	3	2	1	P22352
119	P06310_CHAIN_0	KV206_HUMAN	Ig kappa chain V-II region RPMI 6410 [CHAIN 0]	16.084	32.74	13	2	5	P01617,P06309_CHAIN_0,P01614,P06309,P06310
120	P01766	HV305_HUMAN	Ig heavy chain V-III region BRO	15.899	25	3	2	2	P01777,P01767
121	P01031	CO5_HUMAN	Complement C5	15.683	1.31	2	2	2	P01031_CHAIN_3,P01031_CHAIN_1
122	P01764_CHAIN_0	HV303_HUMAN	Ig heavy chain V-III region VH26 [CHAIN 0]	15.671	31.63	4	2	4	P01764,P01765,P01776,P01774
123	A0M8Q6	LAC7_HUMAN	Ig lambda-7 chain C region	14.981	32.08	23	2	0
124	P43251_CHAIN_0	BTD_HUMAN	Biotinidase (Biotinase) [CHAIN 0]	14.809	4.98	3	2	1	P43251
125	P00742_CHAIN_3	FA10_HUMAN	Coagulation factor X [CHAIN 3]	14.533	11.02	2	2	3	P00742_CHAIN_2,P00742_CHAIN_0,P00742
126	P06276_CHAIN_0	CHLE_HUMAN	Cholinesterase [CHAIN 0]	13.985	5.57	2	2	1	P06276
127	P04070_CHAIN_0	PROC_HUMAN	Vitamin K-dependent protein C [CHAIN 0]	13.611	5.01	2	2	3	P04070,P04070_CHAIN_2,P04070_CHAIN_1
128	P31944	CASPE_HUMAN	Caspase-14	13.592	12.81	2	2	1	P31944_CHAIN_0
129	P60709_CHAIN_1	ACTB_HUMAN	Actin, cytoplasmic 1 [CHAIN 1]	13.279	6.42	2	2	15	P63261_CHAIN_1,P60709,P63261,P63267_CHAIN_0,P62736_CHAIN_0,P68032_CHAIN_0,P68133_CHAIN_0,P63267,P62736,P68032,P68133,P0CG39,A5A3E0,P0CG38,Q6S8J3
130	Q15166	PON3_HUMAN	Serum paraoxonase/lactonase 3	13.134	4.52	6	2	0
131	P81605_PEPT_1	DCD_HUMAN	Dermcidin [PEPTIDE 1])	12.714	51.06	4	2	0
132	P0CG47_CHAIN_0	UBB_HUMAN	Polyubiquitin-B [CHAIN 0]	12.696	32.89	2	2	17	P0CG47_CHAIN_1,P0CG47_CHAIN_2,P0CG48_CHAIN_0,P0CG48_CHAIN_1,P0CG48_CHAIN_2,P0CG48_CHAIN_3,P0CG48_CHAIN_4,P0CG48_CHAIN_5,P0CG48_CHAIN_6,P0CG48_CHAIN_7,P0CG48_CHAIN_8,P62979_CHAIN_0,P62987_CHAIN_0,P62987,P62979,P0CG47,P0CG48
133	Q9Y5Y7_CHAIN_0	LYVE1_HUMAN	Lymphatic vessel endothelial hyaluronic acid receptor 1 (LYVE-1) (CRSBP-1) [CHAIN 0]	12.324	5.94	2	2	1	Q9Y5Y7
134	P06331_CHAIN_0	HV209_HUMAN	Ig heavy chain V-II region ARH-77 [CHAIN 0]	12.143	19.69	2	2	2	P06331,P01825
135	Q03001	DYST_HUMAN	Dystonin (BPA) (Bullous pemphigoid antigen)	11.927	0.17	4	2	2	Q03001_ISOFORM_2,Q03001_ISOFORM_4
136	P35542_CHAIN_0	SAA4_HUMAN	Serum amyloid A-4 protein (C-SAA) [CHAIN 0]	11.819	23.21	2	2	1	P35542
137	P13796_CHAIN_0	PLSL_HUMAN	Plastin-2 (LCP-1) [CHAIN 0]	11.418	2.4	1	1	1	P13796
138	P19012	K1C15_HUMAN	Keratin, type I cytoskeletal 15 (CK-15) (K15)	10.912	3.51	2	2	2	P08727,Q2M2I5
139	P12955_ISOFORM_2	PEPD_HUMAN	Xaa-Pro dipeptidase (X-Pro dipeptidase) (Prolidase) [ISOFORM 2]	10.624	2.21	1	1	2	P12955_CHAIN_0,P12955
140	Q6UX71_ISOFORM_2	PXDC2_HUMAN	Plexin domain-containing protein 2 [ISOFORM 2]	10.473	2.5	1	1	2	Q6UX71_CHAIN_0,Q6UX71
141	P06858_CHAIN_0	LIPL_HUMAN	Lipoprotein lipase (LPL) [CHAIN 0]	10.415	3.79	1	1	1	P06858
142	P08246_CHAIN_0	ELNE_HUMAN	Neutrophil elastase (HLE) [CHAIN 0]	9.505	4.2	1	1	1	P08246
143	P01624	KV306_HUMAN	Ig kappa chain V-III region POM	9.358	8.26	2	1	4	P04207_CHAIN_0,P04207,P01605,P04434
144	P20930	FILA_HUMAN	Filaggrin	8.998	0.32	1	1	0
145	P01593	KV101_HUMAN	Ig kappa chain V-I region AG	8.851	16.67	5	1	10	P04431_CHAIN_0,P04432_CHAIN_0,P01594,P01599,P01600,P01607,P01608,P01609,P01610,P80362
146	Q08554_CHAIN_0	DSC1_HUMAN	Desmocollin-1 (DG2/DG3) [CHAIN 0]	8.796	1.71	1	1	2	Q08554,Q08554_ISOFORM_1B
147	P01772	HV311_HUMAN	Ig heavy chain V-III region KOL	8.738	8.73	2	1	0
148	P02735_CHAIN_1	SAA_HUMAN	Serum amyloid protein A(4-101) [CHAIN 1]	8.726	18.42	2	1	5	P02735_CHAIN_4,P02735_CHAIN_3,P02735_CHAIN_2,P02735_CHAIN_0,P02735
149	P01781	HV320_HUMAN	Ig heavy chain V-III region GAL	8.719	9.48	3	1	0
150	P61769_CHAIN_1	B2MG_HUMAN	Beta-2-microglobulin [CHAIN 1]	8.644	10.2	3	1	2	P61769_CHAIN_0,P61769
151	P06702_CHAIN_0	S10A9_HUMAN	Protein S100-A9 (MRP-14) (p14) [CHAIN 0]	8.637	13.27	2	1	1	P06702
152	P01611	KV119_HUMAN	Ig kappa chain V-I region Wes	8.58	16.67	2	1	0
153	P01596	KV104_HUMAN	Ig kappa chain V-I region CAR	8.497	16.82	2	1	1	P01598
154	P02786_CHAIN_1	TFR1_HUMAN	Transferrin receptor protein 1 [CHAIN 1]	8.451	1.52	1	1	1	P02786
155	Q9H7P6	F125B_HUMAN	Multivesicular body subunit 12B	8.311	3.45	1	1	0
156	P12273_CHAIN_0	PIP_HUMAN	Prolactin-inducible protein (GCDFP-15) (SABP) [CHAIN 0]	8.156	11.02	1	1	1	P12273
157	P04745_CHAIN_0	AMY1_HUMAN	Alpha-amylase 1 [CHAIN 0]	8.125	3.23	1	1	5	P04746_CHAIN_0,P19961_CHAIN_0,P04745,P04746,P19961
158	P31151_CHAIN_0	S10A7_HUMAN	Protein S100-A7 [CHAIN 0]	7.789	11	1	1	3	Q86SG5_CHAIN_0,P31151,Q86SG5
159	P04433	KV309_HUMAN	Ig kappa chain V-III region VG	7.689	7.83	3	1	0
160	P10599_CHAIN_0	THIO_HUMAN	Thioredoxin (Trx) (ADF) (SASP) [CHAIN 0]	7.649	12.5	1	1	1	P10599
161	P00488_CHAIN_0	F13A_HUMAN	Coagulation factor XIII A chain (Coagulation factor XIIIa) [CHAIN 0]	7.607	2.45	1	1	1	P00488
162	P16070_ISOFORM_19	CD44_HUMAN	CD44 antigen (ECMR-III) (PGP-1) (PGP-I) [ISOFORM 19]	7.4	6.47	1	1	18	P16070_ISOFORM_15,P16070_ISOFORM_18,P16070_ISOFORM_12,P16070_ISOFORM_14,P16070_ISOFORM_13,P16070_ISOFORM_11,P16070_ISOFORM_10,P16070_ISOFORM_16,P16070_ISOFORM_8,P16070_ISOFORM_9,P16070_ISOFORM_17,P16070_ISOFORM_4,P16070_ISOFORM_6,P16070_ISOFORM_3,P16070_ISOFORM_7,P16070_CHAIN_0,P16070_ISOFORM_5,P16070
163	P02743_CHAIN_1	SAMP_HUMAN	Serum amyloid P-component [CHAIN 1]	7.4	5.91	2	1	2	P02743_CHAIN_0,P02743
164	P01743_CHAIN_0	HV102_HUMAN	Ig heavy chain V-I region HG3 [CHAIN 0]	7.389	11.22	1	1	1	P01743
165	P01715	LV401_HUMAN	Ig lambda chain V-IV region Bau	7.186	7.55	1	1	0
166	P01880	IGHD_HUMAN	Ig delta chain C region	7.16	6.77	1	1	1	P01880_ISOFORM_2
167	P02655_CHAIN_0	APOC2_HUMAN	Apolipoprotein C-II (Apo-CII) (ApoC-II) [CHAIN 0]	7.127	27.85	1	1	1	P02655
168	Q7Z3V4_ISOFORM_3	UBE3B_HUMAN	Ubiquitin-protein ligase E3B [ISOFORM 3]	7.113	2.46	1	1	2	Q7Z3V4_ISOFORM_2,Q7Z3V4
169	O94985_CHAIN_1	CSTN1_HUMAN	Calsyntenin-1 [CHAIN 1]	7.113	0.75	1	1	3	O94985_CHAIN_0,O94985_ISOFORM_2,O94985
170	P06888	LV109_HUMAN	Ig lambda chain V-I region EPS	6.965	7.34	2	1	4	P01701,P01702,P06316_CHAIN_0,P06316
171	Q92820_CHAIN_0	GGH_HUMAN	Gamma-glutamyl hydrolase [CHAIN 0]	6.93	4.42	1	1	1	Q92820
172	Q32M84	BTBDG_HUMAN	BTB/POZ domain-containing protein 16	6.853	1.58	1	1	1	Q32M84_ISOFORM_2
173	Q13790_CHAIN_0	APOF_HUMAN	Apolipoprotein F (Apo-F) (LTIP) [CHAIN 0]	6.832	8.64	1	1	1	Q13790
174	P15169_CHAIN_0	CBPN_HUMAN	Carboxypeptidase N catalytic chain (CPN) (SCPN) [CHAIN 0]	6.79	2.05	1	1	1	P15169
175	Q9UPS8	ANR26_HUMAN	Ankyrin repeat domain-containing protein 26	6.702	0.47	1	1	1	Q9UPS8_ISOFORM_3
176	Q06732	ZN33B_HUMAN	Zinc finger protein 33B	6.679	1.03	1	1	0
177	P08311_CHAIN_0	CATG_HUMAN	Cathepsin G (CG) [CHAIN 0]	6.569	4.26	1	1	1	P08311
178	P15151_ISOFORM_Gamma	PVR_HUMAN	Poliovirus receptor (NECL-5) [ISOFORM Gamma]	6.542	2.2	1	1	4	P15151_ISOFORM_Beta,P15151_ISOFORM_Delta,P15151_CHAIN_0,P15151
179	P04196_CHAIN_0	HRG_HUMAN	Histidine-rich glycoprotein (HPRG) [CHAIN 0]	6.533	3.16	1	1	0
180	Q5T3U5_ISOFORM_2	MRP7_HUMAN	Multidrug resistance-associated protein 7 [ISOFORM 2]	6.507	0.61	2	1	1	Q5T3U5
181	Q6ZT98_ISOFORM_3	TTLL7_HUMAN	Tubulin polyglutamylase TTLL7 [ISOFORM 3]	6.497	0.76	5	1	1	Q6ZT98
182	Q8NFC6	BD1L1_HUMAN	Biorientation of chromosomes in cell division protein 1-like 1	6.466	0.33	1	1	0
183	P46977	STT3A_HUMAN	Dolichyl-diphosphooligosaccharide--protein glycosyltransferase subunit STT3A (Oligosaccharyl transferase subunit STT3A) (STT3-A)	6.432	0.99	4	1	2	Q8TCJ2_CHAIN_0,Q8TCJ2
184	Q8TEU7_ISOFORM_2	RPGF6_HUMAN	Rap guanine nucleotide exchange factor 6 (PDZ-GEF2) [ISOFORM 2]	6.396	0.58	5	1	4	Q8TEU7_ISOFORM_5,Q8TEU7_ISOFORM_3,Q8TEU7,Q8TEU7_ISOFORM_4
185	Q99932	SPAG8_HUMAN	Sperm-associated antigen 8 (SMP-1)	6.394	1.88	2	1	1	Q99932_ISOFORM_2
186	Q86WZ0	HEAT4_HUMAN	HEAT repeat-containing protein 4	6.392	0.88	4	1	0
187	P13598_CHAIN_0	ICAM2_HUMAN	Intercellular adhesion molecule 2 (ICAM-2) [CHAIN 0]	6.351	6.37	2	1	1	P13598
188	O75970_ISOFORM_3	MPDZ_HUMAN	Multiple PDZ domain protein [ISOFORM 3]	6.298	0.39	2	1	2	O75970_ISOFORM_2,O75970
189	Q9H0T7	RAB17_HUMAN	Ras-related protein Rab-17	6.239	4.72	3	1	0
190	Q86SQ4_CHAIN_0	GP126_HUMAN	G-protein coupled receptor 126 [CHAIN 0]	6.21	0.84	1	1	4	Q86SQ4_ISOFORM_2,Q86SQ4,Q86SQ4_ISOFORM_4,Q86SQ4_ISOFORM_3
191	P00740_CHAIN_2	FA9_HUMAN	Coagulation factor IX [CHAIN 2]	6.144	3.83	1	1	2	P00740_CHAIN_0,P00740
192	Q96K76	UBP47_HUMAN	Ubiquitin carboxyl-terminal hydrolase 47	6.106	0.58	4	1	0
193	P13591_ISOFORM_6	NCAM1_HUMAN	Neural cell adhesion molecule 1 (N-CAM-1) (NCAM-1) [ISOFORM 6]	6.095	3.3	1	1	6	P13591_ISOFORM_5,P13591_ISOFORM_4,P13591_ISOFORM_3,P13591_CHAIN_0,P13591_ISOFORM_2,P13591
194	Q5JTH9_ISOFORM_2	RRP12_HUMAN	RRP12-like protein [ISOFORM 2]	6.087	0.58	1	1	1	Q5JTH9
195	P55058_ISOFORM_2	PLTP_HUMAN	Phospholipid transfer protein [ISOFORM 2]	6.011	2.49	1	1	2	P55058_CHAIN_0,P55058
196	P02747_CHAIN_0	C1QC_HUMAN	Complement C1q subcomponent subunit C [CHAIN 0]	5.966	4.15	2	1	1	P02747
197	P61626_CHAIN_0	LYSC_HUMAN	Lysozyme C [CHAIN 0]	5.953	9.23	1	1	1	P61626
198	P54198	HIRA_HUMAN	Protein HIRA	5.94	1.18	1	1	0
199	P06396_ISOFORM_2	GELS_HUMAN	Gelsolin (ADF) [ISOFORM 2]	5.913	2.05	1	1	3	P06396_ISOFORM_3,P06396_CHAIN_0,P06396
200	P48729	KC1A_HUMAN	Casein kinase I isoform alpha (CKI-alpha)	5.802	3.86	1	1	2	Q8N752,P48729_ISOFORM_2
201	Q9Y6Y0	NS1BP_HUMAN	Influenza virus NS1A-binding protein (NS1-BP) (NS1-binding protein)	5.801	1.71	1	1	0
202	Q8NBN7	RDH13_HUMAN	Retinol dehydrogenase 13	5.8	2.72	3	1	0
203	Q8NB42_ISOFORM_2	ZN527_HUMAN	Zinc finger protein 527 [ISOFORM 2]	5.79	1.56	1	1	1	Q8NB42
204	Q9UKG9	OCTC_HUMAN	Peroxisomal carnitine O-octanoyltransferase (COT)	5.786	1.31	2	1	0
205	P01019_PEPT_2	ANGT_HUMAN	Angiotensinogen [PEPTIDE 2])	5.785	85.71	1	1	1	P01019_PEPT_1
206	Q8ND61_ISOFORM_2	CC020_HUMAN	Uncharacterized protein C3orf20 [ISOFORM 2]	5.77	1.41	1	1	1	Q8ND61
207	Q53HC0	CCD92_HUMAN	Coiled-coil domain-containing protein 92	5.743	2.72	1	1	0
208	Q7Z2Y8	GVIN1_HUMAN	Interferon-induced very large GTPase 1	5.731	0.54	2	1	0
209	Q7Z7H8	RM10_HUMAN	39S ribosomal protein L10, mitochondrial (L10mt) (MRP-L10) (L8mt) (MRP-L8)	5.711	3.07	1	1	0
210	P50213_ISOFORM_2	IDH3A_HUMAN	Isocitrate dehydrogenase [NAD] subunit alpha, mitochondrial [ISOFORM 2]	5.708	3.47	2	1	2	P50213_CHAIN_0,P50213
211	O95873	CF047_HUMAN	Uncharacterized protein C6orf47	5.708	9.52	1	1	0
212	Q7Z7L9	ZSCA2_HUMAN	Zinc finger and SCAN domain-containing protein 2 (Zfp-29)	5.707	1.95	2	1	0
213	Q7Z628_ISOFORM_2	ARHG8_HUMAN	Neuroepithelial cell-transforming gene 1 protein [ISOFORM 2]	5.704	1.48	3	1	1	Q7Z628
214	P54108_CHAIN_0	CRIS3_HUMAN	Cysteine-rich secretory protein 3 (CRISP-3) (SGP28) [CHAIN 0]	5.7	3.56	1	1	3	P54108,P54108_ISOFORM_2,P54108_ISOFORM_3
215	Q5SYE7_ISOFORM_2	NHSL1_HUMAN	NHS-like protein 1 [ISOFORM 2]	5.669	0.62	1	1	1	Q5SYE7
216	Q6ZMR5_ISOFORM_2	TM11A_HUMAN	Transmembrane protease serine 11A [ISOFORM 2]	5.662	2.15	2	1	1	Q6ZMR5
217	Q6T4R5_ISOFORM_3	NHS_HUMAN	Nance-Horan syndrome protein [ISOFORM 3]	5.658	1.09	1	1	2	Q6T4R5_ISOFORM_2,Q6T4R5
218	Q9H270	VPS11_HUMAN	Vacuolar protein sorting-associated protein 11 homolog (hVPS11)	5.658	1.17	1	1	0
219	O43913	ORC5_HUMAN	Origin recognition complex subunit 5	5.656	2.07	1	1	0
220	P78362_CHAIN_2	SRPK2_HUMAN	SRSF protein kinase 2 [CHAIN 2]	5.655	1.64	1	1	2	P78362,P78362_ISOFORM_2
221	P42701_CHAIN_0	I12R1_HUMAN	Interleukin-12 receptor subunit beta-1 (IL-12 receptor subunit beta-1) (IL-12R subunit beta-1) (IL-12R-beta-1) (IL-12RB1) [CHAIN 0]	5.638	1.56	1	1	2	P42701_ISOFORM_2,P42701
222	Q9HCJ0	TNR6C_HUMAN	Trinucleotide repeat-containing gene 6C protein	5.634	0.47	3	1	1	Q9HCJ0_ISOFORM_2
223	Q7Z6J0_ISOFORM_2	SH3R1_HUMAN	E3 ubiquitin-protein ligase SH3RF1 (Protein POSH) [ISOFORM 2]	5.632	2.49	1	1	1	Q7Z6J0
224	Q8WYK1_CHAIN_0	CNTP5_HUMAN	Contactin-associated protein-like 5 [CHAIN 0]	5.606	0.62	1	1	1	Q8WYK1
225	P01591_CHAIN_0	IGJ_HUMAN	Immunoglobulin J chain [CHAIN 0]	5.591	5.84	1	1	1	P01591
226	Q8WYR1_ISOFORM_2	PI3R5_HUMAN	Phosphoinositide 3-kinase regulatory subunit 5 (PI3-kinase regulatory subunit 5) (PtdIns-3-kinase regulatory subunit) [ISOFORM 2]	5.586	1.62	1	1	1	Q8WYR1
227	Q8TDI0	CHD5_HUMAN	Chromodomain-helicase-DNA-binding protein 5 (CHD-5)	5.568	1.33	1	1	0
228	Q96AE4_CHAIN_0	FUBP1_HUMAN	Far upstream element-binding protein 1 (FBP) (FUSE-binding protein 1) (hDH V) [CHAIN 0]	5.563	1.09	2	1	4	Q96AE4,Q96AE4_ISOFORM_2,Q92945_ISOFORM_2,Q92945
229	Q15910_ISOFORM_5	EZH2_HUMAN	Histone-lysine N-methyltransferase EZH2 [ISOFORM 5]	5.547	0.86	1	1	4	Q15910_ISOFORM_3,Q15910_ISOFORM_4,Q15910,Q15910_ISOFORM_2
230	P26232_ISOFORM_3	CTNA2_HUMAN	Catenin alpha-2 [ISOFORM 3]	5.542	1.28	1	1	7	P26232_ISOFORM_2,P35221_CHAIN_0,P35221,P35221_ISOFORM_2,P26232_ISOFORM_5,P26232_CHAIN_0,P26232
231	Q8NF91_ISOFORM_7	SYNE1_HUMAN	Nesprin-1 (Myne-1) (Syne-1) [ISOFORM 7]	5.526	0.14	1	1	2	Q8NF91_ISOFORM_4,Q8NF91
232	Q9UBR2_CHAIN_0	CATZ_HUMAN	Cathepsin Z [CHAIN 0]	5.518	2.89	7	1	1	Q9UBR2
233	Q9UM73_CHAIN_0	ALK_HUMAN	ALK tyrosine kinase receptor [CHAIN 0]	5.514	0.5	2	1	1	Q9UM73
234	O60296	TRAK2_HUMAN	Trafficking kinesin-binding protein 2	5.508	0.88	1	1	0
235	Q8NGC2	OR4E2_HUMAN	Olfactory receptor 4E2	5.488	2.88	1	1	0
236	Q99460_ISOFORM_2	PSMD1_HUMAN	26S proteasome non-ATPase regulatory subunit 1 [ISOFORM 2]	5.486	1.08	1	1	1	Q99460
237	Q8TEQ0_ISOFORM_2	SNX29_HUMAN	Sorting nexin-29 [ISOFORM 2]	5.471	1.13	1	1	1	Q8TEQ0
238	P23083_CHAIN_0	HV103_HUMAN	Ig heavy chain V-I region V35 [CHAIN 0]	5.469	12.24	1	1	1	P23083
239	Q6ZS11	RINL_HUMAN	Ras and Rab interactor-like protein	5.452	1.77	1	1	0
240	Q9H422_ISOFORM_2	HIPK3_HUMAN	Homeodomain-interacting protein kinase 3 (ANPK) (FIST) [ISOFORM 2]	5.44	0.59	1	1	1	Q9H422
241	P01603	KV111_HUMAN	Ig kappa chain V-I region Ka	5.43	16.67	1	1	0
242	P54315_CHAIN_0	LIPR1_HUMAN	Inactive pancreatic lipase-related protein 1 [CHAIN 0]	5.407	2.44	1	1	1	P54315
243	P54802_CHAIN_1	ANAG_HUMAN	Alpha-N-acetylglucosaminidase [CHAIN 1]	5.403	1.61	1	1	2	P54802_CHAIN_0,P54802
244	Q587J7	TDR12_HUMAN	Tudor domain-containing protein 12	5.391	0.93	1	1	0
245	P01566_CHAIN_0	IFN10_HUMAN	Interferon alpha-10 (IFN-alpha-10) (LeIF C) [CHAIN 0]	5.384	4.82	1	1	1	P01566
246	Q8NGJ7	O51A2_HUMAN	Olfactory receptor 51A2	5.38	2.56	1	1	0
247	Q9NYL9	TMOD3_HUMAN	Tropomodulin-3 (U-Tmod)	5.378	2.56	1	1	0
248	Q6ZN30_ISOFORM_2	BNC2_HUMAN	Zinc finger protein basonuclin-2 [ISOFORM 2]	5.368	1.22	1	1	1	Q6ZN30
249	Q8NFZ5_ISOFORM_2	TNIP2_HUMAN	TNFAIP3-interacting protein 2 (ABIN-2) [ISOFORM 2]	5.356	3.42	1	1	1	Q8NFZ5
250	O75909_ISOFORM_3	CCNK_HUMAN	Cyclin-K [ISOFORM 3]	5.343	2.24	1	1	1	O75909
251	Q92823_ISOFORM_3	NRCAM_HUMAN	Neuronal cell adhesion molecule (Nr-CAM) (hBravo) (Ng-CAM-related) [ISOFORM 3]	5.34	0.51	2	1	5	Q92823_ISOFORM_4,Q92823_ISOFORM_2,Q92823_CHAIN_0,Q92823,Q92823_ISOFORM_5
252	P07093_CHAIN_0	GDN_HUMAN	Glia-derived nexin (GDN) (PI-7) (PN-1) [CHAIN 0]	5.32	2.9	1	1	3	P07093_ISOFORM_2,P07093,P07093_ISOFORM_3
253	Q6PIF6_ISOFORM_2	MYO7B_HUMAN	Unconventional myosin-VIIb [ISOFORM 2]	5.32	0.31	3	1	1	Q6PIF6
254	Q9ULE3_ISOFORM_2	DEN2A_HUMAN	DENN domain-containing protein 2A [ISOFORM 2]	5.319	0.88	2	1	1	Q9ULE3
255	Q8IYT8	ULK2_HUMAN	Serine/threonine-protein kinase ULK2	5.317	1.16	1	1	0
256	Q6UXM1_ISOFORM_2	LRIG3_HUMAN	Leucine-rich repeats and immunoglobulin-like domains protein 3 (LIG-3) [ISOFORM 2]	5.305	0.66	1	1	2	Q6UXM1_CHAIN_0,Q6UXM1
257	P59901	LIRA4_HUMAN	Leukocyte immunoglobulin-like receptor subfamily A member 4 (ILT-7)	5.3	1.6	1	1	0
258	Q96JB1_ISOFORM_2	DYH8_HUMAN	Dynein heavy chain 8, axonemal [ISOFORM 2]	5.297	0.25	1	1	1	Q96JB1
259	P51149	RAB7A_HUMAN	Ras-related protein Rab-7a	5.296	4.83	1	1	0
260	Q8IUH3_ISOFORM_2	RBM45_HUMAN	RNA-binding protein 45 (RB-1) [ISOFORM 2]	5.293	4.27	1	1	2	Q8IUH3_ISOFORM_3,Q8IUH3
261	Q8NEV4	MYO3A_HUMAN	Myosin-IIIa	5.289	0.56	1	1	0
262	Q86UL8_ISOFORM_2	MAGI2_HUMAN	Membrane-associated guanylate kinase, WW and PDZ domain-containing protein 2 (AIP-1) (MAGI-2) [ISOFORM 2]	5.277	0.49	1	1	0
263	A3KN83_ISOFORM_4	SBNO1_HUMAN	Protein strawberry notch homolog 1 (MOP-3) [ISOFORM 4]	5.275	0.96	2	1	3	A3KN83_ISOFORM_3,A3KN83_ISOFORM_2,A3KN83
264	Q8IZP0_ISOFORM_11	ABI1_HUMAN	Abl interactor 1 (Abi-1) (AblBP4) (Eps8-binding protein) (Nap1BP) [ISOFORM 11]	5.26	2.13	1	1	11	Q8IZP0_ISOFORM_10,Q8IZP0_ISOFORM_8,Q8IZP0_ISOFORM_7,Q8IZP0_ISOFORM_2,Q8IZP0_ISOFORM_4,Q8IZP0_ISOFORM_3,Q8IZP0_ISOFORM_5,Q8IZP0_ISOFORM_6,Q8IZP0_ISOFORM_9,Q8IZP0_CHAIN_0,Q8IZP0
265	Q9GZV8	PRD14_HUMAN	PR domain zinc finger protein 14	5.241	1.4	1	1	0
266	Q9BXU7	UBP26_HUMAN	Ubiquitin carboxyl-terminal hydrolase 26	5.225	0.88	1	1	0
267	Q8NDM7_ISOFORM_2	WDR96_HUMAN	WD repeat-containing protein 96 [ISOFORM 2]	5.224	0.67	1	1	1	Q8NDM7
268	P20848_CHAIN_0	A1ATR_HUMAN	Putative alpha-1-antitrypsin-related protein [CHAIN 0]	5.221	1.75	2	1	1	P20848
269	Q15149_ISOFORM_7	PLEC_HUMAN	Plectin (PCN) (PLTN) (HD1) [ISOFORM 7]	5.213	0.24	1	1	8	Q15149_ISOFORM_8,Q15149_ISOFORM_9,Q15149_ISOFORM_4,Q15149_ISOFORM_5,Q15149_ISOFORM_6,Q15149_ISOFORM_3,Q15149_ISOFORM_2,Q15149
270	Q5W0Z9_ISOFORM_2	ZDH20_HUMAN	Probable palmitoyltransferase ZDHHC20 (DHHC-20) [ISOFORM 2]	5.193	5.38	1	1	0
271	Q8WXG9_ISOFORM_4	GPR98_HUMAN	G-protein coupled receptor 98 [ISOFORM 4]	5.185	0.68	1	1	3	Q8WXG9_ISOFORM_3,Q8WXG9_CHAIN_0,Q8WXG9
272	Q6IQ23_ISOFORM_3	PKHA7_HUMAN	Pleckstrin homology domain-containing family A member 7 (PH domain-containing family A member 7) [ISOFORM 3]	5.18	1.29	1	1	2	Q6IQ23,Q6IQ23_ISOFORM_2
273	Q7Z5J8_ISOFORM_4	ANKAR_HUMAN	Ankyrin and armadillo repeat-containing protein [ISOFORM 4]	5.169	1.82	1	1	3	Q7Z5J8_ISOFORM_3,Q7Z5J8_ISOFORM_2,Q7Z5J8
274	Q5W041_ISOFORM_4	ARMC3_HUMAN	Armadillo repeat-containing protein 3 (CT81) [ISOFORM 4]	5.167	3.01	1	1	1	Q5W041
275	Q16787_ISOFORM_1	LAMA3_HUMAN	Laminin subunit alpha-3 (E170) [ISOFORM 1]	5.148	0.53	1	1	3	Q16787_ISOFORM_3,Q16787_CHAIN_0,Q16787
276	O75712	CXB3_HUMAN	Gap junction beta-3 protein (Cx31)	5.147	3.7	1	1	0
277	O75489_CHAIN_0	NDUS3_HUMAN	NADH dehydrogenase [ubiquinone] iron-sulfur protein 3, mitochondrial [CHAIN 0]	5.147	3.51	1	1	1	O75489
278	Q68DN1	CB016_HUMAN	Uncharacterized protein C2orf16	5.145	0.45	1	1	0
279	Q8TF47	ZFP90_HUMAN	Zinc finger protein 90 homolog (Zfp-90)	5.144	0.94	1	1	0
280	Q8WWR8	NEUR4_HUMAN	Sialidase-4	5.14	1.86	1	1	1	Q8WWR8_ISOFORM_2
281	P19338_CHAIN_0	NUCL_HUMAN	Nucleolin [CHAIN 0]	5.135	4.23	1	1	1	P19338
282	O94933_CHAIN_0	SLIK3_HUMAN	SLIT and NTRK-like protein 3 [CHAIN 0]	5.119	0.74	1	1	1	O94933
283	Q9UNE2_ISOFORM_2	RPH3L_HUMAN	Rab effector Noc2 [ISOFORM 2]	5.107	2.45	1	1	1	Q9UNE2
284	Q14679	TTLL4_HUMAN	Tubulin polyglutamylase TTLL4	5.095	0.75	1	1	0
285	Q12879_CHAIN_0	NMDE1_HUMAN	Glutamate receptor ionotropic, NMDA 2A [CHAIN 0]	5.084	0.69	1	1	1	Q12879
286	Q8TDY8_ISOFORM_2	IGDC4_HUMAN	Immunoglobulin superfamily DCC subclass member 4 (hDDM36) [ISOFORM 2]	5.083	0.61	1	1	2	Q8TDY8_CHAIN_0,Q8TDY8
287	Q70CQ2_ISOFORM_3	UBP34_HUMAN	Ubiquitin carboxyl-terminal hydrolase 34 [ISOFORM 3]	5.078	0.24	1	1	2	Q70CQ2_ISOFORM_2,Q70CQ2
288	Q9Y4F3_ISOFORM_5	MARF1_HUMAN	Meiosis arrest female protein 1 [ISOFORM 5]	5.077	2.05	1	1	4	Q9Y4F3_ISOFORM_2,Q9Y4F3_ISOFORM_3,Q9Y4F3,Q9Y4F3_ISOFORM_4
289	Q6EMB2_ISOFORM_3	TTLL5_HUMAN	Tubulin polyglutamylase TTLL5 [ISOFORM 3]	5.077	2.6	1	1	1	Q6EMB2
290	Q9Y566_ISOFORM_2	SHAN1_HUMAN	SH3 and multiple ankyrin repeat domains protein 1 (Shank1) (SSTR-interacting protein) (SSTRIP) [ISOFORM 2]	5.067	0.39	1	1	2	Q9Y566_ISOFORM_3,Q9Y566
291	A8MXY4	ZNF99_HUMAN	Zinc finger protein 99	5.065	0.87	1	1	1	A6NN14
292	P49335	PO3F4_HUMAN	POU domain, class 3, transcription factor 4 (Brain-4) (Brn-4) (Oct-9) (OTF-9)	5.065	2.49	1	1	0
293	O15240_CHAIN_0	VGF_HUMAN	Neurosecretory protein VGF [CHAIN 0]	5.059	1.52	1	1	1	O15240
294	Q12824_ISOFORM_B	SNF5_HUMAN	SWI/SNF-related matrix-associated actin-dependent regulator of chromatin subfamily B member 1 (BAF47) (hSNF5) [ISOFORM B]	5.058	2.13	1	1	1	Q12824
295	P15144_CHAIN_0	AMPN_HUMAN	Aminopeptidase N (AP-N) (hAPN) (AP-M) [CHAIN 0]	5.044	0.62	1	1	1	P15144
296	O95447	LCA5L_HUMAN	Lebercilin-like protein	5.044	1.19	1	1	0
297	O95671_ISOFORM_2	ASML_HUMAN	N-acetylserotonin O-methyltransferase-like protein (ASMTL) [ISOFORM 2]	5.04	1.98	1	1	1	O95671
298	Q6N021_ISOFORM_2	TET2_HUMAN	Methylcytosine dioxygenase TET2 [ISOFORM 2]	5.039	0.52	1	1	2	Q6N021_ISOFORM_3,Q6N021
299	P49327	FAS_HUMAN	Fatty acid synthase	5.032	0.52	1	1	0
300	Q9H714_ISOFORM_2	K226L_HUMAN	Uncharacterized protein KIAA0226-like [ISOFORM 2]	5.026	1.51	1	1	1	Q9H714
301	O60306	AQR_HUMAN	Intron-binding protein aquarius (IBP160)	5.024	0.81	1	1	0
302	Q9H0E3_ISOFORM_2	SP130_HUMAN	Histone deacetylase complex subunit SAP130 [ISOFORM 2]	5.022	1.63	1	1	2	Q9H0E3,Q9H0E3_ISOFORM_3
303	Q96JB2_CHAIN_0	COG3_HUMAN	Conserved oligomeric Golgi complex subunit 3 (COG complex subunit 3) [CHAIN 0]	5.021	1.21	1	1	1	Q96JB2

## Sheet: Protein Details
AC	ID	Description	Prot Score	Coverage	#Peptides	#Uniq Peptides	#Sub-proteins	Sub-proteins	Sequence	Sequence + PTMs	#PTMs	Position (relative to mature protein)	z-score	Prec m/z	Scan	Job Title	#Ref Proteins	Ref Proteins	114	115	i114	i115	n114	n115	n(114/115)	IR114	IR115	IR(114/115)
P98160_CHAIN_0	PGBM_HUMAN	Basement membrane-specific heparan sulfate proteoglycan core protein [CHAIN 0]	634.845	27.09	167	82	3	P98160,P98160_CHAIN_1,P98160_CHAIN_2	SIEYSPQLEDAGSR	[iTRAQ-8plex_Nterm]SIEYSPQLEDAGSR	1	72-85	10.513	928.472	2012_10_22_FRF_OT_12.4592.4595.2	FF_human	1	[P98160_CHAIN_0]	196697	109067	209403	103857	201864	107804	1.87251	0.651873	0.348127	1.87251
P98160_CHAIN_0	PGBM_HUMAN	Basement membrane-specific heparan sulfate proteoglycan core protein [CHAIN 0]	634.845	27.09	167	82	3	P98160,P98160_CHAIN_1,P98160_CHAIN_2	EVSEAVVDTLESEYLK	[iTRAQ-8plex_Nterm]EVSEAVVDTLESEYLK[iTRAQ-8plex_K]	2	89-104	7.052	807.108	2012_10_22_FRF_OT_12.9996.9999.3	FF_human	1	[P98160_CHAIN_0]	263088	128539	280459	120266	270362	124836	2.16573	0.684118	0.315882	2.16573
P98160_CHAIN_0	PGBM_HUMAN	Basement membrane-specific heparan sulfate proteoglycan core protein [CHAIN 0]	634.845	27.09	167	82	3	P98160,P98160_CHAIN_1,P98160_CHAIN_2	EVSEAVVDTLESEYLK	[iTRAQ-8plex_Nterm]EVSEAVVDTLESEYLK[iTRAQ-8plex_K]	2	89-104	8.63	807.108	2012_10_22_FRF_OT_12.9982.9985.3	FF_human	1	[P98160_CHAIN_0]	455694	216604	485914	201821	468421	209490	2.23601	0.690977	0.309023	2.23601
P98160_CHAIN_0	PGBM_HUMAN	Basement membrane-specific heparan sulfate proteoglycan core protein [CHAIN 0]	634.845	27.09	167	82	3	P98160,P98160_CHAIN_1,P98160_CHAIN_2	EVSEAVVDTLESEYLK	[iTRAQ-8plex_Nterm]EVSEAVVDTLESEYLK[iTRAQ-8plex_K]	2	89-104	8.126	807.106	2012_10_22_FRF_OT_12.9961.9964.3	FF_human	1	[P98160_CHAIN_0]	71034.3	43125.4	75541.6	41525.4	72822.1	43103.4	1.68947	0.62818	0.37182	1.68947
P98160_CHAIN_0	PGBM_HUMAN	Basement membrane-specific heparan sulfate proteoglycan core protein [CHAIN 0]	634.845	27.09	167	82	3	P98160,P98160_CHAIN_1,P98160_CHAIN_2	IPGDQVVSVVFIK	[iTRAQ-8plex_Nterm]IPGDQVVSVVFIK[iTRAQ-8plex_K]	2	105-117	6.233	1005.12	2012_10_22_FRF_OT_17.9182.9185.2	FF_human	1	[P98160_CHAIN_0]	53576.3	40418.2	56804.3	39805.4	54759.3	41318	1.32531	0.569951	0.430049	1.32531
P98160_CHAIN_0	PGBM_HUMAN	Basement membrane-specific heparan sulfate proteoglycan core protein [CHAIN 0]	634.845	27.09	167	82	3	P98160,P98160_CHAIN_1,P98160_CHAIN_2	IPGDQVVSVVFIK	[iTRAQ-8plex_Nterm]IPGDQVVSVVFIK[iTRAQ-8plex_K]	2	105-117	5.119	670.414	2012_10_22_FRF_OT_17.9229.9232.3	FF_human	1	[P98160_CHAIN_0]	1.08906e+06	854134	1.15397e+06	844126	1.11242e+06	876203	1.2696	0.559393	0.440607	1.2696
P98160_CHAIN_0	PGBM_HUMAN	Basement membrane-specific heparan sulfate proteoglycan core protein [CHAIN 0]	634.845	27.09	167	82	3	P98160,P98160_CHAIN_1,P98160_CHAIN_2	IPGDQVVSVVFIK	[iTRAQ-8plex_Nterm]IPGDQVVSVVFIK[iTRAQ-8plex_K]	2	105-117	5.904	1005.12	2012_10_22_FRF_OT_16.9190.9193.2	FF_human	1	[P98160_CHAIN_0]	418292	298441	443866	292368	427887	303478	1.40994	0.585053	0.414947	1.40994
P98160_CHAIN_0	PGBM_HUMAN	Basement membrane-specific heparan sulfate proteoglycan core protein [CHAIN 0]	634.845	27.09	167	82	3	P98160,P98160_CHAIN_1,P98160_CHAIN_2	IPGDQVVSVVFIK	[iTRAQ-8plex_Nterm]IPGDQVVSVVFIK[iTRAQ-8plex_K]	2	105-117	6.283	1005.12	2012_10_22_FRF_OT_16.9169.9172.2	FF_human	1	[P98160_CHAIN_0]	345425	254806	366363	250420	353174	259936	1.3587	0.576037	0.423963	1.3587
P98160_CHAIN_0	PGBM_HUMAN	Basement membrane-specific heparan sulfate proteoglycan core protein [CHAIN 0]	634.845	27.09	167	82	3	P98160,P98160_CHAIN_1,P98160_CHAIN_2	IPGDQVVSVVFIK	[iTRAQ-8plex_Nterm]IPGDQVVSVVFIK[iTRAQ-8plex_K]	2	105-117	5.887	670.413	2012_10_22_FRF_OT_16.9155.9158.3	FF_human	1	[P98160_CHAIN_0]	1146570	886282	1.21519e+06	874770	1.17144e+06	908012	1.29012	0.563341	0.436659	1.29012
P98160_CHAIN_0	PGBM_HUMAN	Basement membrane-specific heparan sulfate proteoglycan core protein [CHAIN 0]	634.845	27.09	167	82	3	P98160,P98160_CHAIN_1,P98160_CHAIN_2	IPGDQVVSVVFIK	[iTRAQ-8plex_Nterm]IPGDQVVSVVFIK[iTRAQ-8plex_K]	2	105-117	5.203	670.414	2012_10_22_FRF_OT_15.8952.8955.3	FF_human	1	[P98160_CHAIN_0]	3.06658e+06	2.29469e+06	3.25175e+06	2.2582e+06	3.13469e+06	2.34401e+06	1.33732	0.57216	0.42784	1.33732
P98160_CHAIN_0	PGBM_HUMAN	Basement membrane-specific heparan sulfate proteoglycan core protein [CHAIN 0]	634.845	27.09	167	82	3	P98160,P98160_CHAIN_1,P98160_CHAIN_2	IPGDQVVSVVFIK	[iTRAQ-8plex_Nterm]IPGDQVVSVVFIK[iTRAQ-8plex_K]	2	105-117	5.533	670.413	2012_10_22_FRF_OT_15.8973.8976.3	FF_human	1	[P98160_CHAIN_0]	1.10349e+06	776194	1.1712e+06	759335	1.12903e+06	788190	1.43244	0.58889	0.41111	1.43244
P98160_CHAIN_0	PGBM_HUMAN	Basement membrane-specific heparan sulfate proteoglycan core protein [CHAIN 0]	634.845	27.09	167	82	3	P98160,P98160_CHAIN_1,P98160_CHAIN_2	VISSGSVASYVTSPQGFQFR	[iTRAQ-8plex_Nterm]VISSGSVASYVTSPQGFQFR	1	147-166	8.957	1211.14	2012_10_22_FRF_OT_24.8527.8530.2	FF_human	1	[P98160_CHAIN_0]	16720.3	10786.5	17767.4	10457.7	17127.7	10855.1	1.57786	0.612081	0.387919	1.57786
P98160_CHAIN_0	PGBM_HUMAN	Basement membrane-specific heparan sulfate proteoglycan core protein [CHAIN 0]	634.845	27.09	167	82	3	P98160,P98160_CHAIN_1,P98160_CHAIN_2	VISSGSVASYVTSPQGFQFR	[iTRAQ-8plex_Nterm]VISSGSVASYVTSPQGFQFR	1	147-166	7.917	1211.14	2012_10_22_FRF_OT_24.8585.8588.2	FF_human	1	[P98160_CHAIN_0]	11220.2	6571.23	11937.4	6300.39	11507.6	6539.81	1.75963	0.637633	0.362367	1.75963
P98160_CHAIN_0	PGBM_HUMAN	Basement membrane-specific heparan sulfate proteoglycan core protein [CHAIN 0]	634.845	27.09	167	82	3	P98160,P98160_CHAIN_1,P98160_CHAIN_2	VISSGSVASYVTSPQGFQFR	[iTRAQ-8plex_Nterm]VISSGSVASYVTSPQGFQFR	1	147-166	10.029	807.762	2012_10_22_FRF_OT_24.8492.8495.3	FF_human	1	[P98160_CHAIN_0]	47055.6	35900.3	49882	35392.2	48086.2	36737.1	1.30893	0.566899	0.433101	1.30893
P98160_CHAIN_0	PGBM_HUMAN	Basement membrane-specific heparan sulfate proteoglycan core protein [CHAIN 0]	634.845	27.09	167	82	3	P98160,P98160_CHAIN_1,P98160_CHAIN_2	VISSGSVASYVTSPQGFQFR	[iTRAQ-8plex_Nterm]VISSGSVASYVTSPQGFQFR	1	147-166	6.802	606.073	2012_10_22_FRF_OT_24.8528.8531.4	FF_human	1	[P98160_CHAIN_0]	40675.7	27331	43199.4	26613.2	41644.2	27624.5	1.50751	0.601198	0.398802	1.50751
P98160_CHAIN_0	PGBM_HUMAN	Basement membrane-specific heparan sulfate proteoglycan core protein [CHAIN 0]	634.845	27.09	167	82	3	P98160,P98160_CHAIN_1,P98160_CHAIN_2	LGTVPQFPR	[iTRAQ-8plex_Nterm]LGTVPQFPR	1	168-176	5.725	659.892	2012_10_22_FRF_OT_24.6168.6171.2	FF_human	1	[P98160_CHAIN_0]	495379	439114	523804	438370	504947	455028	1.10971	0.526	0.474	1.10971
P98160_CHAIN_0	PGBM_HUMAN	Basement membrane-specific heparan sulfate proteoglycan core protein [CHAIN 0]	634.845	27.09	167	82	3	P98160,P98160_CHAIN_1,P98160_CHAIN_2	RPEEVCGPTQFR	[iTRAQ-8plex_Nterm]RPEEVC[Cys_CAM]GPTQFR	2	342-353	5.87	593.975	2012_10_22_FRF_OT_19.3506.3509.3	FF_human	1	[P98160_CHAIN_0]	81297.4	61850.5	86184.3	60959.7	83081.6	63276.2	1.313	0.567661	0.432339	1.313
P98160_CHAIN_0	PGBM_HUMAN	Basement membrane-specific heparan sulfate proteoglycan core protein [CHAIN 0]	634.845	27.09	167	82	3	P98160,P98160_CHAIN_1,P98160_CHAIN_2	GQTVTFTCVAIGVPTPIINWR	[iTRAQ-8plex_Nterm]GQTVTFTC[Cys_CAM]VAIGVPTPIINWR	2	400-420	8.093	878.819	2012_10_22_FRF_OT_24.10117.10120.3	FF_human	1	[P98160_CHAIN_0]	13182.4	11596.3	13940.8	11569.8	13438.9	12009.4	1.11903	0.528086	0.471914	1.11903
P98160_CHAIN_0	PGBM_HUMAN	Basement membrane-specific heparan sulfate proteoglycan core protein [CHAIN 0]	634.845	27.09	167	82	3	P98160,P98160_CHAIN_1,P98160_CHAIN_2	LNWGHIPSHPR	[iTRAQ-8plex_Nterm]LNWGHIPSHPR	1	421-431	6.506	539.968	2012_10_22_FRF_OT_24.4390.4393.3	FF_human	1	[P98160_CHAIN_0]	984316	921383	1.03973e+06	923581	1.0023e+06	958677	1.04551	0.511124	0.488876	1.04551
P98160_CHAIN_0	PGBM_HUMAN	Basement membrane-specific heparan sulfate proteoglycan core protein [CHAIN 0]	634.845	27.09	167	82	3	P98160,P98160_CHAIN_1,P98160_CHAIN_2	LNWGHIPSHPR	[iTRAQ-8plex_Nterm]LNWGHIPSHPR	1	421-431	7.018	405.228	2012_10_22_FRF_OT_24.4334.4337.4	FF_human	1	[P98160_CHAIN_0]	1.35735e+06	1.41439e+06	1.43064e+06	1.42824e+06	1.37914e+06	1.48252e+06	0.930269	0.481937	0.518063	0.930269
P98160_CHAIN_0	PGBM_HUMAN	Basement membrane-specific heparan sulfate proteoglycan core protein [CHAIN 0]	634.845	27.09	167	82	3	P98160,P98160_CHAIN_1,P98160_CHAIN_2	ESDQGAYTCEAMNAR	[iTRAQ-8plex_Nterm]ESDQGAYTC[Cys_CAM]EAMNAR	2	450-464	8.995	1003.95	2012_10_22_FRF_OT_12.3220.3223.2	FF_human	1	[P98160_CHAIN_0]	331976	241602	352170	237139	339492	246150	1.37921	0.579692	0.420308	1.37921
P98160_CHAIN_0	PGBM_HUMAN	Basement membrane-specific heparan sulfate proteoglycan core protein [CHAIN 0]	634.845	27.09	167	82	3	P98160,P98160_CHAIN_1,P98160_CHAIN_2	ESDQGAYTCEAMNAR	[iTRAQ-8plex_Nterm]ESDQGAYTC[Cys_CAM]EAMNAR	2	450-464	10.163	669.633	2012_10_22_FRF_OT_12.3219.3222.3	FF_human	1	[P98160_CHAIN_0]	1.00218e+06	691713	1.06395e+06	675408	1.02565e+06	701073	1.46297	0.593987	0.406013	1.46297
P98160_CHAIN_0	PGBM_HUMAN	Basement membrane-specific heparan sulfate proteoglycan core protein [CHAIN 0]	634.845	27.09	167	82	3	P98160,P98160_CHAIN_1,P98160_CHAIN_2	GMVFGIPDGVLELVPQR	[iTRAQ-8plex_Nterm]GMVFGIPDGVLELVPQR	1	465-481	7.63	1066.09	2012_10_22_FRF_OT_13.11610.11613.2	FF_human	1	[P98160_CHAIN_0]	64061.5	57934.3	67712.4	57924.5	65274.7	60125.6	1.08564	0.520531	0.479469	1.08564
P98160_CHAIN_0	PGBM_HUMAN	Basement membrane-specific heparan sulfate proteoglycan core protein [CHAIN 0]	634.845	27.09	167	82	3	P98160,P98160_CHAIN_1,P98160_CHAIN_2	GMVFGIPDGVLELVPQR	[iTRAQ-8plex_Nterm]GMVFGIPDGVLELVPQR	1	465-481	6.028	711.067	2012_10_22_FRF_OT_13.11624.11627.3	FF_human	1	[P98160_CHAIN_0]	791184	713838	836310	713591	806203	740708	1.08842	0.52117	0.47883	1.08842
P98160_CHAIN_0	PGBM_HUMAN	Basement membrane-specific heparan sulfate proteoglycan core protein [CHAIN 0]	634.845	27.09	167	82	3	P98160,P98160_CHAIN_1,P98160_CHAIN_2	GMVFGIPDGVLELVPQR	[iTRAQ-8plex_Nterm]GMVFGIPDGVLELVPQR	1	465-481	6.93	711.066	2012_10_22_FRF_OT_13.11514.11517.3	FF_human	1	[P98160_CHAIN_0]	128766	98653.2	136491	97294.1	131578	100991	1.30286	0.565758	0.434242	1.30286
P98160_CHAIN_0	PGBM_HUMAN	Basement membrane-specific heparan sulfate proteoglycan core protein [CHAIN 0]	634.845	27.09	167	82	3	P98160,P98160_CHAIN_1,P98160_CHAIN_2	GMVFGIPDGVLELVPQR	[iTRAQ-8plex_Nterm]GM[Oxidation_M]VFGIPDGVLELVPQR	2	465-481	6.746	716.401	2012_10_22_FRF_OT_13.10786.10789.3	FF_human	1	[P98160_CHAIN_0]	218139	212169	230247	213256	221958	221360	1.0027	0.500675	0.499325	1.0027
P98160_CHAIN_0	PGBM_HUMAN	Basement membrane-specific heparan sulfate proteoglycan core protein [CHAIN 0]	634.845	27.09	167	82	3	P98160,P98160_CHAIN_1,P98160_CHAIN_2	FLVHDSFWALPEQFLGNK	[iTRAQ-8plex_Nterm]FLVHDSFWALPEQFLGNK[iTRAQ-8plex_K]	2	568-585	7.11	919.509	2012_10_22_FRF_OT_15.11634.11637.3	FF_human	1	[P98160_CHAIN_0]	27972.4	23879.5	29597.3	23768.5	28531.8	24671.7	1.15646	0.536277	0.463723	1.15646
P98160_CHAIN_0	PGBM_HUMAN	Basement membrane-specific heparan sulfate proteoglycan core protein [CHAIN 0]	634.845	27.09	167	82	3	P98160,P98160_CHAIN_1,P98160_CHAIN_2	FLVHDSFWALPEQFLGNK	[iTRAQ-8plex_Nterm]FLVHDSFWALPEQFLGNK[iTRAQ-8plex_K]	2	568-585	5.254	689.882	2012_10_22_FRF_OT_15.11619.11622.4	FF_human	1	[P98160_CHAIN_0]	36022.2	31190.8	38105.2	31081	36733.4	32262.1	1.1386	0.532403	0.467597	1.1386
P98160_CHAIN_0	PGBM_HUMAN	Basement membrane-specific heparan sulfate proteoglycan core protein [CHAIN 0]	634.845	27.09	167	82	3	P98160,P98160_CHAIN_1,P98160_CHAIN_2	GHTPTQPGALNQR	[iTRAQ-8plex_Nterm]GHTPTQPGALNQR	1	627-639	8.1	840.955	2012_10_22_FRF_OT_24.1847.1850.2	FF_human	1	[P98160_CHAIN_0]	4283.66	3578.81	4534.2	3555.94	4370.97	3691.06	1.1842	0.542167	0.457833	1.1842
P98160_CHAIN_0	PGBM_HUMAN	Basement membrane-specific heparan sulfate proteoglycan core protein [CHAIN 0]	634.845	27.09	167	82	3	P98160,P98160_CHAIN_1,P98160_CHAIN_2	GHTPTQPGALNQR	[iTRAQ-8plex_Nterm]GHTPTQPGALNQR	1	627-639	8.299	560.975	2012_10_22_FRF_OT_24.1832.1835.3	FF_human	1	[P98160_CHAIN_0]	46409.4	44665.2	48995.8	44860.9	47231.9	46565.6	1.01431	0.503552	0.496448	1.01431
P98160_CHAIN_0	PGBM_HUMAN	Basement membrane-specific heparan sulfate proteoglycan core protein [CHAIN 0]	634.845	27.09	167	82	3	P98160,P98160_CHAIN_1,P98160_CHAIN_2	QVQFSEEHWVHESGRPVQR	[iTRAQ-8plex_Nterm]QVQFSEEHWVHESGRPVQR	1	640-658	6.387	880.452	2012_10_22_FRF_OT_19.4354.4357.3	FF_human	1	[P98160_CHAIN_0]	176516	141591	186968	140206	180237	145534	1.23845	0.553263	0.446737	1.23845
P98160_CHAIN_0	PGBM_HUMAN	Basement membrane-specific heparan sulfate proteoglycan core protein [CHAIN 0]	634.845	27.09	167	82	3	P98160,P98160_CHAIN_1,P98160_CHAIN_2	QVQFSEEHWVHESGRPVQR	[iTRAQ-8plex_Nterm]QVQFSEEHWVHESGRPVQR	1	640-658	5.224	660.591	2012_10_22_FRF_OT_19.4346.4349.4	FF_human	1	[P98160_CHAIN_0]	366267	273933	388387	269564	374405	279808	1.33808	0.572298	0.427702	1.33808
P98160_CHAIN_0	PGBM_HUMAN	Basement membrane-specific heparan sulfate proteoglycan core protein [CHAIN 0]	634.845	27.09	167	82	3	P98160,P98160_CHAIN_1,P98160_CHAIN_2	MASVGLSDIAMDTTVTHATSHGR	[iTRAQ-8plex_Nterm]M[Oxidation_M]ASVGLSDIAMDTTVTHATSHGR	2	681-703	5.299	670.335	2012_10_22_FRF_OT_19.5852.5855.4	FF_human	1	[P98160_CHAIN_0]	186213	164461	196911	164135	189822	170372	1.11416	0.526999	0.473001	1.11416
P98160_CHAIN_0	PGBM_HUMAN	Basement membrane-specific heparan sulfate proteoglycan core protein [CHAIN 0]	634.845	27.09	167	82	3	P98160,P98160_CHAIN_1,P98160_CHAIN_2	AGFFGDAMK	[iTRAQ-8plex_Nterm]AGFFGDAMK[iTRAQ-8plex_K]	2	776-784	5.542	517.952	2012_10_22_FRF_OT_16.6552.6555.3	FF_human	1	[P98160_CHAIN_0]	696681	860222	731382	877438	705053	910781	0.774119	0.43634	0.56366	0.774119
P98160_CHAIN_0	PGBM_HUMAN	Basement membrane-specific heparan sulfate proteoglycan core protein [CHAIN 0]	634.845	27.09	167	82	3	P98160,P98160_CHAIN_1,P98160_CHAIN_2	AGFFGDAMK	[iTRAQ-8plex_Nterm]AGFFGDAMK[iTRAQ-8plex_K]	2	776-784	6.271	517.951	2012_10_22_FRF_OT_16.6586.6589.3	FF_human	1	[P98160_CHAIN_0]	1.26205e+06	1.5337e+06	1.32545e+06	1.56304e+06	1.27773e+06	1.62243e+06	0.787539	0.440572	0.559428	0.787539
P98160_CHAIN_0	PGBM_HUMAN	Basement membrane-specific heparan sulfate proteoglycan core protein [CHAIN 0]	634.845	27.09	167	82	3	P98160,P98160_CHAIN_1,P98160_CHAIN_2	RCESCAPGYEGNPIQPGGK	[iTRAQ-8plex_Nterm]RC[Cys_CAM]ESC[Cys_CAM]APGYEGNPIQPGGK[iTRAQ-8plex_K]	4	829-847	7.682	895.784	2012_10_22_FRF_OT_17.3448.3451.3	FF_human	1	[P98160_CHAIN_0]	147256	98077.8	156411	95414	150780	99039.7	1.52242	0.603556	0.396444	1.52242
P98160_CHAIN_0	PGBM_HUMAN	Basement membrane-specific heparan sulfate proteoglycan core protein [CHAIN 0]	634.845	27.09	167	82	3	P98160,P98160_CHAIN_1,P98160_CHAIN_2	GSMGTSGEACR	[iTRAQ-8plex_Nterm]GSMGTSGEAC[Cys_CAM]R	2	862-872	7.881	708.829	2012_10_22_FRF_OT_17.1512.1515.2	FF_human	1	[P98160_CHAIN_0]	2193.98	1867.93	2321.54	1858.85	2237.97	1929.48	1.15988	0.537011	0.462989	1.15988
P98160_CHAIN_0	PGBM_HUMAN	Basement membrane-specific heparan sulfate proteoglycan core protein [CHAIN 0]	634.845	27.09	167	82	3	P98160,P98160_CHAIN_1,P98160_CHAIN_2	GSMGTSGEACR	[iTRAQ-8plex_Nterm]GSMGTSGEAC[Cys_CAM]R	2	862-872	8.427	708.83	2012_10_22_FRF_OT_16.1461.1464.2	FF_human	1	[P98160_CHAIN_0]	1644.27	1393.98	1740	1386.73	1677.36	1439.42	1.1653	0.538171	0.461829	1.1653
P98160_CHAIN_0	PGBM_HUMAN	Basement membrane-specific heparan sulfate proteoglycan core protein [CHAIN 0]	634.845	27.09	167	82	3	P98160,P98160_CHAIN_1,P98160_CHAIN_2	CFCMGVSR	[iTRAQ-8plex_Nterm]C[Cys_CAM]FC[Cys_CAM]MGVSR	3	903-910	5.08	660.811	2012_10_22_FRF_OT_24.4397.4400.2	FF_human	1	[P98160_CHAIN_0]	324253	264659	343353	262458	330992	272432	1.21496	0.548524	0.451476	1.21496
P98160_CHAIN_0	PGBM_HUMAN	Basement membrane-specific heparan sulfate proteoglycan core protein [CHAIN 0]	634.845	27.09	167	82	3	P98160,P98160_CHAIN_1,P98160_CHAIN_2	HCTSSSWSR	[iTRAQ-8plex_Nterm]HC[Cys_CAM]TSSSWSR	2	911-919	5.263	706.338	2012_10_22_FRF_OT_24.1496.1499.2	FF_human	1	[P98160_CHAIN_0]	2326.29	1802.46	2465.42	1779.43	2376.66	1847.04	1.28674	0.562696	0.437304	1.28674
P98160_CHAIN_0	PGBM_HUMAN	Basement membrane-specific heparan sulfate proteoglycan core protein [CHAIN 0]	634.845	27.09	167	82	3	P98160,P98160_CHAIN_1,P98160_CHAIN_2	LLSGPYFWSLPSR	[iTRAQ-8plex_Nterm]LLSGPYFWSLPSR	1	963-975	9.188	914.009	2012_10_22_FRF_OT_24.10446.10449.2	FF_human	1	[P98160_CHAIN_0]	13054	10201.6	13832.8	10078.9	13334.8	10461.9	1.27461	0.560363	0.439637	1.27461
P98160_CHAIN_0	PGBM_HUMAN	Basement membrane-specific heparan sulfate proteoglycan core protein [CHAIN 0]	634.845	27.09	167	82	3	P98160,P98160_CHAIN_1,P98160_CHAIN_2	LLSGPYFWSLPSR	[iTRAQ-8plex_Nterm]LLSGPYFWSLPSR	1	963-975	10.566	609.675	2012_10_22_FRF_OT_24.10461.10464.3	FF_human	1	[P98160_CHAIN_0]	44807.1	35917.6	47460.7	35564.2	45752.2	36915.6	1.23937	0.553446	0.446554	1.23937
P98160_CHAIN_0	PGBM_HUMAN	Basement membrane-specific heparan sulfate proteoglycan core protein [CHAIN 0]	634.845	27.09	167	82	3	P98160,P98160_CHAIN_1,P98160_CHAIN_2	LLSGPYFWSLPSR	[iTRAQ-8plex_Nterm]LLSGPYFWSLPSR	1	963-975	9.45	914.01	2012_10_22_FRF_OT_23.10541.10544.2	FF_human	1	[P98160_CHAIN_0]	2291.11	1709.34	2429.56	1681.7	2342.1	1745.61	1.34171	0.572962	0.427038	1.34171
P98160_CHAIN_0	PGBM_HUMAN	Basement membrane-specific heparan sulfate proteoglycan core protein [CHAIN 0]	634.845	27.09	167	82	3	P98160,P98160_CHAIN_1,P98160_CHAIN_2	EHLLMALAGIDTLLIR	[iTRAQ-8plex_Nterm]EHLLMALAGIDTLLIR	1	1054-1069	7.113	695.081	2012_10_22_FRF_OT_15.12487.12490.3	FF_human	1	[P98160_CHAIN_0]	3897.29	3032.44	4130.1	2994.8	3981.41	3108.61	1.28077	0.561552	0.438448	1.28077
P98160_CHAIN_0	PGBM_HUMAN	Basement membrane-specific heparan sulfate proteoglycan core protein [CHAIN 0]	634.845	27.09	167	82	3	P98160,P98160_CHAIN_1,P98160_CHAIN_2	EHLLMALAGIDTLLIR	[iTRAQ-8plex_Nterm]EHLLM[Oxidation_M]ALAGIDTLLIR	2	1054-1069	7.415	1050.11	2012_10_22_FRF_OT_15.12215.12218.2	FF_human	1	[P98160_CHAIN_0]	10095.7	8311.68	10688.8	8248.55	10304	8561.99	1.20346	0.546168	0.453832	1.20346
P98160_CHAIN_0	PGBM_HUMAN	Basement membrane-specific heparan sulfate proteoglycan core protein [CHAIN 0]	634.845	27.09	167	82	3	P98160,P98160_CHAIN_1,P98160_CHAIN_2	EHLLMALAGIDTLLIR	[iTRAQ-8plex_Nterm]EHLLM[Oxidation_M]ALAGIDTLLIR	2	1054-1069	8.755	700.413	2012_10_22_FRF_OT_15.12180.12183.3	FF_human	1	[P98160_CHAIN_0]	32643.3	27784.1	34541.5	27648.3	33298	28699	1.16025	0.537091	0.462909	1.16025
P98160_CHAIN_0	PGBM_HUMAN	Basement membrane-specific heparan sulfate proteoglycan core protein [CHAIN 0]	634.845	27.09	167	82	3	P98160,P98160_CHAIN_1,P98160_CHAIN_2	EHLLMALAGIDTLLIR	[iTRAQ-8plex_Nterm]EHLLM[Oxidation_M]ALAGIDTLLIR	2	1054-1069	8.64	700.412	2012_10_22_FRF_OT_15.12282.12285.3	FF_human	1	[P98160_CHAIN_0]	24730.2	21174.9	26165.5	21081.6	25223.5	21882.7	1.15267	0.535461	0.464539	1.15267
P98160_CHAIN_0	PGBM_HUMAN	Basement membrane-specific heparan sulfate proteoglycan core protein [CHAIN 0]	634.845	27.09	167	82	3	P98160,P98160_CHAIN_1,P98160_CHAIN_2	ASYAQQPAESR	[iTRAQ-8plex_Nterm]ASYAQQPAESR	1	1070-1080	10.743	756.392	2012_10_22_FRF_OT_17.2309.2312.2	FF_human	1	[P98160_CHAIN_0]	12969.6	8911.8	13769.9	8697.78	13274.2	9028.29	1.47029	0.59519	0.40481	1.47029
P98160_CHAIN_0	PGBM_HUMAN	Basement membrane-specific heparan sulfate proteoglycan core protein [CHAIN 0]	634.845	27.09	167	82	3	P98160,P98160_CHAIN_1,P98160_CHAIN_2	ASYAQQPAESR	[iTRAQ-8plex_Nterm]ASYAQQPAESR	1	1070-1080	9.505	756.392	2012_10_22_FRF_OT_16.2156.2159.2	FF_human	1	[P98160_CHAIN_0]	5147.26	3815.75	5458.85	3751.8	5262.33	3894.37	1.35127	0.574697	0.425303	1.35127
P98160_CHAIN_0	PGBM_HUMAN	Basement membrane-specific heparan sulfate proteoglycan core protein [CHAIN 0]	634.845	27.09	167	82	3	P98160,P98160_CHAIN_1,P98160_CHAIN_2	GPSCQDCDTGYTR	[iTRAQ-8plex_Nterm]GPSC[Cys_CAM]QDC[Cys_CAM]DTGYTR	3	1113-1125	7.961	910.895	2012_10_22_FRF_OT_12.2038.2041.2	FF_human	1	[P98160_CHAIN_0]	4136.25	2758.75	4393.32	2684.22	4235.16	2786.22	1.52004	0.60318	0.39682	1.52004
P98160_CHAIN_0	PGBM_HUMAN	Basement membrane-specific heparan sulfate proteoglycan core protein [CHAIN 0]	634.845	27.09	167	82	3	P98160,P98160_CHAIN_1,P98160_CHAIN_2	TPSGLYLGTCER	[iTRAQ-8plex_Nterm]TPSGLYLGTC[Cys_CAM]ER	2	1126-1137	9.096	829.429	2012_10_22_FRF_OT_17.4821.4824.2	FF_human	1	[P98160_CHAIN_0]	998481	780775	1.05804e+06	771425	1.01995e+06	800739	1.27376	0.5602	0.4398	1.27376
P98160_CHAIN_0	PGBM_HUMAN	Basement membrane-specific heparan sulfate proteoglycan core protein [CHAIN 0]	634.845	27.09	167	82	3	P98160,P98160_CHAIN_1,P98160_CHAIN_2	CAPGYYGNPSQGQPCQR	[iTRAQ-8plex_Nterm]C[Cys_CAM]APGYYGNPSQGQPC[Cys_CAM]QR	3	1228-1244	6.851	748.68	2012_10_22_FRF_OT_24.2858.2861.3	FF_human	1	[P98160_CHAIN_0]	260219	162756	276626	157254	266668	163229	1.6337	0.620306	0.379694	1.6337
P98160_CHAIN_0	PGBM_HUMAN	Basement membrane-specific heparan sulfate proteoglycan core protein [CHAIN 0]	634.845	27.09	167	82	3	P98160,P98160_CHAIN_1,P98160_CHAIN_2	HLISTHFAPGDFQGFALVNPQR	[iTRAQ-8plex_Nterm]HLISTHFAPGDFQGFALVNPQR	1	1321-1342	8.333	919.49	2012_10_22_FRF_OT_20.8389.8392.3	FF_human	1	[P98160_CHAIN_0]	64750.9	54480.4	68529.7	54163.6	66062.7	56221.8	1.17504	0.540238	0.459762	1.17504
P98160_CHAIN_0	PGBM_HUMAN	Basement membrane-specific heparan sulfate proteoglycan core protein [CHAIN 0]	634.845	27.09	167	82	3	P98160,P98160_CHAIN_1,P98160_CHAIN_2	SYEIMFR	[iTRAQ-8plex_Nterm]SYEIMFR	1	1437-1443	5.713	625.331	2012_10_22_FRF_OT_17.6494.6497.2	FF_human	1	[P98160_CHAIN_0]	705649	446432	750032	431894	723031	448306	1.61281	0.61727	0.38273	1.61281
P98160_CHAIN_0	PGBM_HUMAN	Basement membrane-specific heparan sulfate proteoglycan core protein [CHAIN 0]	634.845	27.09	167	82	3	P98160,P98160_CHAIN_1,P98160_CHAIN_2	EHLLMALADLDELLIR	[iTRAQ-8plex_Nterm]EHLLMALADLDELLIR	1	1458-1473	7.191	723.749	2012_10_22_FRF_OT_13.13495.13498.3	FF_human	1	[P98160_CHAIN_0]	32311.6	27996.6	34179.7	27899.5	32949.2	28959.7	1.13776	0.532221	0.467779	1.13776
P98160_CHAIN_0	PGBM_HUMAN	Basement membrane-specific heparan sulfate proteoglycan core protein [CHAIN 0]	634.845	27.09	167	82	3	P98160,P98160_CHAIN_1,P98160_CHAIN_2	ATFSSVPLAASISAVSLEVAQPGPSNRPR	[iTRAQ-8plex_Nterm]ATFSSVPLAASISAVSLEVAQPGPSNRPR	1	1474-1502	5.29	1071.92	2012_10_22_FRF_OT_24.9635.9638.3	FF_human	1	[P98160_CHAIN_0]	170753	165667	180240	166487	173751	172814	1.00542	0.501353	0.498647	1.00542
P98160_CHAIN_0	PGBM_HUMAN	Basement membrane-specific heparan sulfate proteoglycan core protein [CHAIN 0]	634.845	27.09	167	82	3	P98160,P98160_CHAIN_1,P98160_CHAIN_2	ATFSSVPLAASISAVSLEVAQPGPSNRPR	[iTRAQ-8plex_Nterm]ATFSSVPLAASISAVSLEVAQPGPSNRPR	1	1474-1502	6.759	1071.92	2012_10_22_FRF_OT_24.9551.9554.3	FF_human	1	[P98160_CHAIN_0]	16315	16796.1	17200.4	16947.3	16581.2	17591.3	0.942581	0.485221	0.514779	0.942581
P98160_CHAIN_0	PGBM_HUMAN	Basement membrane-specific heparan sulfate proteoglycan core protein [CHAIN 0]	634.845	27.09	167	82	3	P98160,P98160_CHAIN_1,P98160_CHAIN_2	TCESLGAGGYR	[iTRAQ-8plex_Nterm]TC[Cys_CAM]ESLGAGGYR	2	1606-1616	6.461	737.867	2012_10_22_FRF_OT_19.3255.3258.2	FF_human	1	[P98160_CHAIN_0]	42854.7	34584.9	45387.7	34264.4	43753.7	35566.5	1.2302	0.551609	0.448391	1.2302
P98160_CHAIN_0	PGBM_HUMAN	Basement membrane-specific heparan sulfate proteoglycan core protein [CHAIN 0]	634.845	27.09	167	82	3	P98160,P98160_CHAIN_1,P98160_CHAIN_2	SIVPQGGSHSLR	[iTRAQ-8plex_Nterm]SIVPQGGSHSLR	1	1665-1676	7.716	771.439	2012_10_22_FRF_OT_24.2801.2804.2	FF_human	1	[P98160_CHAIN_0]	116982	95909.7	123864	95147.9	119405	98763.5	1.209	0.547306	0.452694	1.209
P98160_CHAIN_0	PGBM_HUMAN	Basement membrane-specific heparan sulfate proteoglycan core protein [CHAIN 0]	634.845	27.09	167	82	3	P98160,P98160_CHAIN_1,P98160_CHAIN_2	CQVSGSPPHYFYWSR	[iTRAQ-8plex_Nterm]C[Cys_CAM]QVSGSPPHYFYWSR	2	1677-1691	7.344	725.686	2012_10_22_FRF_OT_24.6009.6012.3	FF_human	1	[P98160_CHAIN_0]	181850	118359	193216	114861	186260	119226	1.56224	0.609717	0.390283	1.56224
P98160_CHAIN_0	PGBM_HUMAN	Basement membrane-specific heparan sulfate proteoglycan core protein [CHAIN 0]	634.845	27.09	167	82	3	P98160,P98160_CHAIN_1,P98160_CHAIN_2	EDGRPVPSGTQQR	[iTRAQ-8plex_Nterm]EDGRPVPSGTQQR	1	1692-1704	5.244	865.959	2012_10_22_FRF_OT_19.682.685.2	FF_human	1	[P98160_CHAIN_0]	1794.09	1527.16	1898.41	1519.71	1830.07	1577.46	1.16014	0.537066	0.462934	1.16014
P98160_CHAIN_0	PGBM_HUMAN	Basement membrane-specific heparan sulfate proteoglycan core protein [CHAIN 0]	634.845	27.09	167	82	3	P98160,P98160_CHAIN_1,P98160_CHAIN_2	EDGRPVPSGTQQR	[iTRAQ-8plex_Nterm]EDGRPVPSGTQQR	1	1692-1704	6.716	577.641	2012_10_22_FRF_OT_19.681.684.3	FF_human	1	[P98160_CHAIN_0]	60672.4	53665.2	64156.3	53565.2	61846.7	55600.7	1.11234	0.52659	0.47341	1.11234
P98160_CHAIN_0	PGBM_HUMAN	Basement membrane-specific heparan sulfate proteoglycan core protein [CHAIN 0]	634.845	27.09	167	82	3	P98160,P98160_CHAIN_1,P98160_CHAIN_2	EDGRPVPSGTQQR	[iTRAQ-8plex_Nterm]EDGRPVPSGTQQR	1	1692-1704	5.849	865.959	2012_10_22_FRF_OT_17.1412.1415.2	FF_human	1	[P98160_CHAIN_0]	2504.23	2078.05	2651.01	2063.62	2555.57	2142.04	1.19306	0.544015	0.455985	1.19306
P98160_CHAIN_0	PGBM_HUMAN	Basement membrane-specific heparan sulfate proteoglycan core protein [CHAIN 0]	634.845	27.09	167	82	3	P98160,P98160_CHAIN_1,P98160_CHAIN_2	EDGRPVPSGTQQR	[iTRAQ-8plex_Nterm]EDGRPVPSGTQQR	1	1692-1704	5.928	865.959	2012_10_22_FRF_OT_16.1348.1351.2	FF_human	1	[P98160_CHAIN_0]	460.557	371.129	487.79	367.644	470.23	381.614	1.23221	0.552014	0.447986	1.23221
P98160_CHAIN_0	PGBM_HUMAN	Basement membrane-specific heparan sulfate proteoglycan core protein [CHAIN 0]	634.845	27.09	167	82	3	P98160,P98160_CHAIN_1,P98160_CHAIN_2	EDGRPVPSGTQQR	[iTRAQ-8plex_Nterm]EDGRPVPSGTQQR	1	1692-1704	7.162	577.641	2012_10_22_FRF_OT_16.1346.1349.3	FF_human	1	[P98160_CHAIN_0]	20975.2	18674.9	22177	18649.5	21378.6	19358.2	1.10437	0.524799	0.475201	1.10437
P98160_CHAIN_0	PGBM_HUMAN	Basement membrane-specific heparan sulfate proteoglycan core protein [CHAIN 0]	634.845	27.09	167	82	3	P98160,P98160_CHAIN_1,P98160_CHAIN_2	AELLVTEAPSKPITVTVEEQR	[iTRAQ-8plex_Nterm]AELLVTEAPSK[iTRAQ-8plex_K]PITVTVEEQR	2	1738-1758	5.117	973.559	2012_10_22_FRF_OT_13.6918.6921.3	FF_human	1	[P98160_CHAIN_0]	266810	226484	282337	225328	272173	233891	1.16368	0.537823	0.462177	1.16368
P98160_CHAIN_0	PGBM_HUMAN	Basement membrane-specific heparan sulfate proteoglycan core protein [CHAIN 0]	634.845	27.09	167	82	3	P98160,P98160_CHAIN_1,P98160_CHAIN_2	SQSVRPGADVTFICTAK	[iTRAQ-8plex_Nterm]SQSVRPGADVTFIC[Cys_CAM]TAK[iTRAQ-8plex_K]	3	1759-1775	6.183	815.783	2012_10_22_FRF_OT_22.4984.4987.3	FF_human	1	[P98160_CHAIN_0]	1.19638e+06	1.06143e+06	1.265e+06	1.05971e+06	1.21946e+06	1.09998e+06	1.10863	0.525758	0.474242	1.10863
P98160_CHAIN_0	PGBM_HUMAN	Basement membrane-specific heparan sulfate proteoglycan core protein [CHAIN 0]	634.845	27.09	167	82	3	P98160,P98160_CHAIN_1,P98160_CHAIN_2	SPAYTLVWTR	[iTRAQ-8plex_Nterm]SPAYTLVWTR	1	1778-1787	10.073	749.421	2012_10_22_FRF_OT_24.7351.7354.2	FF_human	1	[P98160_CHAIN_0]	3.43622e+06	2.60052e+06	3.64308e+06	2.56183e+06	3.51192e+06	2.65918e+06	1.32068	0.569091	0.430909	1.32068
P98160_CHAIN_0	PGBM_HUMAN	Basement membrane-specific heparan sulfate proteoglycan core protein [CHAIN 0]	634.845	27.09	167	82	3	P98160,P98160_CHAIN_1,P98160_CHAIN_2	SPAYTLVWTR	[iTRAQ-8plex_Nterm]SPAYTLVWTR	1	1778-1787	8.715	499.95	2012_10_22_FRF_OT_24.7330.7333.3	FF_human	1	[P98160_CHAIN_0]	233923	205634	247383	205153	238478	212949	1.11988	0.528275	0.471725	1.11988
P98160_CHAIN_0	PGBM_HUMAN	Basement membrane-specific heparan sulfate proteoglycan core protein [CHAIN 0]	634.845	27.09	167	82	3	P98160,P98160_CHAIN_1,P98160_CHAIN_2	SKSPAYTLVWTR	[iTRAQ-8plex_Nterm]SK[iTRAQ-8plex_K]SPAYTLVWTR	2	1776-1787	5.56	673.061	2012_10_22_FRF_OT_24.5987.5990.3	FF_human	1	[P98160_CHAIN_0]	438578	322463	465184	316814	448438	328853	1.36364	0.576924	0.423076	1.36364
P98160_CHAIN_0	PGBM_HUMAN	Basement membrane-specific heparan sulfate proteoglycan core protein [CHAIN 0]	634.845	27.09	167	82	3	P98160,P98160_CHAIN_1,P98160_CHAIN_2	SKSPAYTLVWTR	[iTRAQ-8plex_Nterm]SK[iTRAQ-8plex_K]SPAYTLVWTR	2	1776-1787	5.785	673.06	2012_10_22_FRF_OT_24.6044.6047.3	FF_human	1	[P98160_CHAIN_0]	175928	124143	186714	121485	179992	126101	1.42736	0.58803	0.41197	1.42736
P98160_CHAIN_0	PGBM_HUMAN	Basement membrane-specific heparan sulfate proteoglycan core protein [CHAIN 0]	634.845	27.09	167	82	3	P98160,P98160_CHAIN_1,P98160_CHAIN_2	AMDFNGILTIR	[iTRAQ-8plex_Nterm]AMDFNGILTIR	1	1797-1807	8.946	777.932	2012_10_22_FRF_OT_17.9629.9632.2	FF_human	1	[P98160_CHAIN_0]	126389	113640	133606	113571	128796	117887	1.09254	0.522113	0.477887	1.09254
P98160_CHAIN_0	PGBM_HUMAN	Basement membrane-specific heparan sulfate proteoglycan core protein [CHAIN 0]	634.845	27.09	167	82	3	P98160,P98160_CHAIN_1,P98160_CHAIN_2	CSATGSPTPTLEWTGGPGGQLPAK	[iTRAQ-8plex_Nterm]C[Cys_CAM]SATGSPTPTLEWTGGPGGQLPAK[iTRAQ-8plex_K]	3	1866-1889	7.288	993.521	2012_10_22_FRF_OT_17.6933.6936.3	FF_human	1	[P98160_CHAIN_0]	260714	220037	275915	218812	265982	227127	1.17107	0.539398	0.460602	1.17107
P98160_CHAIN_0	PGBM_HUMAN	Basement membrane-specific heparan sulfate proteoglycan core protein [CHAIN 0]	634.845	27.09	167	82	3	P98160,P98160_CHAIN_1,P98160_CHAIN_2	CSATGSPTPTLEWTGGPGGQLPAK	[iTRAQ-8plex_Nterm]C[Cys_CAM]SATGSPTPTLEWTGGPGGQLPAK[iTRAQ-8plex_K]	3	1866-1889	7.896	993.518	2012_10_22_FRF_OT_17.6961.6964.3	FF_human	1	[P98160_CHAIN_0]	313424	252364	331962	249977	320011	259476	1.2333	0.552232	0.447768	1.2333
P98160_CHAIN_0	PGBM_HUMAN	Basement membrane-specific heparan sulfate proteoglycan core protein [CHAIN 0]	634.845	27.09	167	82	3	P98160,P98160_CHAIN_1,P98160_CHAIN_2	CSATGSPTPTLEWTGGPGGQLPAK	[iTRAQ-8plex_Nterm]C[Cys_CAM]SATGSPTPTLEWTGGPGGQLPAK[iTRAQ-8plex_K]	3	1866-1889	7.143	993.521	2012_10_22_FRF_OT_16.6867.6870.3	FF_human	1	[P98160_CHAIN_0]	118980	103649	125847	103333	121316	107260	1.13105	0.530748	0.469252	1.13105
P98160_CHAIN_0	PGBM_HUMAN	Basement membrane-specific heparan sulfate proteoglycan core protein [CHAIN 0]	634.845	27.09	167	82	3	P98160,P98160_CHAIN_1,P98160_CHAIN_2	AQIHGGILR	[iTRAQ-8plex_Nterm]AQIHGGILR	1	1890-1898	8.423	423.596	2012_10_22_FRF_OT_24.3111.3114.3	FF_human	1	[P98160_CHAIN_0]	179005	158050	189290	157734	182476	163728	1.11451	0.527077	0.472923	1.11451
P98160_CHAIN_0	PGBM_HUMAN	Basement membrane-specific heparan sulfate proteoglycan core protein [CHAIN 0]	634.845	27.09	167	82	3	P98160,P98160_CHAIN_1,P98160_CHAIN_2	AVLHVHGGGGPR	[iTRAQ-8plex_Nterm]AVLHVHGGGGPR	1	1925-1936	6.922	487.618	2012_10_22_FRF_OT_24.2027.2030.3	FF_human	1	[P98160_CHAIN_0]	21553.9	17272.8	22830.5	17102.4	22008.6	17752.3	1.23976	0.553524	0.446476	1.23976
P98160_CHAIN_0	PGBM_HUMAN	Basement membrane-specific heparan sulfate proteoglycan core protein [CHAIN 0]	634.845	27.09	167	82	3	P98160,P98160_CHAIN_1,P98160_CHAIN_2	VQVSPER	[iTRAQ-8plex_Nterm]VQVSPER	1	1937-1943	7.773	559.826	2012_10_22_FRF_OT_17.2394.2397.2	FF_human	1	[P98160_CHAIN_0]	36333.8	34259.6	38374	34359.5	36992.6	35665.1	1.03722	0.509135	0.490865	1.03722
P98160_CHAIN_0	PGBM_HUMAN	Basement membrane-specific heparan sulfate proteoglycan core protein [CHAIN 0]	634.845	27.09	167	82	3	P98160,P98160_CHAIN_1,P98160_CHAIN_2	VQVSPER	[iTRAQ-8plex_Nterm]VQVSPER	1	1937-1943	7.142	559.826	2012_10_22_FRF_OT_16.2232.2235.2	FF_human	1	[P98160_CHAIN_0]	10580.7	9377.5	11187.9	9361.48	10785.1	9717.22	1.1099	0.526043	0.473957	1.1099
P98160_CHAIN_0	PGBM_HUMAN	Basement membrane-specific heparan sulfate proteoglycan core protein [CHAIN 0]	634.845	27.09	167	82	3	P98160,P98160_CHAIN_1,P98160_CHAIN_2	AAGVPSATITWR	[iTRAQ-8plex_Nterm]AAGVPSATITWR	1	1958-1969	8.73	767.437	2012_10_22_FRF_OT_24.5777.5780.2	FF_human	1	[P98160_CHAIN_0]	187938	174379	198552	174683	191404	181321	1.05561	0.513527	0.486473	1.05561
P98160_CHAIN_0	PGBM_HUMAN	Basement membrane-specific heparan sulfate proteoglycan core protein [CHAIN 0]	634.845	27.09	167	82	3	P98160,P98160_CHAIN_1,P98160_CHAIN_2	AAGVPSATITWR	[iTRAQ-8plex_Nterm]AAGVPSATITWR	1	1958-1969	8.8	511.96	2012_10_22_FRF_OT_24.5783.5786.3	FF_human	1	[P98160_CHAIN_0]	350544	325781	370331	326387	356999	338789	1.05375	0.513086	0.486914	1.05375
P98160_CHAIN_0	PGBM_HUMAN	Basement membrane-specific heparan sulfate proteoglycan core protein [CHAIN 0]	634.845	27.09	167	82	3	P98160,P98160_CHAIN_1,P98160_CHAIN_2	IQVVVLSASDASPPPVK	[iTRAQ-8plex_Nterm]IQVVVLSASDASPPPVK[iTRAQ-8plex_K]	2	2017-2033	8.218	772.465	2012_10_22_FRF_OT_17.8354.8357.3	FF_human	1	[P98160_CHAIN_0]	374135	335022	395529	334714	381290	347433	1.09745	0.52323	0.47677	1.09745
P98160_CHAIN_0	PGBM_HUMAN	Basement membrane-specific heparan sulfate proteoglycan core protein [CHAIN 0]	634.845	27.09	167	82	3	P98160,P98160_CHAIN_1,P98160_CHAIN_2	IQVVVLSASDASPPPVK	[iTRAQ-8plex_Nterm]IQVVVLSASDASPPPVK[iTRAQ-8plex_K]	2	2017-2033	6.847	772.464	2012_10_22_FRF_OT_17.8389.8392.3	FF_human	1	[P98160_CHAIN_0]	346373	289255	366634	287397	353435	298318	1.18476	0.542284	0.457716	1.18476
P98160_CHAIN_0	PGBM_HUMAN	Basement membrane-specific heparan sulfate proteoglycan core protein [CHAIN 0]	634.845	27.09	167	82	3	P98160,P98160_CHAIN_1,P98160_CHAIN_2	IQVVVLSASDASPPPVK	[iTRAQ-8plex_Nterm]IQVVVLSASDASPPPVK[iTRAQ-8plex_K]	2	2017-2033	7.24	772.464	2012_10_22_FRF_OT_17.8375.8378.3	FF_human	1	[P98160_CHAIN_0]	522784	449336	553088	447491	533177	464495	1.14786	0.534421	0.465579	1.14786
P98160_CHAIN_0	PGBM_HUMAN	Basement membrane-specific heparan sulfate proteoglycan core protein [CHAIN 0]	634.845	27.09	167	82	3	P98160,P98160_CHAIN_1,P98160_CHAIN_2	IQVVVLSASDASPPPVK	[iTRAQ-8plex_Nterm]IQVVVLSASDASPPPVK[iTRAQ-8plex_K]	2	2017-2033	7.595	772.463	2012_10_22_FRF_OT_17.8321.8324.3	FF_human	1	[P98160_CHAIN_0]	162931	153690	172078	154143	165883	160000	1.03677	0.509027	0.490973	1.03677
P98160_CHAIN_0	PGBM_HUMAN	Basement membrane-specific heparan sulfate proteoglycan core protein [CHAIN 0]	634.845	27.09	167	82	3	P98160,P98160_CHAIN_1,P98160_CHAIN_2	IQVVVLSASDASPPPVK	[iTRAQ-8plex_Nterm]IQVVVLSASDASPPPVK[iTRAQ-8plex_K]	2	2017-2033	7.685	772.464	2012_10_22_FRF_OT_16.8267.8270.3	FF_human	1	[P98160_CHAIN_0]	177396	157846	187562	157625	180810	163614	1.1051	0.524963	0.475037	1.1051
P98160_CHAIN_0	PGBM_HUMAN	Basement membrane-specific heparan sulfate proteoglycan core protein [CHAIN 0]	634.845	27.09	167	82	3	P98160,P98160_CHAIN_1,P98160_CHAIN_2	IQVVVLSASDASPPPVK	[iTRAQ-8plex_Nterm]IQVVVLSASDASPPPVK[iTRAQ-8plex_K]	2	2017-2033	8.468	772.464	2012_10_22_FRF_OT_16.8154.8157.3	FF_human	1	[P98160_CHAIN_0]	537890	502779	568189	503926	547735	523075	1.04714	0.511514	0.488486	1.04714
P98160_CHAIN_0	PGBM_HUMAN	Basement membrane-specific heparan sulfate proteoglycan core protein [CHAIN 0]	634.845	27.09	167	82	3	P98160,P98160_CHAIN_1,P98160_CHAIN_2	IQVVVLSASDASPPPVK	[iTRAQ-8plex_Nterm]IQVVVLSASDASPPPVK[iTRAQ-8plex_K]	2	2017-2033	5.226	579.6	2012_10_22_FRF_OT_16.8209.8212.4	FF_human	1	[P98160_CHAIN_0]	462999	421043	489335	421147	471719	437150	1.07908	0.519017	0.480983	1.07908
P98160_CHAIN_0	PGBM_HUMAN	Basement membrane-specific heparan sulfate proteoglycan core protein [CHAIN 0]	634.845	27.09	167	82	3	P98160,P98160_CHAIN_1,P98160_CHAIN_2	IQVVVLSASDASPPPVK	[iTRAQ-8plex_Nterm]IQVVVLSASDASPPPVK[iTRAQ-8plex_K]	2	2017-2033	7.904	772.464	2012_10_22_FRF_OT_15.8203.8206.3	FF_human	1	[P98160_CHAIN_0]	241002	226043	254561	226615	245397	235226	1.04324	0.510581	0.489419	1.04324
P98160_CHAIN_0	PGBM_HUMAN	Basement membrane-specific heparan sulfate proteoglycan core protein [CHAIN 0]	634.845	27.09	167	82	3	P98160,P98160_CHAIN_1,P98160_CHAIN_2	IQVVVLSASDASPPPVK	[iTRAQ-8plex_Nterm]IQVVVLSASDASPPPVK[iTRAQ-8plex_K]	2	2017-2033	7.791	772.464	2012_10_22_FRF_OT_15.8288.8291.3	FF_human	1	[P98160_CHAIN_0]	104691	109603	110333	110710	106361	114917	0.925544	0.480666	0.519334	0.925544
P98160_CHAIN_0	PGBM_HUMAN	Basement membrane-specific heparan sulfate proteoglycan core protein [CHAIN 0]	634.845	27.09	167	82	3	P98160,P98160_CHAIN_1,P98160_CHAIN_2	IQVVVLSASDASPPPVK	[iTRAQ-8plex_Nterm]IQVVVLSASDASPPPVK[iTRAQ-8plex_K]	2	2017-2033	5.192	579.6	2012_10_22_FRF_OT_15.8224.8227.4	FF_human	1	[P98160_CHAIN_0]	401127	378377	423648	379491	408397	393911	1.03677	0.509027	0.490973	1.03677
P98160_CHAIN_0	PGBM_HUMAN	Basement membrane-specific heparan sulfate proteoglycan core protein [CHAIN 0]	634.845	27.09	167	82	3	P98160,P98160_CHAIN_1,P98160_CHAIN_2	LYIFQASPADAGQYVCR	[iTRAQ-8plex_Nterm]LYIFQASPADAGQYVC[Cys_CAM]R	2	2275-2291	7.331	755.055	2012_10_22_FRF_OT_16.9415.9418.3	FF_human	1	[P98160_CHAIN_0]	55069.8	44140.7	58331.3	43706.1	56231.3	45366.9	1.23948	0.553467	0.446533	1.23948
P98160_CHAIN_0	PGBM_HUMAN	Basement membrane-specific heparan sulfate proteoglycan core protein [CHAIN 0]	634.845	27.09	167	82	3	P98160,P98160_CHAIN_1,P98160_CHAIN_2	IEPSSSQVAEGQTLDLNCVVPGQSHAQVTWHK	[iTRAQ-8plex_Nterm]IEPSSSQVAEGQTLDLNC[Cys_CAM]VVPGQSHAQVTWHK[iTRAQ-8plex_K]	3	2324-2355	6.432	1028.54	2012_10_22_FRF_OT_15.6929.6932.4	FF_human	1	[P98160_CHAIN_0]	916838	794811	969835	792087	934921	822186	1.13712	0.53208	0.46792	1.13712
P98160_CHAIN_0	PGBM_HUMAN	Basement membrane-specific heparan sulfate proteoglycan core protein [CHAIN 0]	634.845	27.09	167	82	3	P98160,P98160_CHAIN_1,P98160_CHAIN_2	IEPSSSQVAEGQTLDLNCVVPGQSHAQVTWHK	[iTRAQ-8plex_Nterm]IEPSSSQVAEGQTLDLNC[Cys_CAM]VVPGQSHAQVTWHK[iTRAQ-8plex_K]	3	2324-2355	5.521	1028.53	2012_10_22_FRF_OT_15.6966.6969.4	FF_human	1	[P98160_CHAIN_0]	763472	611559	808697	605505	779584	628514	1.24036	0.553643	0.446357	1.24036
P98160_CHAIN_0	PGBM_HUMAN	Basement membrane-specific heparan sulfate proteoglycan core protein [CHAIN 0]	634.845	27.09	167	82	3	P98160,P98160_CHAIN_1,P98160_CHAIN_2	HQTHGSLLR	[iTRAQ-8plex_Nterm]HQTHGSLLR	1	2364-2372	7.564	451.595	2012_10_22_FRF_OT_24.1117.1120.3	FF_human	1	[P98160_CHAIN_0]	2837.2	2162.75	3007.66	2131.98	2899.38	2213	1.31016	0.56713	0.43287	1.31016
P98160_CHAIN_0	PGBM_HUMAN	Basement membrane-specific heparan sulfate proteoglycan core protein [CHAIN 0]	634.845	27.09	167	82	3	P98160,P98160_CHAIN_1,P98160_CHAIN_2	VVGSSGTQEASVLVTIQQR	[iTRAQ-8plex_Nterm]VVGSSGTQEASVLVTIQQR	1	2484-2502	8.487	755.09	2012_10_22_FRF_OT_19.7156.7159.3	FF_human	1	[P98160_CHAIN_0]	347239	298507	367366	297285	354140	308582	1.14764	0.534372	0.465628	1.14764
P98160_CHAIN_0	PGBM_HUMAN	Basement membrane-specific heparan sulfate proteoglycan core protein [CHAIN 0]	634.845	27.09	167	82	3	P98160,P98160_CHAIN_1,P98160_CHAIN_2	VVGSSGTQEASVLVTIQQR	[iTRAQ-8plex_Nterm]VVGSSGTQEASVLVTIQQR	1	2484-2502	10.096	1132.13	2012_10_22_FRF_OT_17.7138.7141.2	FF_human	1	[P98160_CHAIN_0]	52343.3	45980.1	55355.8	45870	53363	47613.1	1.12076	0.528472	0.471528	1.12076
P98160_CHAIN_0	PGBM_HUMAN	Basement membrane-specific heparan sulfate proteoglycan core protein [CHAIN 0]	634.845	27.09	167	82	3	P98160,P98160_CHAIN_1,P98160_CHAIN_2	VVGSSGTQEASVLVTIQQR	[iTRAQ-8plex_Nterm]VVGSSGTQEASVLVTIQQR	1	2484-2502	6.903	755.09	2012_10_22_FRF_OT_17.7200.7203.3	FF_human	1	[P98160_CHAIN_0]	953540	775378	1.00977e+06	768688	973421	797898	1.21998	0.549546	0.450454	1.21998
P98160_CHAIN_0	PGBM_HUMAN	Basement membrane-specific heparan sulfate proteoglycan core protein [CHAIN 0]	634.845	27.09	167	82	3	P98160,P98160_CHAIN_1,P98160_CHAIN_2	VVGSSGTQEASVLVTIQQR	[iTRAQ-8plex_Nterm]VVGSSGTQEASVLVTIQQR	1	2484-2502	8.05	755.09	2012_10_22_FRF_OT_17.7117.7120.3	FF_human	1	[P98160_CHAIN_0]	656818	534040	695553	529427	670513	549545	1.22012	0.549575	0.450425	1.22012
P98160_CHAIN_0	PGBM_HUMAN	Basement membrane-specific heparan sulfate proteoglycan core protein [CHAIN 0]	634.845	27.09	167	82	3	P98160,P98160_CHAIN_1,P98160_CHAIN_2	VVGSSGTQEASVLVTIQQR	[iTRAQ-8plex_Nterm]VVGSSGTQEASVLVTIQQR	1	2484-2502	8.976	1132.13	2012_10_22_FRF_OT_16.7063.7066.2	FF_human	1	[P98160_CHAIN_0]	40230.7	34773.5	42558.4	34646.2	41026.3	35962.8	1.1408	0.532885	0.467115	1.1408
P98160_CHAIN_0	PGBM_HUMAN	Basement membrane-specific heparan sulfate proteoglycan core protein [CHAIN 0]	634.845	27.09	167	82	3	P98160,P98160_CHAIN_1,P98160_CHAIN_2	VVGSSGTQEASVLVTIQQR	[iTRAQ-8plex_Nterm]VVGSSGTQEASVLVTIQQR	1	2484-2502	6.327	755.09	2012_10_22_FRF_OT_16.7034.7037.3	FF_human	1	[P98160_CHAIN_0]	504983	476548	533331	477965	514131	496128	1.03629	0.50891	0.49109	1.03629
P98160_CHAIN_0	PGBM_HUMAN	Basement membrane-specific heparan sulfate proteoglycan core protein [CHAIN 0]	634.845	27.09	167	82	3	P98160,P98160_CHAIN_1,P98160_CHAIN_2	LSGSHSQGVAYPVR	[iTRAQ-8plex_Nterm]LSGSHSQGVAYPVR	1	2503-2516	10.59	881.48	2012_10_22_FRF_OT_24.3188.3191.2	FF_human	1	[P98160_CHAIN_0]	69912.1	51834.4	74144	50966.3	71474.8	52903.1	1.35105	0.574659	0.425341	1.35105
P98160_CHAIN_0	PGBM_HUMAN	Basement membrane-specific heparan sulfate proteoglycan core protein [CHAIN 0]	634.845	27.09	167	82	3	P98160,P98160_CHAIN_1,P98160_CHAIN_2	LSGSHSQGVAYPVR	[iTRAQ-8plex_Nterm]LSGSHSQGVAYPVR	1	2503-2516	8.99	587.99	2012_10_22_FRF_OT_24.3179.3182.3	FF_human	1	[P98160_CHAIN_0]	349405	266542	370393	262768	357059	272753	1.30909	0.566929	0.433071	1.30909
P98160_CHAIN_0	PGBM_HUMAN	Basement membrane-specific heparan sulfate proteoglycan core protein [CHAIN 0]	634.845	27.09	167	82	3	P98160,P98160_CHAIN_1,P98160_CHAIN_2	ETSLIVTIQGSGSSHVPSVSPPIR	[iTRAQ-8plex_Nterm]ETSLIVTIQGSGSSHVPSVSPPIR	1	2589-2612	9.917	918.175	2012_10_22_FRF_OT_20.7458.7461.3	FF_human	1	[P98160_CHAIN_0]	244203	214202	258264	213664	248967	221784	1.12257	0.528872	0.471128	1.12257
P98160_CHAIN_0	PGBM_HUMAN	Basement membrane-specific heparan sulfate proteoglycan core protein [CHAIN 0]	634.845	27.09	167	82	3	P98160,P98160_CHAIN_1,P98160_CHAIN_2	ETSLIVTIQGSGSSHVPSVSPPIR	[iTRAQ-8plex_Nterm]ETSLIVTIQGSGSSHVPSVSPPIR	1	2589-2612	5.177	688.884	2012_10_22_FRF_OT_20.7457.7460.4	FF_human	1	[P98160_CHAIN_0]	92525.2	76783.9	97948.1	76251.1	94421.9	79148.6	1.19297	0.543998	0.456002	1.19297
P98160_CHAIN_0	PGBM_HUMAN	Basement membrane-specific heparan sulfate proteoglycan core protein [CHAIN 0]	634.845	27.09	167	82	3	P98160,P98160_CHAIN_1,P98160_CHAIN_2	IESSSPTVVEGQTLDLNCVVAR	[iTRAQ-8plex_Nterm]IESSSPTVVEGQTLDLNC[Cys_CAM]VVAR	2	2613-2634	7.579	1339.7	2012_10_22_FRF_OT_12.7343.7346.2	FF_human	1	[P98160_CHAIN_0]	94027.9	76303	99576.3	75631.4	95991.6	78505.4	1.22274	0.550105	0.449895	1.22274
P98160_CHAIN_0	PGBM_HUMAN	Basement membrane-specific heparan sulfate proteoglycan core protein [CHAIN 0]	634.845	27.09	167	82	3	P98160,P98160_CHAIN_1,P98160_CHAIN_2	IESSSPTVVEGQTLDLNCVVAR	[iTRAQ-8plex_Nterm]IESSSPTVVEGQTLDLNC[Cys_CAM]VVAR	2	2613-2634	7.441	893.472	2012_10_22_FRF_OT_12.7349.7352.3	FF_human	1	[P98160_CHAIN_0]	994904	851097	1.05266e+06	847283	1.01477e+06	879479	1.15383	0.53571	0.46429	1.15383
P98160_CHAIN_0	PGBM_HUMAN	Basement membrane-specific heparan sulfate proteoglycan core protein [CHAIN 0]	634.845	27.09	167	82	3	P98160,P98160_CHAIN_1,P98160_CHAIN_2	IESSSPTVVEGQTLDLNCVVAR	[iTRAQ-8plex_Nterm]IESSSPTVVEGQTLDLNC[Cys_CAM]VVAR	2	2613-2634	7.508	893.471	2012_10_22_FRF_OT_12.7329.7332.3	FF_human	1	[P98160_CHAIN_0]	250589	216489	265090	215688	255547	223884	1.14142	0.533021	0.466979	1.14142
P98160_CHAIN_0	PGBM_HUMAN	Basement membrane-specific heparan sulfate proteoglycan core protein [CHAIN 0]	634.845	27.09	167	82	3	P98160,P98160_CHAIN_1,P98160_CHAIN_2	QPQAIITWYK	[iTRAQ-8plex_Nterm]QPQAIITWYK[iTRAQ-8plex_K]	2	2635-2644	6.848	928.546	2012_10_22_FRF_OT_22.8065.8068.2	FF_human	1	[P98160_CHAIN_0]	199596	151348	211605	149123	203987	154790	1.31783	0.568562	0.431438	1.31783
P98160_CHAIN_0	PGBM_HUMAN	Basement membrane-specific heparan sulfate proteoglycan core protein [CHAIN 0]	634.845	27.09	167	82	3	P98160,P98160_CHAIN_1,P98160_CHAIN_2	QPQAIITWYK	[iTRAQ-8plex_Nterm]QPQAIITWYK[iTRAQ-8plex_K]	2	2635-2644	6.99	928.545	2012_10_22_FRF_OT_22.8107.8110.2	FF_human	1	[P98160_CHAIN_0]	194164	139463	206015	136715	198599	141910	1.39947	0.583241	0.416759	1.39947
P98160_CHAIN_0	PGBM_HUMAN	Basement membrane-specific heparan sulfate proteoglycan core protein [CHAIN 0]	634.845	27.09	167	82	3	P98160,P98160_CHAIN_1,P98160_CHAIN_2	QPQAIITWYK	[iTRAQ-8plex_Nterm]QPQAIITWYK[iTRAQ-8plex_K]	2	2635-2644	5.61	619.368	2012_10_22_FRF_OT_22.8044.8047.3	FF_human	1	[P98160_CHAIN_0]	240889	269423	253497	273268	244371	283652	0.861517	0.462804	0.537196	0.861517
P98160_CHAIN_0	PGBM_HUMAN	Basement membrane-specific heparan sulfate proteoglycan core protein [CHAIN 0]	634.845	27.09	167	82	3	P98160,P98160_CHAIN_1,P98160_CHAIN_2	QPQAIITWYK	[iTRAQ-8plex_Nterm]QPQAIITWYK[iTRAQ-8plex_K]	2	2635-2644	6.758	619.367	2012_10_22_FRF_OT_22.8135.8138.3	FF_human	1	[P98160_CHAIN_0]	256652	214800	271655	213458	261875	221569	1.18191	0.541686	0.458314	1.18191
P98160_CHAIN_0	PGBM_HUMAN	Basement membrane-specific heparan sulfate proteoglycan core protein [CHAIN 0]	634.845	27.09	167	82	3	P98160,P98160_CHAIN_1,P98160_CHAIN_2	QPQAIITWYK	[iTRAQ-8plex_Nterm]QPQAIITWYK[iTRAQ-8plex_K]	2	2635-2644	6.944	619.366	2012_10_22_FRF_OT_22.8064.8067.3	FF_human	1	[P98160_CHAIN_0]	1.02316e+06	813608	1.0839e+06	805045	1.04488e+06	835637	1.2504	0.555635	0.444365	1.2504
P98160_CHAIN_0	PGBM_HUMAN	Basement membrane-specific heparan sulfate proteoglycan core protein [CHAIN 0]	634.845	27.09	167	82	3	P98160,P98160_CHAIN_1,P98160_CHAIN_2	LHQMSVADSGEYVCR	[iTRAQ-8plex_Nterm]LHQMSVADSGEYVC[Cys_CAM]R	2	2662-2676	9.085	686.001	2012_10_22_FRF_OT_15.4752.4755.3	FF_human	1	[P98160_CHAIN_0]	776459	392440	827443	369008	797655	383031	2.08248	0.675586	0.324414	2.08248
P98160_CHAIN_0	PGBM_HUMAN	Basement membrane-specific heparan sulfate proteoglycan core protein [CHAIN 0]	634.845	27.09	167	82	3	P98160,P98160_CHAIN_1,P98160_CHAIN_2	LHQMSVADSGEYVCR	[iTRAQ-8plex_Nterm]LHQM[Oxidation_M]SVADSGEYVC[Cys_CAM]R	3	2662-2676	7.322	691.332	2012_10_22_FRF_OT_15.3443.3446.3	FF_human	1	[P98160_CHAIN_0]	171467	123811	181918	121432	175369	126047	1.3913	0.581817	0.418183	1.3913
P98160_CHAIN_0	PGBM_HUMAN	Basement membrane-specific heparan sulfate proteoglycan core protein [CHAIN 0]	634.845	27.09	167	82	3	P98160,P98160_CHAIN_1,P98160_CHAIN_2	VAEGQTLDLK	[iTRAQ-8plex_Nterm]VAEGQTLDLK[iTRAQ-8plex_K]	2	2817-2826	6.386	841.499	2012_10_22_FRF_OT_13.4665.4668.2	FF_human	1	[P98160_CHAIN_0]	289992	196067	307957	191041	296871	198301	1.49707	0.599531	0.400469	1.49707
P98160_CHAIN_0	PGBM_HUMAN	Basement membrane-specific heparan sulfate proteoglycan core protein [CHAIN 0]	634.845	27.09	167	82	3	P98160,P98160_CHAIN_1,P98160_CHAIN_2	VAEGQTLDLK	[iTRAQ-8plex_Nterm]VAEGQTLDLK[iTRAQ-8plex_K]	2	2817-2826	5.942	561.334	2012_10_22_FRF_OT_13.4602.4605.3	FF_human	1	[P98160_CHAIN_0]	701774	582139	742909	578079	716165	600046	1.19352	0.544111	0.455889	1.19352
P98160_CHAIN_0	PGBM_HUMAN	Basement membrane-specific heparan sulfate proteoglycan core protein [CHAIN 0]	634.845	27.09	167	82	3	P98160,P98160_CHAIN_1,P98160_CHAIN_2	CVVPGQAHAQVTWHK	[iTRAQ-8plex_Nterm]C[Cys_CAM]VVPGQAHAQVTWHK[iTRAQ-8plex_K]	3	2827-2841	6.433	776.095	2012_10_22_FRF_OT_22.4046.4049.3	FF_human	1	[P98160_CHAIN_0]	178160	154700	188453	154189	181669	160049	1.13508	0.531634	0.468366	1.13508
P98160_CHAIN_0	PGBM_HUMAN	Basement membrane-specific heparan sulfate proteoglycan core protein [CHAIN 0]	634.845	27.09	167	82	3	P98160,P98160_CHAIN_1,P98160_CHAIN_2	HQVHGPLLR	[iTRAQ-8plex_Nterm]HQVHGPLLR	1	2850-2858	5.238	454.275	2012_10_22_FRF_OT_24.2130.2133.3	FF_human	1	[P98160_CHAIN_0]	27904.3	23691.1	29528.2	23570.6	28465.2	24466.3	1.16345	0.537774	0.462226	1.16345
P98160_CHAIN_0	PGBM_HUMAN	Basement membrane-specific heparan sulfate proteoglycan core protein [CHAIN 0]	634.845	27.09	167	82	3	P98160,P98160_CHAIN_1,P98160_CHAIN_2	LHLVSPADSGEYVCR	[iTRAQ-8plex_Nterm]LHLVSPADSGEYVC[Cys_CAM]R	2	2957-2971	8.409	669.681	2012_10_22_FRF_OT_15.5573.5576.3	FF_human	1	[P98160_CHAIN_0]	264168	279756	278335	282790	268315	293536	0.914079	0.477556	0.522444	0.914079
P98160_CHAIN_0	PGBM_HUMAN	Basement membrane-specific heparan sulfate proteoglycan core protein [CHAIN 0]	634.845	27.09	167	82	3	P98160,P98160_CHAIN_1,P98160_CHAIN_2	LHLVSPADSGEYVCR	[iTRAQ-8plex_Nterm]LHLVSPADSGEYVC[Cys_CAM]R	2	2957-2971	9.712	669.68	2012_10_22_FRF_OT_15.5594.5597.3	FF_human	1	[P98160_CHAIN_0]	268704	227400	284357	226185	274120	234780	1.16756	0.538652	0.461348	1.16756
P98160_CHAIN_0	PGBM_HUMAN	Basement membrane-specific heparan sulfate proteoglycan core protein [CHAIN 0]	634.845	27.09	167	82	3	P98160,P98160_CHAIN_1,P98160_CHAIN_2	SPVISIDPPSSTVQQGQDASFK	[iTRAQ-8plex_Nterm]SPVISIDPPSSTVQQGQDASFK[iTRAQ-8plex_K]	2	3000-3021	6.848	966.188	2012_10_22_FRF_OT_12.6293.6296.3	FF_human	1	[P98160_CHAIN_0]	222756	227856	234876	229809	226421	238541	0.949189	0.486966	0.513034	0.949189
P98160_CHAIN_0	PGBM_HUMAN	Basement membrane-specific heparan sulfate proteoglycan core protein [CHAIN 0]	634.845	27.09	167	82	3	P98160,P98160_CHAIN_1,P98160_CHAIN_2	SPVISIDPPSSTVQQGQDASFK	[iTRAQ-8plex_Nterm]SPVISIDPPSSTVQQGQDASFK[iTRAQ-8plex_K]	2	3000-3021	8.16	966.187	2012_10_22_FRF_OT_12.6370.6373.3	FF_human	1	[P98160_CHAIN_0]	250585	202614	265388	200769	255834	208398	1.22762	0.551091	0.448909	1.22762
P98160_CHAIN_0	PGBM_HUMAN	Basement membrane-specific heparan sulfate proteoglycan core protein [CHAIN 0]	634.845	27.09	167	82	3	P98160,P98160_CHAIN_1,P98160_CHAIN_2	CLIHDGAAPISLEWK	[iTRAQ-8plex_Nterm]C[Cys_CAM]LIHDGAAPISLEWK[iTRAQ-8plex_K]	3	3022-3036	6.333	773.431	2012_10_22_FRF_OT_15.7728.7731.3	FF_human	1	[P98160_CHAIN_0]	327542	290284	346338	289787	333870	300799	1.10994	0.526053	0.473947	1.10994
P98160_CHAIN_0	PGBM_HUMAN	Basement membrane-specific heparan sulfate proteoglycan core protein [CHAIN 0]	634.845	27.09	167	82	3	P98160,P98160_CHAIN_1,P98160_CHAIN_2	CLIHDGAAPISLEWK	[iTRAQ-8plex_Nterm]C[Cys_CAM]LIHDGAAPISLEWK[iTRAQ-8plex_K]	3	3022-3036	6.28	773.431	2012_10_22_FRF_OT_15.7706.7709.3	FF_human	1	[P98160_CHAIN_0]	921233	798208	974493	795439	939412	825666	1.13776	0.532221	0.467779	1.13776
P98160_CHAIN_0	PGBM_HUMAN	Basement membrane-specific heparan sulfate proteoglycan core protein [CHAIN 0]	634.845	27.09	167	82	3	P98160,P98160_CHAIN_1,P98160_CHAIN_2	CLIHDGAAPISLEWK	[iTRAQ-8plex_Nterm]C[Cys_CAM]LIHDGAAPISLEWK[iTRAQ-8plex_K]	3	3022-3036	7.422	773.43	2012_10_22_FRF_OT_15.7637.7640.3	FF_human	1	[P98160_CHAIN_0]	475789	418570	503159	417615	485045	433485	1.11894	0.528067	0.471933	1.11894
P98160_CHAIN_0	PGBM_HUMAN	Basement membrane-specific heparan sulfate proteoglycan core protein [CHAIN 0]	634.845	27.09	167	82	3	P98160,P98160_CHAIN_1,P98160_CHAIN_2	AVTLECVSAGEPR	[iTRAQ-8plex_Nterm]AVTLEC[Cys_CAM]VSAGEPR	2	3108-3120	9.692	846.947	2012_10_22_FRF_OT_13.4728.4731.2	FF_human	1	[P98160_CHAIN_0]	298900	250395	316367	248850	304978	258306	1.18068	0.541428	0.458572	1.18068
P98160_CHAIN_0	PGBM_HUMAN	Basement membrane-specific heparan sulfate proteoglycan core protein [CHAIN 0]	634.845	27.09	167	82	3	P98160,P98160_CHAIN_1,P98160_CHAIN_2	SPLPWQHR	[iTRAQ-8plex_Nterm]SPLPWQHR	1	3229-3236	7.232	662.874	2012_10_22_FRF_OT_24.4362.4365.2	FF_human	1	[P98160_CHAIN_0]	326224	196997	346947	189570	334457	196774	1.6997	0.629589	0.370411	1.6997
P98160_CHAIN_0	PGBM_HUMAN	Basement membrane-specific heparan sulfate proteoglycan core protein [CHAIN 0]	634.845	27.09	167	82	3	P98160,P98160_CHAIN_1,P98160_CHAIN_2	LEGDTLIIPR	[iTRAQ-8plex_Nterm]LEGDTLIIPR	1	3237-3246	6.494	715.929	2012_10_22_FRF_OT_12.6874.6877.2	FF_human	1	[P98160_CHAIN_0]	378586	329098	400451	328040	386034	340506	1.13371	0.531332	0.468668	1.13371
P98160_CHAIN_0	PGBM_HUMAN	Basement membrane-specific heparan sulfate proteoglycan core protein [CHAIN 0]	634.845	27.09	167	82	3	P98160,P98160_CHAIN_1,P98160_CHAIN_2	NELLHFER	[iTRAQ-8plex_Nterm]NELLHFER	1	3326-3333	6.164	454.587	2012_10_22_FRF_OT_16.4871.4874.3	FF_human	1	[P98160_CHAIN_0]	654826	547343	693120	543868	668167	564534	1.18357	0.542035	0.457965	1.18357
P98160_CHAIN_0	PGBM_HUMAN	Basement membrane-specific heparan sulfate proteoglycan core protein [CHAIN 0]	634.845	27.09	167	82	3	P98160,P98160_CHAIN_1,P98160_CHAIN_2	SIGASVEFHCAVPSDR	[iTRAQ-8plex_Nterm]SIGASVEFHC[Cys_CAM]AVPSDR	2	3391-3406	8.944	1018.51	2012_10_22_FRF_OT_15.5013.5016.2	FF_human	1	[P98160_CHAIN_0]	94716.6	85049.6	100128	84989.4	96523.1	88219	1.09413	0.522475	0.477525	1.09413
P98160_CHAIN_0	PGBM_HUMAN	Basement membrane-specific heparan sulfate proteoglycan core protein [CHAIN 0]	634.845	27.09	167	82	3	P98160,P98160_CHAIN_1,P98160_CHAIN_2	SIGASVEFHCAVPSDR	[iTRAQ-8plex_Nterm]SIGASVEFHC[Cys_CAM]AVPSDR	2	3391-3406	10.095	679.343	2012_10_22_FRF_OT_15.4990.4993.3	FF_human	1	[P98160_CHAIN_0]	2.01435e+06	1.76286e+06	2.13042e+06	1.75813e+06	2.05373e+06	1.82494e+06	1.12537	0.529494	0.470506	1.12537
P98160_CHAIN_0	PGBM_HUMAN	Basement membrane-specific heparan sulfate proteoglycan core protein [CHAIN 0]	634.845	27.09	167	82	3	P98160,P98160_CHAIN_1,P98160_CHAIN_2	SIGASVEFHCAVPSDR	[iTRAQ-8plex_Nterm]SIGASVEFHC[Cys_CAM]AVPSDR	2	3391-3406	9.869	679.343	2012_10_22_FRF_OT_15.5039.5042.3	FF_human	1	[P98160_CHAIN_0]	768309	651962	813027	648618	783758	673266	1.16411	0.537917	0.462083	1.16411
P98160_CHAIN_0	PGBM_HUMAN	Basement membrane-specific heparan sulfate proteoglycan core protein [CHAIN 0]	634.845	27.09	167	82	3	P98160,P98160_CHAIN_1,P98160_CHAIN_2	EGGQLPPGHSVQDGVLR	[iTRAQ-8plex_Nterm]EGGQLPPGHSVQDGVLR	1	3415-3431	7.125	1025.55	2012_10_22_FRF_OT_15.3767.3770.2	FF_human	1	[P98160_CHAIN_0]	125665	104468	133026	103758	128237	107700	1.19069	0.543522	0.456478	1.19069
P98160_CHAIN_0	PGBM_HUMAN	Basement membrane-specific heparan sulfate proteoglycan core protein [CHAIN 0]	634.845	27.09	167	82	3	P98160,P98160_CHAIN_1,P98160_CHAIN_2	EGGQLPPGHSVQDGVLR	[iTRAQ-8plex_Nterm]EGGQLPPGHSVQDGVLR	1	3415-3431	8.06	684.037	2012_10_22_FRF_OT_15.3863.3866.3	FF_human	1	[P98160_CHAIN_0]	3108054	2.75351e+06	3.28643e+06	2.74873e+06	3.16812e+06	2.85318e+06	1.11038	0.526152	0.473848	1.11038
P98160_CHAIN_0	PGBM_HUMAN	Basement membrane-specific heparan sulfate proteoglycan core protein [CHAIN 0]	634.845	27.09	167	82	3	P98160,P98160_CHAIN_1,P98160_CHAIN_2	EGGQLPPGHSVQDGVLR	[iTRAQ-8plex_Nterm]EGGQLPPGHSVQDGVLR	1	3415-3431	7.583	684.037	2012_10_22_FRF_OT_15.4019.4022.3	FF_human	1	[P98160_CHAIN_0]	585634	526004	619088	525642	596801	545617	1.09381	0.522402	0.477598	1.09381
P98160_CHAIN_0	PGBM_HUMAN	Basement membrane-specific heparan sulfate proteoglycan core protein [CHAIN 0]	634.845	27.09	167	82	3	P98160,P98160_CHAIN_1,P98160_CHAIN_2	EGGQLPPGHSVQDGVLR	[iTRAQ-8plex_Nterm]EGGQLPPGHSVQDGVLR	1	3415-3431	7.578	684.036	2012_10_22_FRF_OT_15.4257.4260.3	FF_human	1	[P98160_CHAIN_0]	334712	305195	353733	305332	340998	316934	1.07593	0.518288	0.481712	1.07593
P98160_CHAIN_0	PGBM_HUMAN	Basement membrane-specific heparan sulfate proteoglycan core protein [CHAIN 0]	634.845	27.09	167	82	3	P98160,P98160_CHAIN_1,P98160_CHAIN_2	EGGQLPPGHSVQDGVLR	[iTRAQ-8plex_Nterm]EGGQLPPGHSVQDGVLR	1	3415-3431	7.641	684.036	2012_10_22_FRF_OT_15.3662.3665.3	FF_human	1	[P98160_CHAIN_0]	1.35094e+06	1.21882e+06	1.42799e+06	1.2184e+06	1.37658e+06	1.26469e+06	1.08847	0.521181	0.478819	1.08847
P98160_CHAIN_0	PGBM_HUMAN	Basement membrane-specific heparan sulfate proteoglycan core protein [CHAIN 0]	634.845	27.09	167	82	3	P98160,P98160_CHAIN_1,P98160_CHAIN_2	IQNLDQSCQGTYICQAHGPWGK	[iTRAQ-8plex_Nterm]IQNLDQSC[Cys_CAM]QGTYIC[Cys_CAM]QAHGPWGK[iTRAQ-8plex_K]	4	3432-3453	6.668	1057.19	2012_10_22_FRF_OT_20.6484.6487.3	FF_human	1	[P98160_CHAIN_0]	78599.4	55053.1	83427.2	53834.7	80423.8	55880.4	1.43921	0.590032	0.409968	1.43921
P98160_CHAIN_0	PGBM_HUMAN	Basement membrane-specific heparan sulfate proteoglycan core protein [CHAIN 0]	634.845	27.09	167	82	3	P98160,P98160_CHAIN_1,P98160_CHAIN_2	IQNLDQSCQGTYICQAHGPWGK	[iTRAQ-8plex_Nterm]IQNLDQSC[Cys_CAM]QGTYIC[Cys_CAM]QAHGPWGK[iTRAQ-8plex_K]	4	3432-3453	5.131	793.149	2012_10_22_FRF_OT_20.6534.6537.4	FF_human	1	[P98160_CHAIN_0]	114767	83890.6	121740	82375.3	117358	85505.6	1.37252	0.578507	0.421493	1.37252
P98160_CHAIN_0	PGBM_HUMAN	Basement membrane-specific heparan sulfate proteoglycan core protein [CHAIN 0]	634.845	27.09	167	82	3	P98160,P98160_CHAIN_1,P98160_CHAIN_2	IAHVELADAGQYR	[iTRAQ-8plex_Nterm]IAHVELADAGQYR	1	3521-3533	8.487	582.986	2012_10_22_FRF_OT_15.5123.5126.3	FF_human	1	[P98160_CHAIN_0]	544032	262036	580035	244645	559154	253942	2.2019	0.687685	0.312315	2.2019
P98160_CHAIN_0	PGBM_HUMAN	Basement membrane-specific heparan sulfate proteoglycan core protein [CHAIN 0]	634.845	27.09	167	82	3	P98160,P98160_CHAIN_1,P98160_CHAIN_2	LDGSLPPDSR	[iTRAQ-8plex_Nterm]LDGSLPPDSR	1	3590-3599	6.716	680.871	2012_10_22_FRF_OT_12.3625.3628.2	FF_human	1	[P98160_CHAIN_0]	362031	313297	382970	312180	369183	324043	1.1393	0.532558	0.467442	1.1393
P98160_CHAIN_0	PGBM_HUMAN	Basement membrane-specific heparan sulfate proteoglycan core protein [CHAIN 0]	634.845	27.09	167	82	3	P98160,P98160_CHAIN_1,P98160_CHAIN_2	AFAHLQVPER	[iTRAQ-8plex_Nterm]AFAHLQVPER	1	3631-3640	7.511	736.421	2012_10_22_FRF_OT_20.4966.4969.2	FF_human	1	[P98160_CHAIN_0]	144819	122247	153262	121569	147744	126188	1.17082	0.539345	0.460655	1.17082
P98160_CHAIN_0	PGBM_HUMAN	Basement membrane-specific heparan sulfate proteoglycan core protein [CHAIN 0]	634.845	27.09	167	82	3	P98160,P98160_CHAIN_1,P98160_CHAIN_2	AFAHLQVPER	[iTRAQ-8plex_Nterm]AFAHLQVPER	1	3631-3640	10.048	491.282	2012_10_22_FRF_OT_20.5062.5065.3	FF_human	1	[P98160_CHAIN_0]	3.91924e+06	3.16052e+06	4.15094e+06	3.13103e+06	4.0015e+06	3.25001e+06	1.23123	0.551816	0.448184	1.23123
P98160_CHAIN_0	PGBM_HUMAN	Basement membrane-specific heparan sulfate proteoglycan core protein [CHAIN 0]	634.845	27.09	167	82	3	P98160,P98160_CHAIN_1,P98160_CHAIN_2	AFAHLQVPER	[iTRAQ-8plex_Nterm]AFAHLQVPER	1	3631-3640	7.013	491.281	2012_10_22_FRF_OT_20.4861.4864.3	FF_human	1	[P98160_CHAIN_0]	176134	185417	185604	187356	178923	194476	0.920025	0.479173	0.520827	0.920025
P98160_CHAIN_0	PGBM_HUMAN	Basement membrane-specific heparan sulfate proteoglycan core protein [CHAIN 0]	634.845	27.09	167	82	3	P98160,P98160_CHAIN_1,P98160_CHAIN_2	VVPYFTQTPYSFLPLPTIK	[iTRAQ-8plex_Nterm]VVPYFTQTPYSFLPLPTIK[iTRAQ-8plex_K]	2	3641-3659	5.467	940.545	2012_10_22_FRF_OT_22.12326.12329.3	FF_human	1	[P98160_CHAIN_0]	8456.62	5622.88	8982.58	5469.19	8659.21	5677.02	1.52531	0.604009	0.395991	1.52531
P98160_CHAIN_0	PGBM_HUMAN	Basement membrane-specific heparan sulfate proteoglycan core protein [CHAIN 0]	634.845	27.09	167	82	3	P98160,P98160_CHAIN_1,P98160_CHAIN_2	QPDFISFGLVGGRPEFR	[iTRAQ-8plex_Nterm]QPDFISFGLVGGRPEFR	1	3699-3715	5.843	742.738	2012_10_22_FRF_OT_19.9158.9161.3	FF_human	1	[P98160_CHAIN_0]	288779	262608	305205	262672	294218	272654	1.07909	0.51902	0.48098	1.07909
P98160_CHAIN_0	PGBM_HUMAN	Basement membrane-specific heparan sulfate proteoglycan core protein [CHAIN 0]	634.845	27.09	167	82	3	P98160,P98160_CHAIN_1,P98160_CHAIN_2	QPDFISFGLVGGRPEFR	[iTRAQ-8plex_Nterm]QPDFISFGLVGGRPEFR	1	3699-3715	5.474	557.305	2012_10_22_FRF_OT_17.9427.9430.4	FF_human	1	[P98160_CHAIN_0]	311745	278790	329580	278506	317715	289089	1.09902	0.523587	0.476413	1.09902
P98160_CHAIN_0	PGBM_HUMAN	Basement membrane-specific heparan sulfate proteoglycan core protein [CHAIN 0]	634.845	27.09	167	82	3	P98160,P98160_CHAIN_1,P98160_CHAIN_2	HPTPLALGHFHTVTLLR	[iTRAQ-8plex_Nterm]HPTPLALGHFHTVTLLR	1	3727-3743	8.806	738.766	2012_10_22_FRF_OT_24.6092.6095.3	FF_human	1	[P98160_CHAIN_0]	386355	330342	408788	328848	394072	341344	1.15447	0.535849	0.464151	1.15447
P98160_CHAIN_0	PGBM_HUMAN	Basement membrane-specific heparan sulfate proteoglycan core protein [CHAIN 0]	634.845	27.09	167	82	3	P98160,P98160_CHAIN_1,P98160_CHAIN_2	AGLSSGFIGCVR	[iTRAQ-8plex_Nterm]AGLSSGFIGC[Cys_CAM]VR	2	3789-3800	8.486	764.415	2012_10_22_FRF_OT_24.6112.6115.2	FF_human	1	[P98160_CHAIN_0]	633859	572831	669991	572703	645872	594466	1.08647	0.520723	0.479277	1.08647
P98160_CHAIN_0	PGBM_HUMAN	Basement membrane-specific heparan sulfate proteoglycan core protein [CHAIN 0]	634.845	27.09	167	82	3	P98160,P98160_CHAIN_1,P98160_CHAIN_2	AGLSSGFIGCVR	[iTRAQ-8plex_Nterm]AGLSSGFIGC[Cys_CAM]VR	2	3789-3800	8.088	509.946	2012_10_22_FRF_OT_24.6128.6131.3	FF_human	1	[P98160_CHAIN_0]	290529	254892	307257	254257	296195	263918	1.1223	0.528813	0.471187	1.1223
P98160_CHAIN_0	PGBM_HUMAN	Basement membrane-specific heparan sulfate proteoglycan core protein [CHAIN 0]	634.845	27.09	167	82	3	P98160,P98160_CHAIN_1,P98160_CHAIN_2	SGPVEDFVSLAMVGGHLEFR	[iTRAQ-8plex_Nterm]SGPVEDFVSLAMVGGHLEFR	1	3952-3971	9.75	817.76	2012_10_22_FRF_OT_13.11590.11593.3	FF_human	1	[P98160_CHAIN_0]	74739.5	61143.2	79139.1	60646.5	76290.1	62951.1	1.21189	0.547899	0.452101	1.21189
P98160_CHAIN_0	PGBM_HUMAN	Basement membrane-specific heparan sulfate proteoglycan core protein [CHAIN 0]	634.845	27.09	167	82	3	P98160,P98160_CHAIN_1,P98160_CHAIN_2	SGPVEDFVSLAMVGGHLEFR	[iTRAQ-8plex_Nterm]SGPVEDFVSLAMVGGHLEFR	1	3952-3971	10.451	817.759	2012_10_22_FRF_OT_13.11388.11391.3	FF_human	1	[P98160_CHAIN_0]	117794	116684	124286	117431	119812	121893	0.982929	0.495696	0.504304	0.982929
P98160_CHAIN_0	PGBM_HUMAN	Basement membrane-specific heparan sulfate proteoglycan core protein [CHAIN 0]	634.845	27.09	167	82	3	P98160,P98160_CHAIN_1,P98160_CHAIN_2	SGPVEDFVSLAMVGGHLEFR	[iTRAQ-8plex_Nterm]SGPVEDFVSLAM[Oxidation_M]VGGHLEFR	2	3952-3971	10.086	823.092	2012_10_22_FRF_OT_13.10618.10621.3	FF_human	1	[P98160_CHAIN_0]	42920.8	34981.8	45450.2	34686.7	43814	36004.8	1.21689	0.548918	0.451082	1.21689
P98160_CHAIN_0	PGBM_HUMAN	Basement membrane-specific heparan sulfate proteoglycan core protein [CHAIN 0]	634.845	27.09	167	82	3	P98160,P98160_CHAIN_1,P98160_CHAIN_2	YELGSGLAVLR	[iTRAQ-8plex_Nterm]YELGSGLAVLR	1	3972-3982	8.237	741.436	2012_10_22_FRF_OT_19.8131.8134.2	FF_human	1	[P98160_CHAIN_0]	70554.6	48332.2	74911.8	47156.7	72215	48948.7	1.47532	0.596012	0.403988	1.47532
P98160_CHAIN_0	PGBM_HUMAN	Basement membrane-specific heparan sulfate proteoglycan core protein [CHAIN 0]	634.845	27.09	167	82	3	P98160,P98160_CHAIN_1,P98160_CHAIN_2	YELGSGLAVLR	[iTRAQ-8plex_Nterm]YELGSGLAVLR	1	3972-3982	9.145	741.435	2012_10_22_FRF_OT_17.8082.8085.2	FF_human	1	[P98160_CHAIN_0]	1.19479e+06	762704	1.26979e+06	738603	1.22408e+06	766670	1.59661	0.614883	0.385117	1.59661
P98160_CHAIN_0	PGBM_HUMAN	Basement membrane-specific heparan sulfate proteoglycan core protein [CHAIN 0]	634.845	27.09	167	82	3	P98160,P98160_CHAIN_1,P98160_CHAIN_2	YELGSGLAVLR	[iTRAQ-8plex_Nterm]YELGSGLAVLR	1	3972-3982	8.606	494.626	2012_10_22_FRF_OT_17.8089.8092.3	FF_human	1	[P98160_CHAIN_0]	369780	173725	394346	161575	380150	167715	2.26664	0.693875	0.306125	2.26664
P98160_CHAIN_0	PGBM_HUMAN	Basement membrane-specific heparan sulfate proteoglycan core protein [CHAIN 0]	634.845	27.09	167	82	3	P98160,P98160_CHAIN_1,P98160_CHAIN_2	YELGSGLAVLR	[iTRAQ-8plex_Nterm]YELGSGLAVLR	1	3972-3982	8.325	741.435	2012_10_22_FRF_OT_16.8015.8018.2	FF_human	1	[P98160_CHAIN_0]	724416	485246	769393	472349	741695	490298	1.51274	0.602029	0.397971	1.51274
P98160_CHAIN_0	PGBM_HUMAN	Basement membrane-specific heparan sulfate proteoglycan core protein [CHAIN 0]	634.845	27.09	167	82	3	P98160,P98160_CHAIN_1,P98160_CHAIN_2	SAEPLALGR	[iTRAQ-8plex_Nterm]SAEPLALGR	1	3983-3991	5.236	609.361	2012_10_22_FRF_OT_15.4033.4036.2	FF_human	1	[P98160_CHAIN_0]	269803	241180	285240	240927	274971	250082	1.09953	0.523702	0.476298	1.09953
P98160_CHAIN_0	PGBM_HUMAN	Basement membrane-specific heparan sulfate proteoglycan core protein [CHAIN 0]	634.845	27.09	167	82	3	P98160,P98160_CHAIN_1,P98160_CHAIN_2	CLCLPGFSGPR	[iTRAQ-8plex_Nterm]C[Cys_CAM]LC[Cys_CAM]LPGFSGPR	3	4143-4153	8.448	784.405	2012_10_22_FRF_OT_24.7254.7257.2	FF_human	1	[P98160_CHAIN_0]	73649.8	56003.3	78077.6	55194.1	75266.8	57291.5	1.31375	0.567802	0.432198	1.31375
P98160_CHAIN_0	PGBM_HUMAN	Basement membrane-specific heparan sulfate proteoglycan core protein [CHAIN 0]	634.845	27.09	167	82	3	P98160,P98160_CHAIN_1,P98160_CHAIN_2	CLCLPGFSGPR	[iTRAQ-8plex_Nterm]C[Cys_CAM]LC[Cys_CAM]LPGFSGPR	3	4143-4153	6.073	523.271	2012_10_22_FRF_OT_24.7255.7258.3	FF_human	1	[P98160_CHAIN_0]	16876.3	15042.1	17842.8	15022.9	17200.5	15593.8	1.10304	0.524497	0.475503	1.10304
P98160_CHAIN_0	PGBM_HUMAN	Basement membrane-specific heparan sulfate proteoglycan core protein [CHAIN 0]	634.845	27.09	167	82	3	P98160,P98160_CHAIN_1,P98160_CHAIN_2	DFISLGLQDGHLVFR	[iTRAQ-8plex_Nterm]DFISLGLQDGHLVFR	1	4237-4251	8.524	1011.06	2012_10_22_FRF_OT_15.10074.10077.2	FF_human	1	[P98160_CHAIN_0]	53000.2	51650.6	55939.8	51922.4	53926	53895.4	1.00057	0.500142	0.499858	1.00057
P98160_CHAIN_0	PGBM_HUMAN	Basement membrane-specific heparan sulfate proteoglycan core protein [CHAIN 0]	634.845	27.09	167	82	3	P98160,P98160_CHAIN_1,P98160_CHAIN_2	DFISLGLQDGHLVFR	[iTRAQ-8plex_Nterm]DFISLGLQDGHLVFR	1	4237-4251	9.595	674.376	2012_10_22_FRF_OT_15.10053.10056.3	FF_human	1	[P98160_CHAIN_0]	75938.7	73362.6	80164.6	73703.7	77278.7	76504.5	1.01012	0.502517	0.497483	1.01012
P98160_CHAIN_0	PGBM_HUMAN	Basement membrane-specific heparan sulfate proteoglycan core protein [CHAIN 0]	634.845	27.09	167	82	3	P98160,P98160_CHAIN_1,P98160_CHAIN_2	LVSEDPINDGEWHR	[iTRAQ-8plex_Nterm]LVSEDPINDGEWHR	1	4261-4274	8.015	657.667	2012_10_22_FRF_OT_12.5746.5749.3	FF_human	1	[P98160_CHAIN_0]	1.48288e+06	1.34228e+06	1.56737e+06	1.34215e+06	1.51094e+06	1.39315e+06	1.08455	0.52028	0.47972	1.08455
P98160_CHAIN_0	PGBM_HUMAN	Basement membrane-specific heparan sulfate proteoglycan core protein [CHAIN 0]	634.845	27.09	167	82	3	P98160,P98160_CHAIN_1,P98160_CHAIN_2	RGSIQVDGEELVSGR	[iTRAQ-8plex_Nterm]RGSIQVDGEELVSGR	1	4283-4297	10.122	636.015	2012_10_22_FRF_OT_14.4787.4790.3	FF_human	1	[P98160_CHAIN_0]	1.13011e+06	1.01444e+06	1.19468e+06	1.0137e+06	1.15167e+06	1.05222e+06	1.09452	0.522563	0.477437	1.09452
P98160_CHAIN_0	PGBM_HUMAN	Basement membrane-specific heparan sulfate proteoglycan core protein [CHAIN 0]	634.845	27.09	167	82	3	P98160,P98160_CHAIN_1,P98160_CHAIN_2	PGAPPPQPLDLQHR	[iTRAQ-8plex_Nterm]PGAPPPQPLDLQHR	1	4345-4358	6.759	609.677	2012_10_22_FRF_OT_21.4253.4256.3	FF_human	1	[P98160_CHAIN_0]	223732	247703	235496	251084	227018	260625	0.871055	0.465542	0.534458	0.871055
P98160_CHAIN_0	PGBM_HUMAN	Basement membrane-specific heparan sulfate proteoglycan core protein [CHAIN 0]	634.845	27.09	167	82	3	P98160,P98160_CHAIN_1,P98160_CHAIN_2	NLVLHSARPGAPPPQPLDLQHR	[iTRAQ-8plex_Nterm]NLVLHSARPGAPPPQPLDLQHR	1	4337-4358	5.067	680.138	2012_10_22_FRF_OT_24.4467.4470.4	FF_human	1	[P98160_CHAIN_0]	447571	414354	472869	415007	455846	430777	1.05819	0.514137	0.485863	1.05819
P01024_CHAIN_0	CO3_HUMAN	Complement C3 [CHAIN 0]	467.239	44.36	198	61	11	P01024,P01024_CHAIN_2,P01024_CHAIN_4,P01024_CHAIN_6,P01024_CHAIN_8,P01024_CHAIN_5,P01024_CHAIN_9,P01024_CHAIN_7,P01024_PEPT_0,P01024_CHAIN_3,O95568	SPMYSIITPNILR	[iTRAQ-8plex_Nterm]SPMYSIITPNILR	1	1-13	7.782	905.017	2012_10_22_FRF_OT_24.9159.9162.2	FF_human	2	[P01024_CHAIN_0, P01024_CHAIN_1]	18813.3	19752.1	19826	19955.3	19112.2	20713.6
P01024_CHAIN_0	CO3_HUMAN	Complement C3 [CHAIN 0]	467.239	44.36	198	61	11	P01024,P01024_CHAIN_2,P01024_CHAIN_4,P01024_CHAIN_6,P01024_CHAIN_8,P01024_CHAIN_5,P01024_CHAIN_9,P01024_CHAIN_7,P01024_PEPT_0,P01024_CHAIN_3,O95568	SPMYSIITPNILR	[iTRAQ-8plex_Nterm]SPMYSIITPNILR	1	1-13	6.66	603.679	2012_10_22_FRF_OT_24.9158.9161.3	FF_human	2	[P01024_CHAIN_0, P01024_CHAIN_1]	41676.1	40342.7	43993.5	40535.9	42409.8	42076.3
P01024_CHAIN_0	CO3_HUMAN	Complement C3 [CHAIN 0]	467.239	44.36	198	61	11	P01024,P01024_CHAIN_2,P01024_CHAIN_4,P01024_CHAIN_6,P01024_CHAIN_8,P01024_CHAIN_5,P01024_CHAIN_9,P01024_CHAIN_7,P01024_PEPT_0,P01024_CHAIN_3,O95568	SPMYSIITPNILR	[iTRAQ-8plex_Nterm]SPM[Oxidation_M]YSIITPNILR	2	1-13	8.536	609.01	2012_10_22_FRF_OT_24.7969.7972.3	FF_human	2	[P01024_CHAIN_0, P01024_CHAIN_1]	109670	72295.9	116505	70255.7	112311	72925.5
P01024_CHAIN_0	CO3_HUMAN	Complement C3 [CHAIN 0]	467.239	44.36	198	61	11	P01024,P01024_CHAIN_2,P01024_CHAIN_4,P01024_CHAIN_6,P01024_CHAIN_8,P01024_CHAIN_5,P01024_CHAIN_9,P01024_CHAIN_7,P01024_PEPT_0,P01024_CHAIN_3,O95568	LESEETMVLEAHDAQGDVPVTVTVHDFPGK	[iTRAQ-8plex_Nterm]LESEETMVLEAHDAQGDVPVTVTVHDFPGK[iTRAQ-8plex_K]	2	14-43	5.307	965.497	2012_10_22_FRF_OT_12.7741.7744.4	FF_human	2	[P01024_CHAIN_0, P01024_CHAIN_1]	912392	926918	962177	934440	927539	969948
P01024_CHAIN_0	CO3_HUMAN	Complement C3 [CHAIN 0]	467.239	44.36	198	61	11	P01024,P01024_CHAIN_2,P01024_CHAIN_4,P01024_CHAIN_6,P01024_CHAIN_8,P01024_CHAIN_5,P01024_CHAIN_9,P01024_CHAIN_7,P01024_PEPT_0,P01024_CHAIN_3,O95568	LESEETMVLEAHDAQGDVPVTVTVHDFPGK	[iTRAQ-8plex_Nterm]LESEETMVLEAHDAQGDVPVTVTVHDFPGK[iTRAQ-8plex_K]	2	14-43	6.296	965.497	2012_10_22_FRF_OT_12.7701.7704.4	FF_human	2	[P01024_CHAIN_0, P01024_CHAIN_1]	312996	334944	329706	338801	317836	351676
P01024_CHAIN_0	CO3_HUMAN	Complement C3 [CHAIN 0]	467.239	44.36	198	61	11	P01024,P01024_CHAIN_2,P01024_CHAIN_4,P01024_CHAIN_6,P01024_CHAIN_8,P01024_CHAIN_5,P01024_CHAIN_9,P01024_CHAIN_7,P01024_PEPT_0,P01024_CHAIN_3,O95568	LESEETMVLEAHDAQGDVPVTVTVHDFPGK	[iTRAQ-8plex_Nterm]LESEETMVLEAHDAQGDVPVTVTVHDFPGK[iTRAQ-8plex_K]	2	14-43	6.224	965.496	2012_10_22_FRF_OT_12.7783.7786.4	FF_human	2	[P01024_CHAIN_0, P01024_CHAIN_1]	225234	217520	237769	218526	229210	226830
P01024_CHAIN_0	CO3_HUMAN	Complement C3 [CHAIN 0]	467.239	44.36	198	61	11	P01024,P01024_CHAIN_2,P01024_CHAIN_4,P01024_CHAIN_6,P01024_CHAIN_8,P01024_CHAIN_5,P01024_CHAIN_9,P01024_CHAIN_7,P01024_PEPT_0,P01024_CHAIN_3,O95568	LESEETMVLEAHDAQGDVPVTVTVHDFPGKK	[iTRAQ-8plex_Nterm]LESEETMVLEAHDAQGDVPVTVTVHDFPGK[iTRAQ-8plex_K]K[iTRAQ-8plex_K]	3	14-44	5.584	1073.57	2012_10_22_FRF_OT_13.6954.6957.4	FF_human	2	[P01024_CHAIN_0, P01024_CHAIN_1]	85381.1	83160	90117.8	83594.4	86873.5	86771
P01024_CHAIN_0	CO3_HUMAN	Complement C3 [CHAIN 0]	467.239	44.36	198	61	11	P01024,P01024_CHAIN_2,P01024_CHAIN_4,P01024_CHAIN_6,P01024_CHAIN_8,P01024_CHAIN_5,P01024_CHAIN_9,P01024_CHAIN_7,P01024_PEPT_0,P01024_CHAIN_3,O95568	LVLSSEK	[iTRAQ-8plex_Nterm]LVLSSEK[iTRAQ-8plex_K]	2	45-51	5.913	461.96	2012_10_22_FRF_OT_17.4336.4339.3	FF_human	2	[P01024_CHAIN_0, P01024_CHAIN_1]	1.70323e+06	1.56033e+06	1.79987e+06	1.56157e+06	1.73507e+06	1.62091e+06
P01024_CHAIN_0	CO3_HUMAN	Complement C3 [CHAIN 0]	467.239	44.36	198	61	11	P01024,P01024_CHAIN_2,P01024_CHAIN_4,P01024_CHAIN_6,P01024_CHAIN_8,P01024_CHAIN_5,P01024_CHAIN_9,P01024_CHAIN_7,P01024_PEPT_0,P01024_CHAIN_3,O95568	LVLSSEK	[iTRAQ-8plex_Nterm]LVLSSEK[iTRAQ-8plex_K]	2	45-51	5.994	461.959	2012_10_22_FRF_OT_16.4562.4565.3	FF_human	2	[P01024_CHAIN_0, P01024_CHAIN_1]	449818	408234	475422	408273	458307	423788
P01024_CHAIN_0	CO3_HUMAN	Complement C3 [CHAIN 0]	467.239	44.36	198	61	11	P01024,P01024_CHAIN_2,P01024_CHAIN_4,P01024_CHAIN_6,P01024_CHAIN_8,P01024_CHAIN_5,P01024_CHAIN_9,P01024_CHAIN_7,P01024_PEPT_0,P01024_CHAIN_3,O95568	FVTVQATFGTQVVEK	[iTRAQ-8plex_Nterm]FVTVQATFGTQVVEK[iTRAQ-8plex_K]	2	83-97	6.507	754.772	2012_10_22_FRF_OT_17.8418.8421.3	FF_human	2	[P01024_CHAIN_0, P01024_CHAIN_1]	519318	517947	547865	521502	528141	541319
P01024_CHAIN_0	CO3_HUMAN	Complement C3 [CHAIN 0]	467.239	44.36	198	61	11	P01024,P01024_CHAIN_2,P01024_CHAIN_4,P01024_CHAIN_6,P01024_CHAIN_8,P01024_CHAIN_5,P01024_CHAIN_9,P01024_CHAIN_7,P01024_PEPT_0,P01024_CHAIN_3,O95568	FVTVQATFGTQVVEK	[iTRAQ-8plex_Nterm]FVTVQATFGTQVVEK[iTRAQ-8plex_K]	2	83-97	7.86	754.77	2012_10_22_FRF_OT_17.8459.8462.3	FF_human	2	[P01024_CHAIN_0, P01024_CHAIN_1]	1.12955e+06	1.05362e+06	1.19322e+06	1.05586e+06	1.15027e+06	1.09598e+06
P01024_CHAIN_0	CO3_HUMAN	Complement C3 [CHAIN 0]	467.239	44.36	198	61	11	P01024,P01024_CHAIN_2,P01024_CHAIN_4,P01024_CHAIN_6,P01024_CHAIN_8,P01024_CHAIN_5,P01024_CHAIN_9,P01024_CHAIN_7,P01024_PEPT_0,P01024_CHAIN_3,O95568	FVTVQATFGTQVVEK	[iTRAQ-8plex_Nterm]FVTVQATFGTQVVEK[iTRAQ-8plex_K]	2	83-97	7.542	754.769	2012_10_22_FRF_OT_17.8474.8477.3	FF_human	2	[P01024_CHAIN_0, P01024_CHAIN_1]	1.08335e+06	974063	1.14522e+06	973470	1.10399e+06	1.01046e+06
P01024_CHAIN_0	CO3_HUMAN	Complement C3 [CHAIN 0]	467.239	44.36	198	61	11	P01024,P01024_CHAIN_2,P01024_CHAIN_4,P01024_CHAIN_6,P01024_CHAIN_8,P01024_CHAIN_5,P01024_CHAIN_9,P01024_CHAIN_7,P01024_PEPT_0,P01024_CHAIN_3,O95568	FVTVQATFGTQVVEK	[iTRAQ-8plex_Nterm]FVTVQATFGTQVVEK[iTRAQ-8plex_K]	2	83-97	8.152	754.769	2012_10_22_FRF_OT_17.8524.8527.3	FF_human	2	[P01024_CHAIN_0, P01024_CHAIN_1]	664564	624007	701938	625636	676668	649410
P01024_CHAIN_0	CO3_HUMAN	Complement C3 [CHAIN 0]	467.239	44.36	198	61	11	P01024,P01024_CHAIN_2,P01024_CHAIN_4,P01024_CHAIN_6,P01024_CHAIN_8,P01024_CHAIN_5,P01024_CHAIN_9,P01024_CHAIN_7,P01024_PEPT_0,P01024_CHAIN_3,O95568	FVTVQATFGTQVVEK	[iTRAQ-8plex_Nterm]FVTVQATFGTQVVEK[iTRAQ-8plex_K]	2	83-97	6.834	754.768	2012_10_22_FRF_OT_17.8536.8539.3	FF_human	2	[P01024_CHAIN_0, P01024_CHAIN_1]	508852	483338	537348	485002	518004	503433
P01024_CHAIN_0	CO3_HUMAN	Complement C3 [CHAIN 0]	467.239	44.36	198	61	11	P01024,P01024_CHAIN_2,P01024_CHAIN_4,P01024_CHAIN_6,P01024_CHAIN_8,P01024_CHAIN_5,P01024_CHAIN_9,P01024_CHAIN_7,P01024_PEPT_0,P01024_CHAIN_3,O95568	FVTVQATFGTQVVEK	[iTRAQ-8plex_Nterm]FVTVQATFGTQVVEK[iTRAQ-8plex_K]	2	83-97	7.216	754.768	2012_10_22_FRF_OT_17.8508.8511.3	FF_human	2	[P01024_CHAIN_0, P01024_CHAIN_1]	767470	699299	811094	699576	781895	726160
P01024_CHAIN_0	CO3_HUMAN	Complement C3 [CHAIN 0]	467.239	44.36	198	61	11	P01024,P01024_CHAIN_2,P01024_CHAIN_4,P01024_CHAIN_6,P01024_CHAIN_8,P01024_CHAIN_5,P01024_CHAIN_9,P01024_CHAIN_7,P01024_PEPT_0,P01024_CHAIN_3,O95568	FVTVQATFGTQVVEK	[iTRAQ-8plex_Nterm]FVTVQATFGTQVVEK[iTRAQ-8plex_K]	2	83-97	5.852	754.769	2012_10_22_FRF_OT_16.8448.8451.3	FF_human	2	[P01024_CHAIN_0, P01024_CHAIN_1]	249222	237271	263167	238127	253693	247176
P01024_CHAIN_0	CO3_HUMAN	Complement C3 [CHAIN 0]	467.239	44.36	198	61	11	P01024,P01024_CHAIN_2,P01024_CHAIN_4,P01024_CHAIN_6,P01024_CHAIN_8,P01024_CHAIN_5,P01024_CHAIN_9,P01024_CHAIN_7,P01024_PEPT_0,P01024_CHAIN_3,O95568	FVTVQATFGTQVVEK	[iTRAQ-8plex_Nterm]FVTVQATFGTQVVEK[iTRAQ-8plex_K]	2	83-97	5.948	754.765	2012_10_22_FRF_OT_16.8393.8396.3	FF_human	2	[P01024_CHAIN_0, P01024_CHAIN_1]	123501	129505	130152	130827	125467	135798
P01024_CHAIN_0	CO3_HUMAN	Complement C3 [CHAIN 0]	467.239	44.36	198	61	11	P01024,P01024_CHAIN_2,P01024_CHAIN_4,P01024_CHAIN_6,P01024_CHAIN_8,P01024_CHAIN_5,P01024_CHAIN_9,P01024_CHAIN_7,P01024_PEPT_0,P01024_CHAIN_3,O95568	TIYTPGSTVLYR	[iTRAQ-8plex_Nterm]TIYTPGSTVLYR	1	115-126	8.797	837.973	2012_10_22_FRF_OT_24.5939.5942.2	FF_human	2	[P01024_CHAIN_0, P01024_CHAIN_1]	59634.6	41038	63313.4	40058.5	61034.1	41580.7
P01024_CHAIN_0	CO3_HUMAN	Complement C3 [CHAIN 0]	467.239	44.36	198	61	11	P01024,P01024_CHAIN_2,P01024_CHAIN_4,P01024_CHAIN_6,P01024_CHAIN_8,P01024_CHAIN_5,P01024_CHAIN_9,P01024_CHAIN_7,P01024_PEPT_0,P01024_CHAIN_3,O95568	TIYTPGSTVLYR	[iTRAQ-8plex_Nterm]TIYTPGSTVLYR	1	115-126	8.71	558.983	2012_10_22_FRF_OT_24.6000.6003.3	FF_human	2	[P01024_CHAIN_0, P01024_CHAIN_1]	1.5282e+06	972013	1.62421e+06	940920	1.56574e+06	976675
P01024_CHAIN_0	CO3_HUMAN	Complement C3 [CHAIN 0]	467.239	44.36	198	61	11	P01024,P01024_CHAIN_2,P01024_CHAIN_4,P01024_CHAIN_6,P01024_CHAIN_8,P01024_CHAIN_5,P01024_CHAIN_9,P01024_CHAIN_7,P01024_PEPT_0,P01024_CHAIN_3,O95568	TIYTPGSTVLYR	[iTRAQ-8plex_Nterm]TIYTPGSTVLYR	1	115-126	9.368	558.983	2012_10_22_FRF_OT_24.5986.5989.3	FF_human	2	[P01024_CHAIN_0, P01024_CHAIN_1]	2806775	1.78079e+06	2.9832e+06	1.72334e+06	2.8758e+06	1.78883e+06
P01024_CHAIN_0	CO3_HUMAN	Complement C3 [CHAIN 0]	467.239	44.36	198	61	11	P01024,P01024_CHAIN_2,P01024_CHAIN_4,P01024_CHAIN_6,P01024_CHAIN_8,P01024_CHAIN_5,P01024_CHAIN_9,P01024_CHAIN_7,P01024_PEPT_0,P01024_CHAIN_3,O95568	TIYTPGSTVLYR	[iTRAQ-8plex_Nterm]TIYTPGSTVLYR	1	115-126	10.227	558.983	2012_10_22_FRF_OT_24.5973.5976.3	FF_human	2	[P01024_CHAIN_0, P01024_CHAIN_1]	1.21106e+06	838902	1.28565e+06	819426	1.23936e+06	850564
P01024_CHAIN_0	CO3_HUMAN	Complement C3 [CHAIN 0]	467.239	44.36	198	61	11	P01024,P01024_CHAIN_2,P01024_CHAIN_4,P01024_CHAIN_6,P01024_CHAIN_8,P01024_CHAIN_5,P01024_CHAIN_9,P01024_CHAIN_7,P01024_PEPT_0,P01024_CHAIN_3,O95568	IFTVNHK	[iTRAQ-8plex_Nterm]IFTVNHK[iTRAQ-8plex_K]	2	127-133	6.308	489.634	2012_10_22_FRF_OT_22.4317.4320.3	FF_human	2	[P01024_CHAIN_0, P01024_CHAIN_1]	471155	492059	496573	496952	478696	515836
P01024_CHAIN_0	CO3_HUMAN	Complement C3 [CHAIN 0]	467.239	44.36	198	61	11	P01024,P01024_CHAIN_2,P01024_CHAIN_4,P01024_CHAIN_6,P01024_CHAIN_8,P01024_CHAIN_5,P01024_CHAIN_9,P01024_CHAIN_7,P01024_PEPT_0,P01024_CHAIN_3,O95568	TVMVNIENPEGIPVK	[iTRAQ-8plex_Nterm]TVMVNIENPEGIPVK[iTRAQ-8plex_K]	2	140-154	7.628	1124.65	2012_10_22_FRF_OT_13.6707.6710.2	FF_human	2	[P01024_CHAIN_0, P01024_CHAIN_1]	100279	104255	105699	105260	101894	109260
P01024_CHAIN_0	CO3_HUMAN	Complement C3 [CHAIN 0]	467.239	44.36	198	61	11	P01024,P01024_CHAIN_2,P01024_CHAIN_4,P01024_CHAIN_6,P01024_CHAIN_8,P01024_CHAIN_5,P01024_CHAIN_9,P01024_CHAIN_7,P01024_PEPT_0,P01024_CHAIN_3,O95568	TVMVNIENPEGIPVK	[iTRAQ-8plex_Nterm]TVMVNIENPEGIPVK[iTRAQ-8plex_K]	2	140-154	6.065	750.098	2012_10_22_FRF_OT_13.6702.6705.3	FF_human	2	[P01024_CHAIN_0, P01024_CHAIN_1]	1.21728e+06	1.19434e+06	1.28462e+06	1.20119e+06	1.23837e+06	1.24683e+06
P01024_CHAIN_0	CO3_HUMAN	Complement C3 [CHAIN 0]	467.239	44.36	198	61	11	P01024,P01024_CHAIN_2,P01024_CHAIN_4,P01024_CHAIN_6,P01024_CHAIN_8,P01024_CHAIN_5,P01024_CHAIN_9,P01024_CHAIN_7,P01024_PEPT_0,P01024_CHAIN_3,O95568	GLEVTITAR	[iTRAQ-8plex_Nterm]GLEVTITAR	1	228-236	6.089	632.384	2012_10_22_FRF_OT_19.5180.5183.2	FF_human	2	[P01024_CHAIN_0, P01024_CHAIN_1]	114550	113245	120869	113954	116518	118284
P01024_CHAIN_0	CO3_HUMAN	Complement C3 [CHAIN 0]	467.239	44.36	198	61	11	P01024,P01024_CHAIN_2,P01024_CHAIN_4,P01024_CHAIN_6,P01024_CHAIN_8,P01024_CHAIN_5,P01024_CHAIN_9,P01024_CHAIN_7,P01024_PEPT_0,P01024_CHAIN_3,O95568	GLEVTITAR	[iTRAQ-8plex_Nterm]GLEVTITAR	1	228-236	6.458	632.382	2012_10_22_FRF_OT_19.5272.5275.2	FF_human	2	[P01024_CHAIN_0, P01024_CHAIN_1]	113490	109991	119798	110527	115485	114727
P01024_CHAIN_0	CO3_HUMAN	Complement C3 [CHAIN 0]	467.239	44.36	198	61	11	P01024,P01024_CHAIN_2,P01024_CHAIN_4,P01024_CHAIN_6,P01024_CHAIN_8,P01024_CHAIN_5,P01024_CHAIN_9,P01024_CHAIN_7,P01024_PEPT_0,P01024_CHAIN_3,O95568	GLEVTITAR	[iTRAQ-8plex_Nterm]GLEVTITAR	1	228-236	8.33	632.381	2012_10_22_FRF_OT_19.5251.5254.2	FF_human	2	[P01024_CHAIN_0, P01024_CHAIN_1]	165452	166235	174521	167459	168238	173823
P01024_CHAIN_0	CO3_HUMAN	Complement C3 [CHAIN 0]	467.239	44.36	198	61	11	P01024,P01024_CHAIN_2,P01024_CHAIN_4,P01024_CHAIN_6,P01024_CHAIN_8,P01024_CHAIN_5,P01024_CHAIN_9,P01024_CHAIN_7,P01024_PEPT_0,P01024_CHAIN_3,O95568	GLEVTITAR	[iTRAQ-8plex_Nterm]GLEVTITAR	1	228-236	9.526	632.382	2012_10_22_FRF_OT_17.4806.4809.2	FF_human	2	[P01024_CHAIN_0, P01024_CHAIN_1]	620505	663451	653644	671055	630113	696555
P01024_CHAIN_0	CO3_HUMAN	Complement C3 [CHAIN 0]	467.239	44.36	198	61	11	P01024,P01024_CHAIN_2,P01024_CHAIN_4,P01024_CHAIN_6,P01024_CHAIN_8,P01024_CHAIN_5,P01024_CHAIN_9,P01024_CHAIN_7,P01024_PEPT_0,P01024_CHAIN_3,O95568	GLEVTITAR	[iTRAQ-8plex_Nterm]GLEVTITAR	1	228-236	8.22	632.381	2012_10_22_FRF_OT_16.4850.4853.2	FF_human	2	[P01024_CHAIN_0, P01024_CHAIN_1]	819737	790681	865382	794269	834228	824452
P01024_CHAIN_0	CO3_HUMAN	Complement C3 [CHAIN 0]	467.239	44.36	198	61	11	P01024,P01024_CHAIN_2,P01024_CHAIN_4,P01024_CHAIN_6,P01024_CHAIN_8,P01024_CHAIN_5,P01024_CHAIN_9,P01024_CHAIN_7,P01024_PEPT_0,P01024_CHAIN_3,O95568	GLEVTITAR	[iTRAQ-8plex_Nterm]GLEVTITAR	1	228-236	7.617	632.382	2012_10_22_FRF_OT_15.5083.5086.2	FF_human	2	[P01024_CHAIN_0, P01024_CHAIN_1]	315088	328572	332097	331806	320141	344415
P01024_CHAIN_0	CO3_HUMAN	Complement C3 [CHAIN 0]	467.239	44.36	198	61	11	P01024,P01024_CHAIN_2,P01024_CHAIN_4,P01024_CHAIN_6,P01024_CHAIN_8,P01024_CHAIN_5,P01024_CHAIN_9,P01024_CHAIN_7,P01024_PEPT_0,P01024_CHAIN_3,O95568	KVEGTAFVIFGIQDGEQR	[iTRAQ-8plex_Nterm]K[iTRAQ-8plex_K]VEGTAFVIFGIQDGEQR	2	242-259	7.03	868.151	2012_10_22_FRF_OT_13.7967.7970.3	FF_human	2	[P01024_CHAIN_0, P01024_CHAIN_1]	793430	592617	841364	583093	811075	605251
P01024_CHAIN_0	CO3_HUMAN	Complement C3 [CHAIN 0]	467.239	44.36	198	61	11	P01024,P01024_CHAIN_2,P01024_CHAIN_4,P01024_CHAIN_6,P01024_CHAIN_8,P01024_CHAIN_5,P01024_CHAIN_9,P01024_CHAIN_7,P01024_PEPT_0,P01024_CHAIN_3,O95568	ISLPESLK	[iTRAQ-8plex_Nterm]ISLPESLK[iTRAQ-8plex_K]	2	260-267	5.268	747.969	2012_10_22_FRF_OT_17.6499.6502.2	FF_human	2	[P01024_CHAIN_0, P01024_CHAIN_1]	3.59738e+06	3.55659e+06	3.7958e+06	3.57887e+06	3.65915e+06	3.71486e+06
P01024_CHAIN_0	CO3_HUMAN	Complement C3 [CHAIN 0]	467.239	44.36	198	61	11	P01024,P01024_CHAIN_2,P01024_CHAIN_4,P01024_CHAIN_6,P01024_CHAIN_8,P01024_CHAIN_5,P01024_CHAIN_9,P01024_CHAIN_7,P01024_PEPT_0,P01024_CHAIN_3,O95568	ISLPESLK	[iTRAQ-8plex_Nterm]ISLPESLK[iTRAQ-8plex_K]	2	260-267	5.86	498.982	2012_10_22_FRF_OT_17.6493.6496.3	FF_human	2	[P01024_CHAIN_0, P01024_CHAIN_1]	6.23963e+06	6.70976e+06	6.57204e+06	6.7891e+06	6.33545e+06	7.04708e+06
P01024_CHAIN_0	CO3_HUMAN	Complement C3 [CHAIN 0]	467.239	44.36	198	61	11	P01024,P01024_CHAIN_2,P01024_CHAIN_4,P01024_CHAIN_6,P01024_CHAIN_8,P01024_CHAIN_5,P01024_CHAIN_9,P01024_CHAIN_7,P01024_PEPT_0,P01024_CHAIN_3,O95568	ISLPESLK	[iTRAQ-8plex_Nterm]ISLPESLK[iTRAQ-8plex_K]	2	260-267	5.206	498.982	2012_10_22_FRF_OT_16.6509.6512.3	FF_human	2	[P01024_CHAIN_0, P01024_CHAIN_1]	2.50204e+06	2.4684e+06	2.64016e+06	2.48349e+06	2.54511e+06	2.57787e+06
P01024_CHAIN_0	CO3_HUMAN	Complement C3 [CHAIN 0]	467.239	44.36	198	61	11	P01024,P01024_CHAIN_2,P01024_CHAIN_4,P01024_CHAIN_6,P01024_CHAIN_8,P01024_CHAIN_5,P01024_CHAIN_9,P01024_CHAIN_7,P01024_PEPT_0,P01024_CHAIN_3,O95568	ISLPESLK	[iTRAQ-8plex_Nterm]ISLPESLK[iTRAQ-8plex_K]	2	260-267	5.786	498.983	2012_10_22_FRF_OT_15.6707.6710.3	FF_human	2	[P01024_CHAIN_0, P01024_CHAIN_1]	93164.5	89863.1	98352.1	90271	94811.4	93701.2
P01024_CHAIN_0	CO3_HUMAN	Complement C3 [CHAIN 0]	467.239	44.36	198	61	11	P01024,P01024_CHAIN_2,P01024_CHAIN_4,P01024_CHAIN_6,P01024_CHAIN_8,P01024_CHAIN_5,P01024_CHAIN_9,P01024_CHAIN_7,P01024_PEPT_0,P01024_CHAIN_3,O95568	ISLPESLKR	[iTRAQ-8plex_Nterm]ISLPESLK[iTRAQ-8plex_K]R	2	260-268	5.125	826.019	2012_10_22_FRF_OT_22.5187.5190.2	FF_human	2	[P01024_CHAIN_0, P01024_CHAIN_1]	562138	544804	593383	547460	572021	568263
P01024_CHAIN_0	CO3_HUMAN	Complement C3 [CHAIN 0]	467.239	44.36	198	61	11	P01024,P01024_CHAIN_2,P01024_CHAIN_4,P01024_CHAIN_6,P01024_CHAIN_8,P01024_CHAIN_5,P01024_CHAIN_9,P01024_CHAIN_7,P01024_PEPT_0,P01024_CHAIN_3,O95568	ISLPESLKR	[iTRAQ-8plex_Nterm]ISLPESLK[iTRAQ-8plex_K]R	2	260-268	6.134	551.015	2012_10_22_FRF_OT_22.5150.5153.3	FF_human	2	[P01024_CHAIN_0, P01024_CHAIN_1]	2.93421e+06	2.93543e+06	3.0953e+06	2.95619e+06	2.98387e+06	3.06853e+06
P01024_CHAIN_0	CO3_HUMAN	Complement C3 [CHAIN 0]	467.239	44.36	198	61	11	P01024,P01024_CHAIN_2,P01024_CHAIN_4,P01024_CHAIN_6,P01024_CHAIN_8,P01024_CHAIN_5,P01024_CHAIN_9,P01024_CHAIN_7,P01024_PEPT_0,P01024_CHAIN_3,O95568	ISLPESLKR	[iTRAQ-8plex_Nterm]ISLPESLK[iTRAQ-8plex_K]R	2	260-268	7.02	551.015	2012_10_22_FRF_OT_22.5206.5209.3	FF_human	2	[P01024_CHAIN_0, P01024_CHAIN_1]	788083	786188	831398	791597	801468	821678
P01024_CHAIN_0	CO3_HUMAN	Complement C3 [CHAIN 0]	467.239	44.36	198	61	11	P01024,P01024_CHAIN_2,P01024_CHAIN_4,P01024_CHAIN_6,P01024_CHAIN_8,P01024_CHAIN_5,P01024_CHAIN_9,P01024_CHAIN_7,P01024_PEPT_0,P01024_CHAIN_3,O95568	IPIEDGSGEVVLSR	[iTRAQ-8plex_Nterm]IPIEDGSGEVVLSR	1	269-282	5.572	887.996	2012_10_22_FRF_OT_12.6313.6316.2	FF_human	2	[P01024_CHAIN_0, P01024_CHAIN_1]	4.30495e+06	4371975	4.53988e+06	4.40735e+06	4.37645e+06	4.57483e+06
P01024_CHAIN_0	CO3_HUMAN	Complement C3 [CHAIN 0]	467.239	44.36	198	61	11	P01024,P01024_CHAIN_2,P01024_CHAIN_4,P01024_CHAIN_6,P01024_CHAIN_8,P01024_CHAIN_5,P01024_CHAIN_9,P01024_CHAIN_7,P01024_PEPT_0,P01024_CHAIN_3,O95568	RIPIEDGSGEVVLSR	[iTRAQ-8plex_Nterm]RIPIEDGSGEVVLSR	1	268-282	9.483	966.047	2012_10_22_FRF_OT_13.4881.4884.2	FF_human	2	[P01024_CHAIN_0, P01024_CHAIN_1]	621996	606481	656487	609695	632854	632863
P01024_CHAIN_0	CO3_HUMAN	Complement C3 [CHAIN 0]	467.239	44.36	198	61	11	P01024,P01024_CHAIN_2,P01024_CHAIN_4,P01024_CHAIN_6,P01024_CHAIN_8,P01024_CHAIN_5,P01024_CHAIN_9,P01024_CHAIN_7,P01024_PEPT_0,P01024_CHAIN_3,O95568	RIPIEDGSGEVVLSR	[iTRAQ-8plex_Nterm]RIPIEDGSGEVVLSR	1	268-282	10.836	644.368	2012_10_22_FRF_OT_13.4852.4855.3	FF_human	2	[P01024_CHAIN_0, P01024_CHAIN_1]	343151	345445	361944	348035	348914	361260
P01024_CHAIN_0	CO3_HUMAN	Complement C3 [CHAIN 0]	467.239	44.36	198	61	11	P01024,P01024_CHAIN_2,P01024_CHAIN_4,P01024_CHAIN_6,P01024_CHAIN_8,P01024_CHAIN_5,P01024_CHAIN_9,P01024_CHAIN_7,P01024_PEPT_0,P01024_CHAIN_3,O95568	VLLDGVQNPR	[iTRAQ-8plex_Nterm]VLLDGVQNPR	1	284-293	7.963	707.918	2012_10_22_FRF_OT_17.5113.5116.2	FF_human	2	[P01024_CHAIN_0, P01024_CHAIN_1]	299606	258203	316958	257197	305548	266971
P01024_CHAIN_0	CO3_HUMAN	Complement C3 [CHAIN 0]	467.239	44.36	198	61	11	P01024,P01024_CHAIN_2,P01024_CHAIN_4,P01024_CHAIN_6,P01024_CHAIN_8,P01024_CHAIN_5,P01024_CHAIN_9,P01024_CHAIN_7,P01024_PEPT_0,P01024_CHAIN_3,O95568	VLLDGVQNPR	[iTRAQ-8plex_Nterm]VLLDGVQNPR	1	284-293	6.413	707.919	2012_10_22_FRF_OT_16.5242.5245.2	FF_human	2	[P01024_CHAIN_0, P01024_CHAIN_1]	906529	851767	957498	854032	923028	886485
P01024_CHAIN_0	CO3_HUMAN	Complement C3 [CHAIN 0]	467.239	44.36	198	61	11	P01024,P01024_CHAIN_2,P01024_CHAIN_4,P01024_CHAIN_6,P01024_CHAIN_8,P01024_CHAIN_5,P01024_CHAIN_9,P01024_CHAIN_7,P01024_PEPT_0,P01024_CHAIN_3,O95568	KVLLDGVQNPR	[iTRAQ-8plex_Nterm]K[iTRAQ-8plex_K]VLLDGVQNPR	2	283-293	7.683	924.067	2012_10_22_FRF_OT_22.4767.4770.2	FF_human	2	[P01024_CHAIN_0, P01024_CHAIN_1]	429810	415714	453718	417681	437384	433553
P01024_CHAIN_0	CO3_HUMAN	Complement C3 [CHAIN 0]	467.239	44.36	198	61	11	P01024,P01024_CHAIN_2,P01024_CHAIN_4,P01024_CHAIN_6,P01024_CHAIN_8,P01024_CHAIN_5,P01024_CHAIN_9,P01024_CHAIN_7,P01024_PEPT_0,P01024_CHAIN_3,O95568	KVLLDGVQNPR	[iTRAQ-8plex_Nterm]K[iTRAQ-8plex_K]VLLDGVQNPR	2	283-293	5.922	616.384	2012_10_22_FRF_OT_22.4772.4775.3	FF_human	2	[P01024_CHAIN_0, P01024_CHAIN_1]	2.20273e+06	2.09413e+06	2.32605e+06	2.10148e+06	2.24231e+06	2.18134e+06
P01024_CHAIN_0	CO3_HUMAN	Complement C3 [CHAIN 0]	467.239	44.36	198	61	11	P01024,P01024_CHAIN_2,P01024_CHAIN_4,P01024_CHAIN_6,P01024_CHAIN_8,P01024_CHAIN_5,P01024_CHAIN_9,P01024_CHAIN_7,P01024_PEPT_0,P01024_CHAIN_3,O95568	KVLLDGVQNPR	[iTRAQ-8plex_Nterm]K[iTRAQ-8plex_K]VLLDGVQNPR	2	283-293	5.374	616.382	2012_10_22_FRF_OT_22.4681.4684.3	FF_human	2	[P01024_CHAIN_0, P01024_CHAIN_1]	432705	415923	456830	417708	440384	433581
P01024_CHAIN_0	CO3_HUMAN	Complement C3 [CHAIN 0]	467.239	44.36	198	61	11	P01024,P01024_CHAIN_2,P01024_CHAIN_4,P01024_CHAIN_6,P01024_CHAIN_8,P01024_CHAIN_5,P01024_CHAIN_9,P01024_CHAIN_7,P01024_PEPT_0,P01024_CHAIN_3,O95568	KVLLDGVQNPR	[iTRAQ-8plex_Nterm]K[iTRAQ-8plex_K]VLLDGVQNPR	2	283-293	5.177	616.381	2012_10_22_FRF_OT_22.4710.4713.3	FF_human	2	[P01024_CHAIN_0, P01024_CHAIN_1]	1484823	1.38293e+06	1.56857e+06	1.38572e+06	1.5121e+06	1.43838e+06
P01024_CHAIN_0	CO3_HUMAN	Complement C3 [CHAIN 0]	467.239	44.36	198	61	11	P01024,P01024_CHAIN_2,P01024_CHAIN_4,P01024_CHAIN_6,P01024_CHAIN_8,P01024_CHAIN_5,P01024_CHAIN_9,P01024_CHAIN_7,P01024_PEPT_0,P01024_CHAIN_3,O95568	SGIPIVTSPYQIHFTK	[iTRAQ-8plex_Nterm]SGIPIVTSPYQIHFTK[iTRAQ-8plex_K]	2	322-337	10.004	799.464	2012_10_22_FRF_OT_22.8234.8237.3	FF_human	2	[P01024_CHAIN_0, P01024_CHAIN_1]	138471	127499	146313	127649	141046	132499
P01024_CHAIN_0	CO3_HUMAN	Complement C3 [CHAIN 0]	467.239	44.36	198	61	11	P01024,P01024_CHAIN_2,P01024_CHAIN_4,P01024_CHAIN_6,P01024_CHAIN_8,P01024_CHAIN_5,P01024_CHAIN_9,P01024_CHAIN_7,P01024_PEPT_0,P01024_CHAIN_3,O95568	SGIPIVTSPYQIHFTK	[iTRAQ-8plex_Nterm]SGIPIVTSPYQIHFTK[iTRAQ-8plex_K]	2	322-337	9.838	799.464	2012_10_22_FRF_OT_22.8352.8355.3	FF_human	2	[P01024_CHAIN_0, P01024_CHAIN_1]	129181	106979	136757	106218	131834	110254
P01024_CHAIN_0	CO3_HUMAN	Complement C3 [CHAIN 0]	467.239	44.36	198	61	11	P01024,P01024_CHAIN_2,P01024_CHAIN_4,P01024_CHAIN_6,P01024_CHAIN_8,P01024_CHAIN_5,P01024_CHAIN_9,P01024_CHAIN_7,P01024_PEPT_0,P01024_CHAIN_3,O95568	VPVAVQGEDTVQSLTQGDGVAK	[iTRAQ-8plex_Nterm]VPVAVQGEDTVQSLTQGDGVAK[iTRAQ-8plex_K]	2	365-386	7.396	936.184	2012_10_22_FRF_OT_12.7218.7221.3	FF_human	2	[P01024_CHAIN_0, P01024_CHAIN_1]	318094	314609	335637	316588	323554	328618
P01024_CHAIN_0	CO3_HUMAN	Complement C3 [CHAIN 0]	467.239	44.36	198	61	11	P01024,P01024_CHAIN_2,P01024_CHAIN_4,P01024_CHAIN_6,P01024_CHAIN_8,P01024_CHAIN_5,P01024_CHAIN_9,P01024_CHAIN_7,P01024_PEPT_0,P01024_CHAIN_3,O95568	QELSEAEQATR	[iTRAQ-8plex_Nterm]QELSEAEQATR	1	407-417	8.508	783.408	2012_10_22_FRF_OT_12.3605.3608.2	FF_human	2	[P01024_CHAIN_0, P01024_CHAIN_1]	285587	285024	301281	286994	290435	297899
P01024_CHAIN_0	CO3_HUMAN	Complement C3 [CHAIN 0]	467.239	44.36	198	61	11	P01024,P01024_CHAIN_2,P01024_CHAIN_4,P01024_CHAIN_6,P01024_CHAIN_8,P01024_CHAIN_5,P01024_CHAIN_9,P01024_CHAIN_7,P01024_PEPT_0,P01024_CHAIN_3,O95568	QELSEAEQATR	[iTRAQ-8plex_Nterm]QELSEAEQATR	1	407-417	10.301	522.607	2012_10_22_FRF_OT_12.3626.3629.3	FF_human	2	[P01024_CHAIN_0, P01024_CHAIN_1]	721885	709165	761801	713293	734377	740398
P01024_CHAIN_0	CO3_HUMAN	Complement C3 [CHAIN 0]	467.239	44.36	198	61	11	P01024,P01024_CHAIN_2,P01024_CHAIN_4,P01024_CHAIN_6,P01024_CHAIN_8,P01024_CHAIN_5,P01024_CHAIN_9,P01024_CHAIN_7,P01024_PEPT_0,P01024_CHAIN_3,O95568	KQELSEAEQATR	[iTRAQ-8plex_Nterm]K[iTRAQ-8plex_K]QELSEAEQATR	2	406-417	7.083	999.557	2012_10_22_FRF_OT_14.4004.4007.2	FF_human	2	[P01024_CHAIN_0, P01024_CHAIN_1]	136234	137048	143697	138069	138524	143316
P01024_CHAIN_0	CO3_HUMAN	Complement C3 [CHAIN 0]	467.239	44.36	198	61	11	P01024,P01024_CHAIN_2,P01024_CHAIN_4,P01024_CHAIN_6,P01024_CHAIN_8,P01024_CHAIN_5,P01024_CHAIN_9,P01024_CHAIN_7,P01024_PEPT_0,P01024_CHAIN_3,O95568	KQELSEAEQATR	[iTRAQ-8plex_Nterm]K[iTRAQ-8plex_K]QELSEAEQATR	2	406-417	6.325	500.281	2012_10_22_FRF_OT_14.4066.4069.4	FF_human	2	[P01024_CHAIN_0, P01024_CHAIN_1]	292729	265204	309402	265195	298263	275272
P01024_CHAIN_0	CO3_HUMAN	Complement C3 [CHAIN 0]	467.239	44.36	198	61	11	P01024,P01024_CHAIN_2,P01024_CHAIN_4,P01024_CHAIN_6,P01024_CHAIN_8,P01024_CHAIN_5,P01024_CHAIN_9,P01024_CHAIN_7,P01024_PEPT_0,P01024_CHAIN_3,O95568	TMQALPYSTVGNSNNYLHLSVLR	[iTRAQ-8plex_Nterm]TMQALPYSTVGNSNNYLHLSVLR	1	418-440	11.967	961.508	2012_10_22_FRF_OT_24.8431.8434.3	FF_human	2	[P01024_CHAIN_0, P01024_CHAIN_1]	96919.4	78199	102648	77472.8	98952.9	80416.8
P01024_CHAIN_0	CO3_HUMAN	Complement C3 [CHAIN 0]	467.239	44.36	198	61	11	P01024,P01024_CHAIN_2,P01024_CHAIN_4,P01024_CHAIN_6,P01024_CHAIN_8,P01024_CHAIN_5,P01024_CHAIN_9,P01024_CHAIN_7,P01024_PEPT_0,P01024_CHAIN_3,O95568	TMQALPYSTVGNSNNYLHLSVLR	[iTRAQ-8plex_Nterm]TM[Oxidation_M]QALPYSTVGNSNNYLHLSVLR	2	418-440	10.93	966.841	2012_10_22_FRF_OT_24.7876.7879.3	FF_human	2	[P01024_CHAIN_0, P01024_CHAIN_1]	101213	73157.5	107380	71759.1	103514	74486
P01024_CHAIN_0	CO3_HUMAN	Complement C3 [CHAIN 0]	467.239	44.36	198	61	11	P01024,P01024_CHAIN_2,P01024_CHAIN_4,P01024_CHAIN_6,P01024_CHAIN_8,P01024_CHAIN_5,P01024_CHAIN_9,P01024_CHAIN_7,P01024_PEPT_0,P01024_CHAIN_3,O95568	TELRPGETLNVNFLLR	[iTRAQ-8plex_Nterm]TELRPGETLNVNFLLR	1	441-456	6.088	726.085	2012_10_22_FRF_OT_19.8794.8797.3	FF_human	2	[P01024_CHAIN_0, P01024_CHAIN_1]	235426	233722	248390	235253	239448	244192
P01024_CHAIN_0	CO3_HUMAN	Complement C3 [CHAIN 0]	467.239	44.36	198	61	11	P01024,P01024_CHAIN_2,P01024_CHAIN_4,P01024_CHAIN_6,P01024_CHAIN_8,P01024_CHAIN_5,P01024_CHAIN_9,P01024_CHAIN_7,P01024_PEPT_0,P01024_CHAIN_3,O95568	TELRPGETLNVNFLLR	[iTRAQ-8plex_Nterm]TELRPGETLNVNFLLR	1	441-456	7.55	726.085	2012_10_22_FRF_OT_17.8830.8833.3	FF_human	2	[P01024_CHAIN_0, P01024_CHAIN_1]	8.02876e+06	8086812	8.46837e+06	8.14774e+06	8.16351e+06	8.45736e+06
P01024_CHAIN_0	CO3_HUMAN	Complement C3 [CHAIN 0]	467.239	44.36	198	61	11	P01024,P01024_CHAIN_2,P01024_CHAIN_4,P01024_CHAIN_6,P01024_CHAIN_8,P01024_CHAIN_5,P01024_CHAIN_9,P01024_CHAIN_7,P01024_PEPT_0,P01024_CHAIN_3,O95568	TELRPGETLNVNFLLR	[iTRAQ-8plex_Nterm]TELRPGETLNVNFLLR	1	441-456	7.758	726.083	2012_10_22_FRF_OT_17.8810.8813.3	FF_human	2	[P01024_CHAIN_0, P01024_CHAIN_1]	567250	595931	597775	602086	576255	624965
P01024_CHAIN_0	CO3_HUMAN	Complement C3 [CHAIN 0]	467.239	44.36	198	61	11	P01024,P01024_CHAIN_2,P01024_CHAIN_4,P01024_CHAIN_6,P01024_CHAIN_8,P01024_CHAIN_5,P01024_CHAIN_9,P01024_CHAIN_7,P01024_PEPT_0,P01024_CHAIN_3,O95568	TELRPGETLNVNFLLR	[iTRAQ-8plex_Nterm]TELRPGETLNVNFLLR	1	441-456	7.596	726.085	2012_10_22_FRF_OT_16.8867.8870.3	FF_human	2	[P01024_CHAIN_0, P01024_CHAIN_1]	515463	505409	543987	508284	524403	527599
P01024_CHAIN_0	CO3_HUMAN	Complement C3 [CHAIN 0]	467.239	44.36	198	61	11	P01024,P01024_CHAIN_2,P01024_CHAIN_4,P01024_CHAIN_6,P01024_CHAIN_8,P01024_CHAIN_5,P01024_CHAIN_9,P01024_CHAIN_7,P01024_PEPT_0,P01024_CHAIN_3,O95568	TELRPGETLNVNFLLR	[iTRAQ-8plex_Nterm]TELRPGETLNVNFLLR	1	441-456	6.625	726.084	2012_10_22_FRF_OT_16.8923.8926.3	FF_human	2	[P01024_CHAIN_0, P01024_CHAIN_1]	1.64185e+06	1.64677e+06	1.7319e+06	1.65871e+06	1.66955e+06	1.72174e+06
P01024_CHAIN_0	CO3_HUMAN	Complement C3 [CHAIN 0]	467.239	44.36	198	61	11	P01024,P01024_CHAIN_2,P01024_CHAIN_4,P01024_CHAIN_6,P01024_CHAIN_8,P01024_CHAIN_5,P01024_CHAIN_9,P01024_CHAIN_7,P01024_PEPT_0,P01024_CHAIN_3,O95568	YYTYLIMNK	[iTRAQ-8plex_Nterm]YYTYLIMNK[iTRAQ-8plex_K]	2	467-475	5.164	606.34	2012_10_22_FRF_OT_22.8988.8991.3	FF_human	2	[P01024_CHAIN_0, P01024_CHAIN_1]	940100	652152	997982	637104	962054	661314
P01024_CHAIN_0	CO3_HUMAN	Complement C3 [CHAIN 0]	467.239	44.36	198	61	11	P01024,P01024_CHAIN_2,P01024_CHAIN_4,P01024_CHAIN_6,P01024_CHAIN_8,P01024_CHAIN_5,P01024_CHAIN_9,P01024_CHAIN_7,P01024_PEPT_0,P01024_CHAIN_3,O95568	YYTYLIMNK	[iTRAQ-8plex_Nterm]YYTYLIMNK[iTRAQ-8plex_K]	2	467-475	5.168	909.009	2012_10_22_FRF_OT_22.9032.9035.2	FF_human	2	[P01024_CHAIN_0, P01024_CHAIN_1]	65108.9	43039.8	69163.9	41837.5	66674	43427.4
P01024_CHAIN_0	CO3_HUMAN	Complement C3 [CHAIN 0]	467.239	44.36	198	61	11	P01024,P01024_CHAIN_2,P01024_CHAIN_4,P01024_CHAIN_6,P01024_CHAIN_8,P01024_CHAIN_5,P01024_CHAIN_9,P01024_CHAIN_7,P01024_PEPT_0,P01024_CHAIN_3,O95568	YYTYLIMNK	[iTRAQ-8plex_Nterm]YYTYLIMNK[iTRAQ-8plex_K]	2	467-475	5.513	606.342	2012_10_22_FRF_OT_22.9060.9063.3	FF_human	2	[P01024_CHAIN_0, P01024_CHAIN_1]	532938	375342	565628	367236	545265	381191
P01024_CHAIN_0	CO3_HUMAN	Complement C3 [CHAIN 0]	467.239	44.36	198	61	11	P01024,P01024_CHAIN_2,P01024_CHAIN_4,P01024_CHAIN_6,P01024_CHAIN_8,P01024_CHAIN_5,P01024_CHAIN_9,P01024_CHAIN_7,P01024_PEPT_0,P01024_CHAIN_3,O95568	EPGQDLVVLPLSITTDFIPSFR	[iTRAQ-8plex_Nterm]EPGQDLVVLPLSITTDFIPSFR	1	487-508	5.428	916.843	2012_10_22_FRF_OT_12.13504.13507.3	FF_human	2	[P01024_CHAIN_0, P01024_CHAIN_1]	958281	837560	1.01353e+06	835225	977039	866964
P01024_CHAIN_0	CO3_HUMAN	Complement C3 [CHAIN 0]	467.239	44.36	198	61	11	P01024,P01024_CHAIN_2,P01024_CHAIN_4,P01024_CHAIN_6,P01024_CHAIN_8,P01024_CHAIN_5,P01024_CHAIN_9,P01024_CHAIN_7,P01024_PEPT_0,P01024_CHAIN_3,O95568	LVAYYTLIGASGQR	[iTRAQ-8plex_Nterm]LVAYYTLIGASGQR	1	509-522	9.289	908.517	2012_10_22_FRF_OT_24.9752.9755.2	FF_human	2	[P01024_CHAIN_0, P01024_CHAIN_1]	102115	85238.3	108090	84687.5	104198	87905.6
P01024_CHAIN_0	CO3_HUMAN	Complement C3 [CHAIN 0]	467.239	44.36	198	61	11	P01024,P01024_CHAIN_2,P01024_CHAIN_4,P01024_CHAIN_6,P01024_CHAIN_8,P01024_CHAIN_5,P01024_CHAIN_9,P01024_CHAIN_7,P01024_PEPT_0,P01024_CHAIN_3,O95568	LVAYYTLIGASGQR	[iTRAQ-8plex_Nterm]LVAYYTLIGASGQR	1	509-522	8.592	606.014	2012_10_22_FRF_OT_24.9745.9748.3	FF_human	2	[P01024_CHAIN_0, P01024_CHAIN_1]	611943	507755	647810	504225	624489	523386
P01024_CHAIN_0	CO3_HUMAN	Complement C3 [CHAIN 0]	467.239	44.36	198	61	11	P01024,P01024_CHAIN_2,P01024_CHAIN_4,P01024_CHAIN_6,P01024_CHAIN_8,P01024_CHAIN_5,P01024_CHAIN_9,P01024_CHAIN_7,P01024_PEPT_0,P01024_CHAIN_3,O95568	LVAYYTLIGASGQR	[iTRAQ-8plex_Nterm]LVAYYTLIGASGQR	1	509-522	12.521	606.014	2012_10_22_FRF_OT_24.9640.9643.3	FF_human	2	[P01024_CHAIN_0, P01024_CHAIN_1]	258891	221643	273917	220663	264056	229049
P01024_CHAIN_0	CO3_HUMAN	Complement C3 [CHAIN 0]	467.239	44.36	198	61	11	P01024,P01024_CHAIN_2,P01024_CHAIN_4,P01024_CHAIN_6,P01024_CHAIN_8,P01024_CHAIN_5,P01024_CHAIN_9,P01024_CHAIN_7,P01024_PEPT_0,P01024_CHAIN_3,O95568	LVAYYTLIGASGQR	[iTRAQ-8plex_Nterm]LVAYYTLIGASGQR	1	509-522	8.798	606.014	2012_10_22_FRF_OT_24.9731.9734.3	FF_human	2	[P01024_CHAIN_0, P01024_CHAIN_1]	1.0106e+06	794917	1.07078e+06	785804	1.03224e+06	815665
P01024_CHAIN_0	CO3_HUMAN	Complement C3 [CHAIN 0]	467.239	44.36	198	61	11	P01024,P01024_CHAIN_2,P01024_CHAIN_4,P01024_CHAIN_6,P01024_CHAIN_8,P01024_CHAIN_5,P01024_CHAIN_9,P01024_CHAIN_7,P01024_PEPT_0,P01024_CHAIN_3,O95568	LVAYYTLIGASGQR	[iTRAQ-8plex_Nterm]LVAYYTLIGASGQR	1	509-522	7.968	606.013	2012_10_22_FRF_OT_24.9339.9342.3	FF_human	2	[P01024_CHAIN_0, P01024_CHAIN_1]	27113.4	43322.4	28250	44733.3	27233	46433.1
P01024_CHAIN_0	CO3_HUMAN	Complement C3 [CHAIN 0]	467.239	44.36	198	61	11	P01024,P01024_CHAIN_2,P01024_CHAIN_4,P01024_CHAIN_6,P01024_CHAIN_8,P01024_CHAIN_5,P01024_CHAIN_9,P01024_CHAIN_7,P01024_PEPT_0,P01024_CHAIN_3,O95568	LVAYYTLIGASGQR	[iTRAQ-8plex_Nterm]LVAYYTLIGASGQR	1	509-522	8.656	908.517	2012_10_22_FRF_OT_23.9882.9885.2	FF_human	2	[P01024_CHAIN_0, P01024_CHAIN_1]	14781.7	13013.8	15631.8	12984.9	15069.1	13478.4
P01024_CHAIN_0	CO3_HUMAN	Complement C3 [CHAIN 0]	467.239	44.36	198	61	11	P01024,P01024_CHAIN_2,P01024_CHAIN_4,P01024_CHAIN_6,P01024_CHAIN_8,P01024_CHAIN_5,P01024_CHAIN_9,P01024_CHAIN_7,P01024_PEPT_0,P01024_CHAIN_3,O95568	LVAYYTLIGASGQR	[iTRAQ-8plex_Nterm]LVAYYTLIGASGQR	1	509-522	7.998	606.014	2012_10_22_FRF_OT_23.9875.9878.3	FF_human	2	[P01024_CHAIN_0, P01024_CHAIN_1]	44877	40635	47433.5	40631.9	45725.9	42176
P01024_CHAIN_0	CO3_HUMAN	Complement C3 [CHAIN 0]	467.239	44.36	198	61	11	P01024,P01024_CHAIN_2,P01024_CHAIN_4,P01024_CHAIN_6,P01024_CHAIN_8,P01024_CHAIN_5,P01024_CHAIN_9,P01024_CHAIN_7,P01024_PEPT_0,P01024_CHAIN_3,O95568	EVVADSVWVDVK	[iTRAQ-8plex_Nterm]EVVADSVWVDVK[iTRAQ-8plex_K]	2	523-534	7.731	977.557	2012_10_22_FRF_OT_12.7476.7479.2	FF_human	2	[P01024_CHAIN_0, P01024_CHAIN_1]	419792	401094	443250	402644	427293	417944
P01024_CHAIN_0	CO3_HUMAN	Complement C3 [CHAIN 0]	467.239	44.36	198	61	11	P01024,P01024_CHAIN_2,P01024_CHAIN_4,P01024_CHAIN_6,P01024_CHAIN_8,P01024_CHAIN_5,P01024_CHAIN_9,P01024_CHAIN_7,P01024_PEPT_0,P01024_CHAIN_3,O95568	EVVADSVWVDVK	[iTRAQ-8plex_Nterm]EVVADSVWVDVK[iTRAQ-8plex_K]	2	523-534	7.345	977.557	2012_10_22_FRF_OT_12.7427.7430.2	FF_human	2	[P01024_CHAIN_0, P01024_CHAIN_1]	338450	338900	357025	341319	344172	354289
P01024_CHAIN_0	CO3_HUMAN	Complement C3 [CHAIN 0]	467.239	44.36	198	61	11	P01024,P01024_CHAIN_2,P01024_CHAIN_4,P01024_CHAIN_6,P01024_CHAIN_8,P01024_CHAIN_5,P01024_CHAIN_9,P01024_CHAIN_7,P01024_PEPT_0,P01024_CHAIN_3,O95568	EVVADSVWVDVK	[iTRAQ-8plex_Nterm]EVVADSVWVDVK[iTRAQ-8plex_K]	2	523-534	6.362	652.041	2012_10_22_FRF_OT_12.7426.7429.3	FF_human	2	[P01024_CHAIN_0, P01024_CHAIN_1]	1.72658e+06	1.9387e+06	1.81677e+06	1.96683e+06	1.75137e+06	2.04157e+06
P01024_CHAIN_0	CO3_HUMAN	Complement C3 [CHAIN 0]	467.239	44.36	198	61	11	P01024,P01024_CHAIN_2,P01024_CHAIN_4,P01024_CHAIN_6,P01024_CHAIN_8,P01024_CHAIN_5,P01024_CHAIN_9,P01024_CHAIN_7,P01024_PEPT_0,P01024_CHAIN_3,O95568	EVVADSVWVDVK	[iTRAQ-8plex_Nterm]EVVADSVWVDVK[iTRAQ-8plex_K]	2	523-534	6.774	652.041	2012_10_22_FRF_OT_12.7475.7478.3	FF_human	2	[P01024_CHAIN_0, P01024_CHAIN_1]	2.94e+06	3.16748e+06	3.0965e+06	3.20531e+06	2.98503e+06	3.32711e+06
P01024_CHAIN_0	CO3_HUMAN	Complement C3 [CHAIN 0]	467.239	44.36	198	61	11	P01024,P01024_CHAIN_2,P01024_CHAIN_4,P01024_CHAIN_6,P01024_CHAIN_8,P01024_CHAIN_5,P01024_CHAIN_9,P01024_CHAIN_7,P01024_PEPT_0,P01024_CHAIN_3,O95568	DSCVGSLVVK	[iTRAQ-8plex_Nterm]DSC[Cys_CAM]VGSLVVK[iTRAQ-8plex_K]	3	535-544	5.844	836.48	2012_10_22_FRF_OT_17.4736.4739.2	FF_human	2	[P01024_CHAIN_0, P01024_CHAIN_1]	304446	284279	321602	284906	310024	295733
P01024_CHAIN_0	CO3_HUMAN	Complement C3 [CHAIN 0]	467.239	44.36	198	61	11	P01024,P01024_CHAIN_2,P01024_CHAIN_4,P01024_CHAIN_6,P01024_CHAIN_8,P01024_CHAIN_5,P01024_CHAIN_9,P01024_CHAIN_7,P01024_PEPT_0,P01024_CHAIN_3,O95568	DSCVGSLVVK	[iTRAQ-8plex_Nterm]DSC[Cys_CAM]VGSLVVK[iTRAQ-8plex_K]	3	535-544	5.776	836.479	2012_10_22_FRF_OT_17.4715.4718.2	FF_human	2	[P01024_CHAIN_0, P01024_CHAIN_1]	239903	253553	252780	256270	243680	266008
P01024_CHAIN_0	CO3_HUMAN	Complement C3 [CHAIN 0]	467.239	44.36	198	61	11	P01024,P01024_CHAIN_2,P01024_CHAIN_4,P01024_CHAIN_6,P01024_CHAIN_8,P01024_CHAIN_5,P01024_CHAIN_9,P01024_CHAIN_7,P01024_PEPT_0,P01024_CHAIN_3,O95568	DSCVGSLVVK	[iTRAQ-8plex_Nterm]DSC[Cys_CAM]VGSLVVK[iTRAQ-8plex_K]	3	535-544	8.119	557.989	2012_10_22_FRF_OT_17.4716.4719.3	FF_human	2	[P01024_CHAIN_0, P01024_CHAIN_1]	2.27352e+06	2325410	2.39724e+06	2.34533e+06	2.31094e+06	2.43445e+06
P01024_CHAIN_0	CO3_HUMAN	Complement C3 [CHAIN 0]	467.239	44.36	198	61	11	P01024,P01024_CHAIN_2,P01024_CHAIN_4,P01024_CHAIN_6,P01024_CHAIN_8,P01024_CHAIN_5,P01024_CHAIN_9,P01024_CHAIN_7,P01024_PEPT_0,P01024_CHAIN_3,O95568	DSCVGSLVVK	[iTRAQ-8plex_Nterm]DSC[Cys_CAM]VGSLVVK[iTRAQ-8plex_K]	3	535-544	8.455	557.989	2012_10_22_FRF_OT_17.4728.4731.3	FF_human	2	[P01024_CHAIN_0, P01024_CHAIN_1]	5.00111e+06	4.93983e+06	5.27706e+06	4.97045e+06	5.08708e+06	5.15932e+06
P01024_CHAIN_0	CO3_HUMAN	Complement C3 [CHAIN 0]	467.239	44.36	198	61	11	P01024,P01024_CHAIN_2,P01024_CHAIN_4,P01024_CHAIN_6,P01024_CHAIN_8,P01024_CHAIN_5,P01024_CHAIN_9,P01024_CHAIN_7,P01024_PEPT_0,P01024_CHAIN_3,O95568	DSCVGSLVVK	[iTRAQ-8plex_Nterm]DSC[Cys_CAM]VGSLVVK[iTRAQ-8plex_K]	3	535-544	6.601	836.48	2012_10_22_FRF_OT_16.4717.4720.2	FF_human	2	[P01024_CHAIN_0, P01024_CHAIN_1]	318595	345913	335496	350214	323418	363522
P01024_CHAIN_0	CO3_HUMAN	Complement C3 [CHAIN 0]	467.239	44.36	198	61	11	P01024,P01024_CHAIN_2,P01024_CHAIN_4,P01024_CHAIN_6,P01024_CHAIN_8,P01024_CHAIN_5,P01024_CHAIN_9,P01024_CHAIN_7,P01024_PEPT_0,P01024_CHAIN_3,O95568	DSCVGSLVVK	[iTRAQ-8plex_Nterm]DSC[Cys_CAM]VGSLVVK[iTRAQ-8plex_K]	3	535-544	6.72	836.479	2012_10_22_FRF_OT_16.4751.4754.2	FF_human	2	[P01024_CHAIN_0, P01024_CHAIN_1]	729735	692726	770611	695081	742869	721494
P01024_CHAIN_0	CO3_HUMAN	Complement C3 [CHAIN 0]	467.239	44.36	198	61	11	P01024,P01024_CHAIN_2,P01024_CHAIN_4,P01024_CHAIN_6,P01024_CHAIN_8,P01024_CHAIN_5,P01024_CHAIN_9,P01024_CHAIN_7,P01024_PEPT_0,P01024_CHAIN_3,O95568	DSCVGSLVVK	[iTRAQ-8plex_Nterm]DSC[Cys_CAM]VGSLVVK[iTRAQ-8plex_K]	3	535-544	6.719	557.988	2012_10_22_FRF_OT_16.4766.4769.3	FF_human	2	[P01024_CHAIN_0, P01024_CHAIN_1]	1.19149e+06	800568	1.26541e+06	779541	1.21985e+06	809163
P01024_CHAIN_0	CO3_HUMAN	Complement C3 [CHAIN 0]	467.239	44.36	198	61	11	P01024,P01024_CHAIN_2,P01024_CHAIN_4,P01024_CHAIN_6,P01024_CHAIN_8,P01024_CHAIN_5,P01024_CHAIN_9,P01024_CHAIN_7,P01024_PEPT_0,P01024_CHAIN_3,O95568	DSCVGSLVVK	[iTRAQ-8plex_Nterm]DSC[Cys_CAM]VGSLVVK[iTRAQ-8plex_K]	3	535-544	8.457	557.988	2012_10_22_FRF_OT_16.4723.4726.3	FF_human	2	[P01024_CHAIN_0, P01024_CHAIN_1]	8343686	8.21444e+06	8.80466e+06	8.26349e+06	8.48769e+06	8.5775e+06
P01024_CHAIN_0	CO3_HUMAN	Complement C3 [CHAIN 0]	467.239	44.36	198	61	11	P01024,P01024_CHAIN_2,P01024_CHAIN_4,P01024_CHAIN_6,P01024_CHAIN_8,P01024_CHAIN_5,P01024_CHAIN_9,P01024_CHAIN_7,P01024_PEPT_0,P01024_CHAIN_3,O95568	DSCVGSLVVK	[iTRAQ-8plex_Nterm]DSC[Cys_CAM]VGSLVVK[iTRAQ-8plex_K]	3	535-544	5.83	836.479	2012_10_22_FRF_OT_15.4976.4979.2	FF_human	2	[P01024_CHAIN_0, P01024_CHAIN_1]	284686	302354	299934	305689	289136	317305
P01024_CHAIN_0	CO3_HUMAN	Complement C3 [CHAIN 0]	467.239	44.36	198	61	11	P01024,P01024_CHAIN_2,P01024_CHAIN_4,P01024_CHAIN_6,P01024_CHAIN_8,P01024_CHAIN_5,P01024_CHAIN_9,P01024_CHAIN_7,P01024_PEPT_0,P01024_CHAIN_3,O95568	DSCVGSLVVK	[iTRAQ-8plex_Nterm]DSC[Cys_CAM]VGSLVVK[iTRAQ-8plex_K]	3	535-544	7.022	557.989	2012_10_22_FRF_OT_15.5004.5007.3	FF_human	2	[P01024_CHAIN_0, P01024_CHAIN_1]	1.14916e+06	1.05327e+06	1.21435e+06	1.05415e+06	1.17063e+06	1.09421e+06
P01024_CHAIN_0	CO3_HUMAN	Complement C3 [CHAIN 0]	467.239	44.36	198	61	11	P01024,P01024_CHAIN_2,P01024_CHAIN_4,P01024_CHAIN_6,P01024_CHAIN_8,P01024_CHAIN_5,P01024_CHAIN_9,P01024_CHAIN_7,P01024_PEPT_0,P01024_CHAIN_3,O95568	QPVPGQQMTLK	[iTRAQ-8plex_Nterm]QPVPGQQMTLK[iTRAQ-8plex_K]	2	552-562	5.929	612.359	2012_10_22_FRF_OT_22.4381.4384.3	FF_human	2	[P01024_CHAIN_0, P01024_CHAIN_1]	2.83385e+06	2.64727e+06	2.99352e+06	2.65319e+06	2.88575e+06	2.75401e+06
P01024_CHAIN_0	CO3_HUMAN	Complement C3 [CHAIN 0]	467.239	44.36	198	61	11	P01024,P01024_CHAIN_2,P01024_CHAIN_4,P01024_CHAIN_6,P01024_CHAIN_8,P01024_CHAIN_5,P01024_CHAIN_9,P01024_CHAIN_7,P01024_PEPT_0,P01024_CHAIN_3,O95568	QPVPGQQMTLK	[iTRAQ-8plex_Nterm]QPVPGQQMTLK[iTRAQ-8plex_K]	2	552-562	7.393	612.358	2012_10_22_FRF_OT_22.4402.4405.3	FF_human	2	[P01024_CHAIN_0, P01024_CHAIN_1]	1.82032e+06	1911189	1.9183e+06	1.93085e+06	1.84924e+06	2.00422e+06
P01024_CHAIN_0	CO3_HUMAN	Complement C3 [CHAIN 0]	467.239	44.36	198	61	11	P01024,P01024_CHAIN_2,P01024_CHAIN_4,P01024_CHAIN_6,P01024_CHAIN_8,P01024_CHAIN_5,P01024_CHAIN_9,P01024_CHAIN_7,P01024_PEPT_0,P01024_CHAIN_3,O95568	QPVPGQQMTLK	[iTRAQ-8plex_Nterm]QPVPGQQMTLK[iTRAQ-8plex_K]	2	552-562	5.074	612.358	2012_10_22_FRF_OT_22.4347.4350.3	FF_human	2	[P01024_CHAIN_0, P01024_CHAIN_1]	187668	170407	198348	170430	191208	176907
P01024_CHAIN_0	CO3_HUMAN	Complement C3 [CHAIN 0]	467.239	44.36	198	61	11	P01024,P01024_CHAIN_2,P01024_CHAIN_4,P01024_CHAIN_6,P01024_CHAIN_8,P01024_CHAIN_5,P01024_CHAIN_9,P01024_CHAIN_7,P01024_PEPT_0,P01024_CHAIN_3,O95568	SGQSEDRQPVPGQQMTLK	[iTRAQ-8plex_Nterm]SGQSEDRQPVPGQQMTLK[iTRAQ-8plex_K]	2	545-562	5.603	865.465	2012_10_22_FRF_OT_17.3596.3599.3	FF_human	2	[P01024_CHAIN_0, P01024_CHAIN_1]	790269	842238	832534	851716	802563	884081
P01024_CHAIN_0	CO3_HUMAN	Complement C3 [CHAIN 0]	467.239	44.36	198	61	11	P01024,P01024_CHAIN_2,P01024_CHAIN_4,P01024_CHAIN_6,P01024_CHAIN_8,P01024_CHAIN_5,P01024_CHAIN_9,P01024_CHAIN_7,P01024_PEPT_0,P01024_CHAIN_3,O95568	SGQSEDRQPVPGQQMTLK	[iTRAQ-8plex_Nterm]SGQSEDRQPVPGQQMTLK[iTRAQ-8plex_K]	2	545-562	5.971	865.463	2012_10_22_FRF_OT_17.3645.3648.3	FF_human	2	[P01024_CHAIN_0, P01024_CHAIN_1]	396783	393281	418647	395813	403575	410854
P01024_CHAIN_0	CO3_HUMAN	Complement C3 [CHAIN 0]	467.239	44.36	198	61	11	P01024,P01024_CHAIN_2,P01024_CHAIN_4,P01024_CHAIN_6,P01024_CHAIN_8,P01024_CHAIN_5,P01024_CHAIN_9,P01024_CHAIN_7,P01024_PEPT_0,P01024_CHAIN_3,O95568	SGQSEDRQPVPGQQMTLK	[iTRAQ-8plex_Nterm]SGQSEDRQPVPGQQMTLK[iTRAQ-8plex_K]	2	545-562	5.36	865.465	2012_10_22_FRF_OT_16.3562.3565.3	FF_human	2	[P01024_CHAIN_0, P01024_CHAIN_1]	629466	631135	663994	635696	640090	659852
P01024_CHAIN_0	CO3_HUMAN	Complement C3 [CHAIN 0]	467.239	44.36	198	61	11	P01024,P01024_CHAIN_2,P01024_CHAIN_4,P01024_CHAIN_6,P01024_CHAIN_8,P01024_CHAIN_5,P01024_CHAIN_9,P01024_CHAIN_7,P01024_PEPT_0,P01024_CHAIN_3,O95568	SGQSEDRQPVPGQQMTLK	[iTRAQ-8plex_Nterm]SGQSEDRQPVPGQQM[Oxidation_M]TLK[iTRAQ-8plex_K]	3	545-562	5.251	870.796	2012_10_22_FRF_OT_17.2898.2901.3	FF_human	2	[P01024_CHAIN_0, P01024_CHAIN_1]	15817	15832.3	16685.2	15944.8	16084.5	16550.8
P01024_CHAIN_0	CO3_HUMAN	Complement C3 [CHAIN 0]	467.239	44.36	198	61	11	P01024,P01024_CHAIN_2,P01024_CHAIN_4,P01024_CHAIN_6,P01024_CHAIN_8,P01024_CHAIN_5,P01024_CHAIN_9,P01024_CHAIN_7,P01024_PEPT_0,P01024_CHAIN_3,O95568	IWDVVEK	[iTRAQ-8plex_Nterm]IWDVVEK[iTRAQ-8plex_K]	2	594-600	5.13	499.635	2012_10_22_FRF_OT_13.7309.7312.3	FF_human	2	[P01024_CHAIN_0, P01024_CHAIN_1]	1.17114e+07	12390926	1.23397e+07	1.25246e+07	1.18955e+07	1.30005e+07
P01024_CHAIN_0	CO3_HUMAN	Complement C3 [CHAIN 0]	467.239	44.36	198	61	11	P01024,P01024_CHAIN_2,P01024_CHAIN_4,P01024_CHAIN_6,P01024_CHAIN_8,P01024_CHAIN_5,P01024_CHAIN_9,P01024_CHAIN_7,P01024_PEPT_0,P01024_CHAIN_3,O95568	ADIGCTPGSGK	[iTRAQ-8plex_Nterm]ADIGC[Cys_CAM]TPGSGK[iTRAQ-8plex_K]	3	601-611	5.84	835.951	2012_10_22_FRF_OT_16.2905.2908.2	FF_human	2	[P01024_CHAIN_0, P01024_CHAIN_1]	18623.4	19759.4	19621.4	19976.1	18915	20735.2
P01024_CHAIN_0	CO3_HUMAN	Complement C3 [CHAIN 0]	467.239	44.36	198	61	11	P01024,P01024_CHAIN_2,P01024_CHAIN_4,P01024_CHAIN_6,P01024_CHAIN_8,P01024_CHAIN_5,P01024_CHAIN_9,P01024_CHAIN_7,P01024_PEPT_0,P01024_CHAIN_3,O95568	ADIGCTPGSGK	[iTRAQ-8plex_Nterm]ADIGC[Cys_CAM]TPGSGK[iTRAQ-8plex_K]	3	601-611	6.66	557.637	2012_10_22_FRF_OT_16.2890.2893.3	FF_human	2	[P01024_CHAIN_0, P01024_CHAIN_1]	222450	268508	233664	273542	225252	283937
P01024_CHAIN_0	CO3_HUMAN	Complement C3 [CHAIN 0]	467.239	44.36	198	61	11	P01024,P01024_CHAIN_2,P01024_CHAIN_4,P01024_CHAIN_6,P01024_CHAIN_8,P01024_CHAIN_5,P01024_CHAIN_9,P01024_CHAIN_7,P01024_PEPT_0,P01024_CHAIN_3,O95568	DYAGVFSDAGLTFTSSSGQQTAQR	[iTRAQ-8plex_Nterm]DYAGVFSDAGLTFTSSSGQQTAQR	1	612-635	7.625	933.455	2012_10_22_FRF_OT_12.8002.8005.3	FF_human	2	[P01024_CHAIN_0, P01024_CHAIN_1]	148966	179874	156474	183250	150841	190213
P01024_CHAIN_0	CO3_HUMAN	Complement C3 [CHAIN 0]	467.239	44.36	198	61	11	P01024,P01024_CHAIN_2,P01024_CHAIN_4,P01024_CHAIN_6,P01024_CHAIN_8,P01024_CHAIN_5,P01024_CHAIN_9,P01024_CHAIN_7,P01024_PEPT_0,P01024_CHAIN_3,O95568	FISLGEACK	[iTRAQ-8plex_Nterm]FISLGEAC[Cys_CAM]K[iTRAQ-8plex_K]	3	691-699	6.424	544.979	2012_10_22_FRF_OT_17.6562.6565.3	FF_human	1	[P01024_CHAIN_0]	1.8207e+06	806334	1.94273e+06	742819	1.87279e+06	771046	2.42889	0.708361	0.291639	2.42889
P01024_CHAIN_0	CO3_HUMAN	Complement C3 [CHAIN 0]	467.239	44.36	198	61	11	P01024,P01024_CHAIN_2,P01024_CHAIN_4,P01024_CHAIN_6,P01024_CHAIN_8,P01024_CHAIN_5,P01024_CHAIN_9,P01024_CHAIN_7,P01024_PEPT_0,P01024_CHAIN_3,O95568	LMNIFLK	[iTRAQ-8plex_Nterm]LMNIFLK[iTRAQ-8plex_K]	2	768-774	5.268	496.312	2012_10_22_FRF_OT_23.10148.10151.3	FF_human	1	[P01024_CHAIN_0]	22925.2	23646.1	24168.3	23861.8	23298.3	24768.6	0.940638	0.484706	0.515294	0.940638
P01024_CHAIN_0	CO3_HUMAN	Complement C3 [CHAIN 0]	467.239	44.36	198	61	11	P01024,P01024_CHAIN_2,P01024_CHAIN_4,P01024_CHAIN_6,P01024_CHAIN_8,P01024_CHAIN_5,P01024_CHAIN_9,P01024_CHAIN_7,P01024_PEPT_0,P01024_CHAIN_3,O95568	LMNIFLK	[iTRAQ-8plex_Nterm]LMNIFLK[iTRAQ-8plex_K]	2	768-774	5.069	496.313	2012_10_22_FRF_OT_22.10976.10979.3	FF_human	1	[P01024_CHAIN_0]	242386	280436	254869	285007	245694	295838	0.830502	0.453702	0.546298	0.830502
P01024_CHAIN_0	CO3_HUMAN	Complement C3 [CHAIN 0]	467.239	44.36	198	61	11	P01024,P01024_CHAIN_2,P01024_CHAIN_4,P01024_CHAIN_6,P01024_CHAIN_8,P01024_CHAIN_5,P01024_CHAIN_9,P01024_CHAIN_7,P01024_PEPT_0,P01024_CHAIN_3,O95568	LMNIFLK	[iTRAQ-8plex_Nterm]LM[Oxidation_M]NIFLK[iTRAQ-8plex_K]	3	768-774	5.09	501.643	2012_10_22_FRF_OT_22.8666.8669.3	FF_human	1	[P01024_CHAIN_0]	596998	648792	628654	656896	606023	681858	0.888782	0.470558	0.529442	0.888782
P01024_CHAIN_0	CO3_HUMAN	Complement C3 [CHAIN 0]	467.239	44.36	198	61	11	P01024,P01024_CHAIN_2,P01024_CHAIN_4,P01024_CHAIN_6,P01024_CHAIN_8,P01024_CHAIN_5,P01024_CHAIN_9,P01024_CHAIN_7,P01024_PEPT_0,P01024_CHAIN_3,O95568	DSITTWEILAVSMSDK	[iTRAQ-8plex_Nterm]DSITTWEILAVSMSDK[iTRAQ-8plex_K]	2	775-790	6.131	802.102	2012_10_22_FRF_OT_12.10975.10978.3	FF_human	1	[P01024_CHAIN_0]	760520	771521	802042	777707	773169	807260	0.957769	0.489215	0.510785	0.957769
P01024_CHAIN_0	CO3_HUMAN	Complement C3 [CHAIN 0]	467.239	44.36	198	61	11	P01024,P01024_CHAIN_2,P01024_CHAIN_4,P01024_CHAIN_6,P01024_CHAIN_8,P01024_CHAIN_5,P01024_CHAIN_9,P01024_CHAIN_7,P01024_PEPT_0,P01024_CHAIN_3,O95568	LPYSVVR	[iTRAQ-8plex_Nterm]LPYSVVR	1	813-819	7.149	569.35	2012_10_22_FRF_OT_24.5392.5395.2	FF_human	1	[P01024_CHAIN_0]	1.26698e+06	965354	1.34311e+06	951579	1.29476e+06	987739	1.31083	0.567255	0.432745	1.31083
P01024_CHAIN_0	CO3_HUMAN	Complement C3 [CHAIN 0]	467.239	44.36	198	61	11	P01024,P01024_CHAIN_2,P01024_CHAIN_4,P01024_CHAIN_6,P01024_CHAIN_8,P01024_CHAIN_5,P01024_CHAIN_9,P01024_CHAIN_7,P01024_PEPT_0,P01024_CHAIN_3,O95568	VELLHNPAFCSLATTK	[iTRAQ-8plex_Nterm]VELLHNPAFC[Cys_CAM]SLATTK[iTRAQ-8plex_K]	3	842-857	6.455	803.784	2012_10_22_FRF_OT_20.8219.8222.3	FF_human	1	[P01024_CHAIN_0]	935076	922129	986704	927742	951183	962996	0.987733	0.496914	0.503086	0.987733
P01024_CHAIN_0	CO3_HUMAN	Complement C3 [CHAIN 0]	467.239	44.36	198	61	11	P01024,P01024_CHAIN_2,P01024_CHAIN_4,P01024_CHAIN_6,P01024_CHAIN_8,P01024_CHAIN_5,P01024_CHAIN_9,P01024_CHAIN_7,P01024_PEPT_0,P01024_CHAIN_3,O95568	VELLHNPAFCSLATTK	[iTRAQ-8plex_Nterm]VELLHNPAFC[Cys_CAM]SLATTK[iTRAQ-8plex_K]	3	842-857	7.29	803.784	2012_10_22_FRF_OT_20.8346.8349.3	FF_human	1	[P01024_CHAIN_0]	199318	200429	210238	201917	202670	209590	0.966985	0.491608	0.508392	0.966985
P01024_CHAIN_0	CO3_HUMAN	Complement C3 [CHAIN 0]	467.239	44.36	198	61	11	P01024,P01024_CHAIN_2,P01024_CHAIN_4,P01024_CHAIN_6,P01024_CHAIN_8,P01024_CHAIN_5,P01024_CHAIN_9,P01024_CHAIN_7,P01024_PEPT_0,P01024_CHAIN_3,O95568	VELLHNPAFCSLATTK	[iTRAQ-8plex_Nterm]VELLHNPAFC[Cys_CAM]SLATTK[iTRAQ-8plex_K]	3	842-857	7.881	803.784	2012_10_22_FRF_OT_20.8290.8293.3	FF_human	1	[P01024_CHAIN_0]	845652	820887	892626	824981	860491	856330	1.00486	0.501212	0.498788	1.00486
P01024_CHAIN_0	CO3_HUMAN	Complement C3 [CHAIN 0]	467.239	44.36	198	61	11	P01024,P01024_CHAIN_2,P01024_CHAIN_4,P01024_CHAIN_6,P01024_CHAIN_8,P01024_CHAIN_5,P01024_CHAIN_9,P01024_CHAIN_7,P01024_PEPT_0,P01024_CHAIN_3,O95568	VELLHNPAFCSLATTK	[iTRAQ-8plex_Nterm]VELLHNPAFC[Cys_CAM]SLATTK[iTRAQ-8plex_K]	3	842-857	7.222	803.784	2012_10_22_FRF_OT_20.8128.8131.3	FF_human	1	[P01024_CHAIN_0]	834342	823571	880391	828638	848697	860127	0.986711	0.496656	0.503344	0.986711
P01024_CHAIN_0	CO3_HUMAN	Complement C3 [CHAIN 0]	467.239	44.36	198	61	11	P01024,P01024_CHAIN_2,P01024_CHAIN_4,P01024_CHAIN_6,P01024_CHAIN_8,P01024_CHAIN_5,P01024_CHAIN_9,P01024_CHAIN_7,P01024_PEPT_0,P01024_CHAIN_3,O95568	VELLHNPAFCSLATTK	[iTRAQ-8plex_Nterm]VELLHNPAFC[Cys_CAM]SLATTK[iTRAQ-8plex_K]	3	842-857	8.182	803.783	2012_10_22_FRF_OT_20.8359.8362.3	FF_human	1	[P01024_CHAIN_0]	122581	116581	129442	116993	124782	121439	1.02753	0.506789	0.493211	1.02753
P01024_CHAIN_0	CO3_HUMAN	Complement C3 [CHAIN 0]	467.239	44.36	198	61	11	P01024,P01024_CHAIN_2,P01024_CHAIN_4,P01024_CHAIN_6,P01024_CHAIN_8,P01024_CHAIN_5,P01024_CHAIN_9,P01024_CHAIN_7,P01024_PEPT_0,P01024_CHAIN_3,O95568	VELLHNPAFCSLATTK	[iTRAQ-8plex_Nterm]VELLHNPAFC[Cys_CAM]SLATTK[iTRAQ-8plex_K]	3	842-857	6.8	803.783	2012_10_22_FRF_OT_20.8375.8378.3	FF_human	1	[P01024_CHAIN_0]	62605.9	65370.2	65983.6	66019.3	63608.2	68528	0.928208	0.481384	0.518616	0.928208
P01024_CHAIN_0	CO3_HUMAN	Complement C3 [CHAIN 0]	467.239	44.36	198	61	11	P01024,P01024_CHAIN_2,P01024_CHAIN_4,P01024_CHAIN_6,P01024_CHAIN_8,P01024_CHAIN_5,P01024_CHAIN_9,P01024_CHAIN_7,P01024_PEPT_0,P01024_CHAIN_3,O95568	VRVELLHNPAFCSLATTK	[iTRAQ-8plex_Nterm]VRVELLHNPAFC[Cys_CAM]SLATTK[iTRAQ-8plex_K]	3	840-857	6.973	888.843	2012_10_22_FRF_OT_22.7612.7615.3	FF_human	1	[P01024_CHAIN_0]	54156.8	56859.8	57071.9	57444.7	55017.3	59627.6	0.922682	0.479893	0.520107	0.922682
P01024_CHAIN_0	CO3_HUMAN	Complement C3 [CHAIN 0]	467.239	44.36	198	61	11	P01024,P01024_CHAIN_2,P01024_CHAIN_4,P01024_CHAIN_6,P01024_CHAIN_8,P01024_CHAIN_5,P01024_CHAIN_9,P01024_CHAIN_7,P01024_PEPT_0,P01024_CHAIN_3,O95568	HQQTVTIPPK	[iTRAQ-8plex_Nterm]HQQTVTIPPK[iTRAQ-8plex_K]	2	860-869	7.363	586.354	2012_10_22_FRF_OT_22.3437.3440.3	FF_human	1	[P01024_CHAIN_0]	756482	749257	798178	754043	769444	782697	0.983067	0.495731	0.504269	0.983067
P01024_CHAIN_0	CO3_HUMAN	Complement C3 [CHAIN 0]	467.239	44.36	198	61	11	P01024,P01024_CHAIN_2,P01024_CHAIN_4,P01024_CHAIN_6,P01024_CHAIN_8,P01024_CHAIN_5,P01024_CHAIN_9,P01024_CHAIN_7,P01024_PEPT_0,P01024_CHAIN_3,O95568	TGLQEVEVK	[iTRAQ-8plex_Nterm]TGLQEVEVK[iTRAQ-8plex_K]	2	883-891	6.991	805.981	2012_10_22_FRF_OT_13.3753.3756.2	FF_human	1	[P01024_CHAIN_0]	796549	695026	842495	692997	812166	719331	1.12906	0.530309	0.469691	1.12906
P01024_CHAIN_0	CO3_HUMAN	Complement C3 [CHAIN 0]	467.239	44.36	198	61	11	P01024,P01024_CHAIN_2,P01024_CHAIN_4,P01024_CHAIN_6,P01024_CHAIN_8,P01024_CHAIN_5,P01024_CHAIN_9,P01024_CHAIN_7,P01024_PEPT_0,P01024_CHAIN_3,O95568	TGLQEVEVK	[iTRAQ-8plex_Nterm]TGLQEVEVK[iTRAQ-8plex_K]	2	883-891	6.826	805.98	2012_10_22_FRF_OT_13.3698.3701.2	FF_human	1	[P01024_CHAIN_0]	799112	796047	843059	801446	812709	831901	0.97693	0.494165	0.505835	0.97693
P01024_CHAIN_0	CO3_HUMAN	Complement C3 [CHAIN 0]	467.239	44.36	198	61	11	P01024,P01024_CHAIN_2,P01024_CHAIN_4,P01024_CHAIN_6,P01024_CHAIN_8,P01024_CHAIN_5,P01024_CHAIN_9,P01024_CHAIN_7,P01024_PEPT_0,P01024_CHAIN_3,O95568	TGLQEVEVK	[iTRAQ-8plex_Nterm]TGLQEVEVK[iTRAQ-8plex_K]	2	883-891	6.975	805.98	2012_10_22_FRF_OT_13.3620.3623.2	FF_human	1	[P01024_CHAIN_0]	323975	337017	341482	340281	329189	353212	0.931987	0.482398	0.517602	0.931987
P01024_CHAIN_0	CO3_HUMAN	Complement C3 [CHAIN 0]	467.239	44.36	198	61	11	P01024,P01024_CHAIN_2,P01024_CHAIN_4,P01024_CHAIN_6,P01024_CHAIN_8,P01024_CHAIN_5,P01024_CHAIN_9,P01024_CHAIN_7,P01024_PEPT_0,P01024_CHAIN_3,O95568	TGLQEVEVK	[iTRAQ-8plex_Nterm]TGLQEVEVK[iTRAQ-8plex_K]	2	883-891	7.331	805.98	2012_10_22_FRF_OT_13.3671.3674.2	FF_human	1	[P01024_CHAIN_0]	483006	497376	509216	501860	490884	520931	0.942321	0.485152	0.514848	0.942321
P01024_CHAIN_0	CO3_HUMAN	Complement C3 [CHAIN 0]	467.239	44.36	198	61	11	P01024,P01024_CHAIN_2,P01024_CHAIN_4,P01024_CHAIN_6,P01024_CHAIN_8,P01024_CHAIN_5,P01024_CHAIN_9,P01024_CHAIN_7,P01024_PEPT_0,P01024_CHAIN_3,O95568	TGLQEVEVK	[iTRAQ-8plex_Nterm]TGLQEVEVK[iTRAQ-8plex_K]	2	883-891	6.464	805.979	2012_10_22_FRF_OT_13.3607.3610.2	FF_human	1	[P01024_CHAIN_0]	284750	307742	299887	311478	289091	323314	0.894147	0.472058	0.527942	0.894147
P01024_CHAIN_0	CO3_HUMAN	Complement C3 [CHAIN 0]	467.239	44.36	198	61	11	P01024,P01024_CHAIN_2,P01024_CHAIN_4,P01024_CHAIN_6,P01024_CHAIN_8,P01024_CHAIN_5,P01024_CHAIN_9,P01024_CHAIN_7,P01024_PEPT_0,P01024_CHAIN_3,O95568	TGLQEVEVK	[iTRAQ-8plex_Nterm]TGLQEVEVK[iTRAQ-8plex_K]	2	883-891	6.124	805.979	2012_10_22_FRF_OT_13.3545.3548.2	FF_human	1	[P01024_CHAIN_0]	139628	150143	147067	151918	141772	157691	0.89905	0.473421	0.526579	0.89905
P01024_CHAIN_0	CO3_HUMAN	Complement C3 [CHAIN 0]	467.239	44.36	198	61	11	P01024,P01024_CHAIN_2,P01024_CHAIN_4,P01024_CHAIN_6,P01024_CHAIN_8,P01024_CHAIN_5,P01024_CHAIN_9,P01024_CHAIN_7,P01024_PEPT_0,P01024_CHAIN_3,O95568	AAVYHHFISDGVR	[iTRAQ-8plex_Nterm]AAVYHHFISDGVR	1	892-904	8.137	888.477	2012_10_22_FRF_OT_21.5443.5446.2	FF_human	1	[P01024_CHAIN_0]	30013.5	23856.8	31795.4	23604.9	30650.8	24501.9	1.25095	0.555744	0.444256	1.25095
P01024_CHAIN_0	CO3_HUMAN	Complement C3 [CHAIN 0]	467.239	44.36	198	61	11	P01024,P01024_CHAIN_2,P01024_CHAIN_4,P01024_CHAIN_6,P01024_CHAIN_8,P01024_CHAIN_5,P01024_CHAIN_9,P01024_CHAIN_7,P01024_PEPT_0,P01024_CHAIN_3,O95568	AAVYHHFISDGVR	[iTRAQ-8plex_Nterm]AAVYHHFISDGVR	1	892-904	5.113	592.655	2012_10_22_FRF_OT_21.5360.5363.3	FF_human	1	[P01024_CHAIN_0]	84321.3	71161.9	89237.5	70765.6	86025	73454.7	1.17113	0.53941	0.46059	1.17113
P01024_CHAIN_0	CO3_HUMAN	Complement C3 [CHAIN 0]	467.239	44.36	198	61	11	P01024,P01024_CHAIN_2,P01024_CHAIN_4,P01024_CHAIN_6,P01024_CHAIN_8,P01024_CHAIN_5,P01024_CHAIN_9,P01024_CHAIN_7,P01024_PEPT_0,P01024_CHAIN_3,O95568	AAVYHHFISDGVR	[iTRAQ-8plex_Nterm]AAVYHHFISDGVR	1	892-904	5.22	592.655	2012_10_22_FRF_OT_21.5520.5523.3	FF_human	1	[P01024_CHAIN_0]	220943	224200	233004	226001	224616	234589	0.957487	0.489141	0.510859	0.957487
P01024_CHAIN_0	CO3_HUMAN	Complement C3 [CHAIN 0]	467.239	44.36	198	61	11	P01024,P01024_CHAIN_2,P01024_CHAIN_4,P01024_CHAIN_6,P01024_CHAIN_8,P01024_CHAIN_5,P01024_CHAIN_9,P01024_CHAIN_7,P01024_PEPT_0,P01024_CHAIN_3,O95568	AAVYHHFISDGVR	[iTRAQ-8plex_Nterm]AAVYHHFISDGVR	1	892-904	5.363	592.655	2012_10_22_FRF_OT_21.5491.5494.3	FF_human	1	[P01024_CHAIN_0]	267690	294837	281799	298766	271654	310119	0.875968	0.466942	0.533058	0.875968
P01024_CHAIN_0	CO3_HUMAN	Complement C3 [CHAIN 0]	467.239	44.36	198	61	11	P01024,P01024_CHAIN_2,P01024_CHAIN_4,P01024_CHAIN_6,P01024_CHAIN_8,P01024_CHAIN_5,P01024_CHAIN_9,P01024_CHAIN_7,P01024_PEPT_0,P01024_CHAIN_3,O95568	AAVYHHFISDGVR	[iTRAQ-8plex_Nterm]AAVYHHFISDGVR	1	892-904	6.24	444.743	2012_10_22_FRF_OT_21.5505.5508.4	FF_human	1	[P01024_CHAIN_0]	401520	285843	426082	279966	410744	290605	1.41341	0.585649	0.414351	1.41341
P01024_CHAIN_0	CO3_HUMAN	Complement C3 [CHAIN 0]	467.239	44.36	198	61	11	P01024,P01024_CHAIN_2,P01024_CHAIN_4,P01024_CHAIN_6,P01024_CHAIN_8,P01024_CHAIN_5,P01024_CHAIN_9,P01024_CHAIN_7,P01024_PEPT_0,P01024_CHAIN_3,O95568	AAVYHHFISDGVR	[iTRAQ-8plex_Nterm]AAVYHHFISDGVR	1	892-904	7.433	444.742	2012_10_22_FRF_OT_21.5338.5341.4	FF_human	1	[P01024_CHAIN_0]	105083	72220.2	111567	70487.2	107551	73165.8	1.46996	0.595135	0.404865	1.46996
P01024_CHAIN_0	CO3_HUMAN	Complement C3 [CHAIN 0]	467.239	44.36	198	61	11	P01024,P01024_CHAIN_2,P01024_CHAIN_4,P01024_CHAIN_6,P01024_CHAIN_8,P01024_CHAIN_5,P01024_CHAIN_9,P01024_CHAIN_7,P01024_PEPT_0,P01024_CHAIN_3,O95568	ILLQGTPVAQMTEDAVDAER	[iTRAQ-8plex_Nterm]ILLQGTPVAQMTEDAVDAER	1	958-977	7.521	1231.15	2012_10_22_FRF_OT_12.9794.9797.2	FF_human	1	[P01024_CHAIN_0]	100296	78102.7	106285	77139	102459	80070.3	1.27961	0.561329	0.438671	1.27961
P01024_CHAIN_0	CO3_HUMAN	Complement C3 [CHAIN 0]	467.239	44.36	198	61	11	P01024,P01024_CHAIN_2,P01024_CHAIN_4,P01024_CHAIN_6,P01024_CHAIN_8,P01024_CHAIN_5,P01024_CHAIN_9,P01024_CHAIN_7,P01024_PEPT_0,P01024_CHAIN_3,O95568	ILLQGTPVAQMTEDAVDAER	[iTRAQ-8plex_Nterm]ILLQGTPVAQMTEDAVDAER	1	958-977	6.062	821.103	2012_10_22_FRF_OT_12.9772.9775.3	FF_human	1	[P01024_CHAIN_0]	105801	121295	111273	123206	107268	127888	0.838762	0.456156	0.543844	0.838762
P01024_CHAIN_0	CO3_HUMAN	Complement C3 [CHAIN 0]	467.239	44.36	198	61	11	P01024,P01024_CHAIN_2,P01024_CHAIN_4,P01024_CHAIN_6,P01024_CHAIN_8,P01024_CHAIN_5,P01024_CHAIN_9,P01024_CHAIN_7,P01024_PEPT_0,P01024_CHAIN_3,O95568	ILLQGTPVAQMTEDAVDAER	[iTRAQ-8plex_Nterm]ILLQGTPVAQMTEDAVDAER	1	958-977	9.302	821.102	2012_10_22_FRF_OT_12.9792.9795.3	FF_human	1	[P01024_CHAIN_0]	506484	472431	535036	473436	515775	491426	1.04955	0.512087	0.487913	1.04955
P01024_CHAIN_0	CO3_HUMAN	Complement C3 [CHAIN 0]	467.239	44.36	198	61	11	P01024,P01024_CHAIN_2,P01024_CHAIN_4,P01024_CHAIN_6,P01024_CHAIN_8,P01024_CHAIN_5,P01024_CHAIN_9,P01024_CHAIN_7,P01024_PEPT_0,P01024_CHAIN_3,O95568	RQGALELIK	[iTRAQ-8plex_Nterm]RQGALELIK[iTRAQ-8plex_K]	2	1020-1028	5.737	546.016	2012_10_22_FRF_OT_22.4541.4544.3	FF_human	1	[P01024_CHAIN_0]	7.63938e+06	5.47494e+06	8.10592e+06	5.36586e+06	7.81411e+06	5.56977e+06	1.40295	0.583845	0.416155	1.40295
P01024_CHAIN_0	CO3_HUMAN	Complement C3 [CHAIN 0]	467.239	44.36	198	61	11	P01024,P01024_CHAIN_2,P01024_CHAIN_4,P01024_CHAIN_6,P01024_CHAIN_8,P01024_CHAIN_5,P01024_CHAIN_9,P01024_CHAIN_7,P01024_PEPT_0,P01024_CHAIN_3,O95568	GYTQQLAFR	[iTRAQ-8plex_Nterm]GYTQQLAFR	1	1030-1038	9.745	694.384	2012_10_22_FRF_OT_24.4972.4975.2	FF_human	1	[P01024_CHAIN_0]	359848	243806	382130	237607	368374	246636	1.49359	0.598972	0.401028	1.49359
P01024_CHAIN_0	CO3_HUMAN	Complement C3 [CHAIN 0]	467.239	44.36	198	61	11	P01024,P01024_CHAIN_2,P01024_CHAIN_4,P01024_CHAIN_6,P01024_CHAIN_8,P01024_CHAIN_5,P01024_CHAIN_9,P01024_CHAIN_7,P01024_PEPT_0,P01024_CHAIN_3,O95568	GYTQQLAFR	[iTRAQ-8plex_Nterm]GYTQQLAFR	1	1030-1038	9.799	463.259	2012_10_22_FRF_OT_24.4987.4990.3	FF_human	1	[P01024_CHAIN_0]	428316	293623	454763	286503	438392	297390	1.47413	0.595817	0.404183	1.47413
P01024_CHAIN_0	CO3_HUMAN	Complement C3 [CHAIN 0]	467.239	44.36	198	61	11	P01024,P01024_CHAIN_2,P01024_CHAIN_4,P01024_CHAIN_6,P01024_CHAIN_8,P01024_CHAIN_5,P01024_CHAIN_9,P01024_CHAIN_7,P01024_PEPT_0,P01024_CHAIN_3,O95568	QPSSAFAAFVK	[iTRAQ-8plex_Nterm]QPSSAFAAFVK[iTRAQ-8plex_K]	2	1039-1049	5.283	881.007	2012_10_22_FRF_OT_22.7348.7351.2	FF_human	1	[P01024_CHAIN_0]	1.00001e+06	895444	1.05719e+06	894620	1.01913e+06	928615	1.09747	0.523236	0.476764	1.09747
P01024_CHAIN_0	CO3_HUMAN	Complement C3 [CHAIN 0]	467.239	44.36	198	61	11	P01024,P01024_CHAIN_2,P01024_CHAIN_4,P01024_CHAIN_6,P01024_CHAIN_8,P01024_CHAIN_5,P01024_CHAIN_9,P01024_CHAIN_7,P01024_PEPT_0,P01024_CHAIN_3,O95568	QPSSAFAAFVK	[iTRAQ-8plex_Nterm]QPSSAFAAFVK[iTRAQ-8plex_K]	2	1039-1049	5.211	881.01	2012_10_22_FRF_OT_22.7376.7379.2	FF_human	1	[P01024_CHAIN_0]	1.00959e+06	786923	1.06987e+06	777277	1.03135e+06	806814	1.2783	0.561076	0.438924	1.2783
P01024_CHAIN_0	CO3_HUMAN	Complement C3 [CHAIN 0]	467.239	44.36	198	61	11	P01024,P01024_CHAIN_2,P01024_CHAIN_4,P01024_CHAIN_6,P01024_CHAIN_8,P01024_CHAIN_5,P01024_CHAIN_9,P01024_CHAIN_7,P01024_PEPT_0,P01024_CHAIN_3,O95568	QPSSAFAAFVK	[iTRAQ-8plex_Nterm]QPSSAFAAFVK[iTRAQ-8plex_K]	2	1039-1049	5.701	587.675	2012_10_22_FRF_OT_22.7370.7373.3	FF_human	1	[P01024_CHAIN_0]	7.50616e+06	5.81761e+06	7.95504e+06	5.74341e+06	7.66866e+06	5.96166e+06	1.28633	0.562618	0.437382	1.28633
P01024_CHAIN_0	CO3_HUMAN	Complement C3 [CHAIN 0]	467.239	44.36	198	61	11	P01024,P01024_CHAIN_2,P01024_CHAIN_4,P01024_CHAIN_6,P01024_CHAIN_8,P01024_CHAIN_5,P01024_CHAIN_9,P01024_CHAIN_7,P01024_PEPT_0,P01024_CHAIN_3,O95568	QKPDGVFQEDAPVIHQEMIGGLR	[iTRAQ-8plex_Nterm]QK[iTRAQ-8plex_K]PDGVFQEDAPVIHQEMIGGLR	2	1090-1112	5.046	793.931	2012_10_22_FRF_OT_14.6720.6723.4	FF_human	1	[P01024_CHAIN_0]	307329	257934	325279	256381	313569	266124	1.17828	0.540923	0.459077	1.17828
P01024_CHAIN_0	CO3_HUMAN	Complement C3 [CHAIN 0]	467.239	44.36	198	61	11	P01024,P01024_CHAIN_2,P01024_CHAIN_4,P01024_CHAIN_6,P01024_CHAIN_8,P01024_CHAIN_5,P01024_CHAIN_9,P01024_CHAIN_7,P01024_PEPT_0,P01024_CHAIN_3,O95568	QKPDGVFQEDAPVIHQEMIGGLR	[iTRAQ-8plex_Nterm]QK[iTRAQ-8plex_K]PDGVFQEDAPVIHQEMIGGLR	2	1090-1112	7.071	1058.24	2012_10_22_FRF_OT_13.6338.6341.3	FF_human	1	[P01024_CHAIN_0]	92216.2	72872.2	97700.4	72066	94183.2	74804.5	1.25906	0.557337	0.442663	1.25906
P01024_CHAIN_0	CO3_HUMAN	Complement C3 [CHAIN 0]	467.239	44.36	198	61	11	P01024,P01024_CHAIN_2,P01024_CHAIN_4,P01024_CHAIN_6,P01024_CHAIN_8,P01024_CHAIN_5,P01024_CHAIN_9,P01024_CHAIN_7,P01024_PEPT_0,P01024_CHAIN_3,O95568	QKPDGVFQEDAPVIHQEMIGGLR	[iTRAQ-8plex_Nterm]QK[iTRAQ-8plex_K]PDGVFQEDAPVIHQEMIGGLR	2	1090-1112	6.112	793.932	2012_10_22_FRF_OT_13.6322.6325.4	FF_human	1	[P01024_CHAIN_0]	1.16078e+06	882959	1.23056e+06	870227	1.18626e+06	903296	1.31326	0.56771	0.43229	1.31326
P01024_CHAIN_0	CO3_HUMAN	Complement C3 [CHAIN 0]	467.239	44.36	198	61	11	P01024,P01024_CHAIN_2,P01024_CHAIN_4,P01024_CHAIN_6,P01024_CHAIN_8,P01024_CHAIN_5,P01024_CHAIN_9,P01024_CHAIN_7,P01024_PEPT_0,P01024_CHAIN_3,O95568	DMALTAFVLISLQEAK	[iTRAQ-8plex_Nterm]DMALTAFVLISLQEAK[iTRAQ-8plex_K]	2	1118-1133	7.411	786.789	2012_10_22_FRF_OT_13.13171.13174.3	FF_human	1	[P01024_CHAIN_0]	34533.2	31959.7	36485.4	32009.3	35171.9	33225.6	1.05858	0.514228	0.485772	1.05858
P01024_CHAIN_0	CO3_HUMAN	Complement C3 [CHAIN 0]	467.239	44.36	198	61	11	P01024,P01024_CHAIN_2,P01024_CHAIN_4,P01024_CHAIN_6,P01024_CHAIN_8,P01024_CHAIN_5,P01024_CHAIN_9,P01024_CHAIN_7,P01024_PEPT_0,P01024_CHAIN_3,O95568	DICEEQVNSLPGSITK	[iTRAQ-8plex_Nterm]DIC[Cys_CAM]EEQVNSLPGSITK[iTRAQ-8plex_K]	3	1134-1149	6.184	1199.64	2012_10_22_FRF_OT_12.5566.5569.2	FF_human	1	[P01024_CHAIN_0]	76299.1	63380.1	80769.6	62945.4	77861.9	65337.3	1.19169	0.543731	0.456269	1.19169
P01024_CHAIN_0	CO3_HUMAN	Complement C3 [CHAIN 0]	467.239	44.36	198	61	11	P01024,P01024_CHAIN_2,P01024_CHAIN_4,P01024_CHAIN_6,P01024_CHAIN_8,P01024_CHAIN_5,P01024_CHAIN_9,P01024_CHAIN_7,P01024_PEPT_0,P01024_CHAIN_3,O95568	DICEEQVNSLPGSITK	[iTRAQ-8plex_Nterm]DIC[Cys_CAM]EEQVNSLPGSITK[iTRAQ-8plex_K]	3	1134-1149	7.197	800.096	2012_10_22_FRF_OT_12.5503.5506.3	FF_human	1	[P01024_CHAIN_0]	788022	777526	831522	782288	801587	812015	0.987158	0.496769	0.503231	0.987158
P01024_CHAIN_0	CO3_HUMAN	Complement C3 [CHAIN 0]	467.239	44.36	198	61	11	P01024,P01024_CHAIN_2,P01024_CHAIN_4,P01024_CHAIN_6,P01024_CHAIN_8,P01024_CHAIN_5,P01024_CHAIN_9,P01024_CHAIN_7,P01024_PEPT_0,P01024_CHAIN_3,O95568	DICEEQVNSLPGSITK	[iTRAQ-8plex_Nterm]DIC[Cys_CAM]EEQVNSLPGSITK[iTRAQ-8plex_K]	3	1134-1149	6.174	800.095	2012_10_22_FRF_OT_12.5656.5659.3	FF_human	1	[P01024_CHAIN_0]	523645	356751	556026	347879	536009	361099	1.48439	0.597486	0.402514	1.48439
P01024_CHAIN_0	CO3_HUMAN	Complement C3 [CHAIN 0]	467.239	44.36	198	61	11	P01024,P01024_CHAIN_2,P01024_CHAIN_4,P01024_CHAIN_6,P01024_CHAIN_8,P01024_CHAIN_5,P01024_CHAIN_9,P01024_CHAIN_7,P01024_PEPT_0,P01024_CHAIN_3,O95568	DICEEQVNSLPGSITK	[iTRAQ-8plex_Nterm]DIC[Cys_CAM]EEQVNSLPGSITK[iTRAQ-8plex_K]	3	1134-1149	6.336	800.095	2012_10_22_FRF_OT_12.5550.5553.3	FF_human	1	[P01024_CHAIN_0]	1.06126e+06	959112	1.12176e+06	958901	1.08137e+06	995339	1.08644	0.520714	0.479286	1.08644
P01024_CHAIN_0	CO3_HUMAN	Complement C3 [CHAIN 0]	467.239	44.36	198	61	11	P01024,P01024_CHAIN_2,P01024_CHAIN_4,P01024_CHAIN_6,P01024_CHAIN_8,P01024_CHAIN_5,P01024_CHAIN_9,P01024_CHAIN_7,P01024_PEPT_0,P01024_CHAIN_3,O95568	DICEEQVNSLPGSITK	[iTRAQ-8plex_Nterm]DIC[Cys_CAM]EEQVNSLPGSITK[iTRAQ-8plex_K]	3	1134-1149	6.458	800.094	2012_10_22_FRF_OT_12.5565.5568.3	FF_human	1	[P01024_CHAIN_0]	975660	894818	1.03099e+06	895607	993876	929640	1.0691	0.516698	0.483302	1.0691
P01024_CHAIN_0	CO3_HUMAN	Complement C3 [CHAIN 0]	467.239	44.36	198	61	11	P01024,P01024_CHAIN_2,P01024_CHAIN_4,P01024_CHAIN_6,P01024_CHAIN_8,P01024_CHAIN_5,P01024_CHAIN_9,P01024_CHAIN_7,P01024_PEPT_0,P01024_CHAIN_3,O95568	DICEEQVNSLPGSITK	[iTRAQ-8plex_Nterm]DIC[Cys_CAM]EEQVNSLPGSITK[iTRAQ-8plex_K]	3	1134-1149	7.352	800.094	2012_10_22_FRF_OT_12.5524.5527.3	FF_human	1	[P01024_CHAIN_0]	606653	746494	636926	761293	613996	790222	0.776993	0.437251	0.562749	0.776993
P01024_CHAIN_0	CO3_HUMAN	Complement C3 [CHAIN 0]	467.239	44.36	198	61	11	P01024,P01024_CHAIN_2,P01024_CHAIN_4,P01024_CHAIN_6,P01024_CHAIN_8,P01024_CHAIN_5,P01024_CHAIN_9,P01024_CHAIN_7,P01024_PEPT_0,P01024_CHAIN_3,O95568	AGDFLEANYMNLQR	[iTRAQ-8plex_Nterm]AGDFLEANYMNLQR	1	1150-1163	6.707	649.33	2012_10_22_FRF_OT_13.7989.7992.3	FF_human	1	[P01024_CHAIN_0]	164990	109384	175259	106361	168949	110403	1.5303	0.60479	0.39521	1.5303
P01024_CHAIN_0	CO3_HUMAN	Complement C3 [CHAIN 0]	467.239	44.36	198	61	11	P01024,P01024_CHAIN_2,P01024_CHAIN_4,P01024_CHAIN_6,P01024_CHAIN_8,P01024_CHAIN_5,P01024_CHAIN_9,P01024_CHAIN_7,P01024_PEPT_0,P01024_CHAIN_3,O95568	AGDFLEANYMNLQR	[iTRAQ-8plex_Nterm]AGDFLEANYMNLQR	1	1150-1163	6.716	973.49	2012_10_22_FRF_OT_12.8035.8038.2	FF_human	1	[P01024_CHAIN_0]	292488	210352	310335	206231	299163	214068	1.39751	0.582901	0.417099	1.39751
P01024_CHAIN_0	CO3_HUMAN	Complement C3 [CHAIN 0]	467.239	44.36	198	61	11	P01024,P01024_CHAIN_2,P01024_CHAIN_4,P01024_CHAIN_6,P01024_CHAIN_8,P01024_CHAIN_5,P01024_CHAIN_9,P01024_CHAIN_7,P01024_PEPT_0,P01024_CHAIN_3,O95568	SYTVAIAGYALAQMGR	[iTRAQ-8plex_Nterm]SYTVAIAGYALAQMGR	1	1164-1179	8.997	988.533	2012_10_22_FRF_OT_24.9942.9945.2	FF_human	1	[P01024_CHAIN_0]	5471.85	3440.84	5816.46	3326.54	5607.07	3452.95	1.62385	0.618881	0.381119	1.62385
P01024_CHAIN_0	CO3_HUMAN	Complement C3 [CHAIN 0]	467.239	44.36	198	61	11	P01024,P01024_CHAIN_2,P01024_CHAIN_4,P01024_CHAIN_6,P01024_CHAIN_8,P01024_CHAIN_5,P01024_CHAIN_9,P01024_CHAIN_7,P01024_PEPT_0,P01024_CHAIN_3,O95568	SYTVAIAGYALAQMGR	[iTRAQ-8plex_Nterm]SYTVAIAGYALAQMGR	1	1164-1179	8.973	659.357	2012_10_22_FRF_OT_24.9935.9938.3	FF_human	1	[P01024_CHAIN_0]	24359.2	15553.5	25888.2	15062.4	24956.2	15634.8	1.5962	0.614822	0.385178	1.5962
P01024_CHAIN_0	CO3_HUMAN	Complement C3 [CHAIN 0]	467.239	44.36	198	61	11	P01024,P01024_CHAIN_2,P01024_CHAIN_4,P01024_CHAIN_6,P01024_CHAIN_8,P01024_CHAIN_5,P01024_CHAIN_9,P01024_CHAIN_7,P01024_PEPT_0,P01024_CHAIN_3,O95568	SYTVAIAGYALAQMGR	[iTRAQ-8plex_Nterm]SYTVAIAGYALAQMGR	1	1164-1179	7.266	659.357	2012_10_22_FRF_OT_23.10122.10125.3	FF_human	1	[P01024_CHAIN_0]	11865.5	9307.13	12572.7	9198.18	12120.1	9547.71	1.26942	0.559359	0.440641	1.26942
P01024_CHAIN_0	CO3_HUMAN	Complement C3 [CHAIN 0]	467.239	44.36	198	61	11	P01024,P01024_CHAIN_2,P01024_CHAIN_4,P01024_CHAIN_6,P01024_CHAIN_8,P01024_CHAIN_5,P01024_CHAIN_9,P01024_CHAIN_7,P01024_PEPT_0,P01024_CHAIN_3,O95568	SYTVAIAGYALAQMGR	[iTRAQ-8plex_Nterm]SYTVAIAGYALAQM[Oxidation_M]GR	2	1164-1179	8.472	996.528	2012_10_22_FRF_OT_24.8045.8048.2	FF_human	1	[P01024_CHAIN_0]	199379	129310	211851	125441	204224	130207	1.56845	0.61066	0.38934	1.56845
P01024_CHAIN_0	CO3_HUMAN	Complement C3 [CHAIN 0]	467.239	44.36	198	61	11	P01024,P01024_CHAIN_2,P01024_CHAIN_4,P01024_CHAIN_6,P01024_CHAIN_8,P01024_CHAIN_5,P01024_CHAIN_9,P01024_CHAIN_7,P01024_PEPT_0,P01024_CHAIN_3,O95568	SYTVAIAGYALAQMGR	[iTRAQ-8plex_Nterm]SYTVAIAGYALAQM[Oxidation_M]GR	2	1164-1179	7.966	664.688	2012_10_22_FRF_OT_24.8024.8027.3	FF_human	1	[P01024_CHAIN_0]	96854	73549.1	102679	72477.5	98982.5	75231.7	1.3157	0.568166	0.431834	1.3157
P01024_CHAIN_0	CO3_HUMAN	Complement C3 [CHAIN 0]	467.239	44.36	198	61	11	P01024,P01024_CHAIN_2,P01024_CHAIN_4,P01024_CHAIN_6,P01024_CHAIN_8,P01024_CHAIN_5,P01024_CHAIN_9,P01024_CHAIN_7,P01024_PEPT_0,P01024_CHAIN_3,O95568	FLTTAK	[iTRAQ-8plex_Nterm]FLTTAK[iTRAQ-8plex_K]	2	1188-1193	5.918	430.273	2012_10_22_FRF_OT_22.4935.4938.3	FF_human	1	[P01024_CHAIN_0]	1.2547e+06	976913	1.32964e+06	964846	1.28177e+06	1.00151e+06	1.27984	0.561372	0.438628	1.27984
P01024_CHAIN_0	CO3_HUMAN	Complement C3 [CHAIN 0]	467.239	44.36	198	61	11	P01024,P01024_CHAIN_2,P01024_CHAIN_4,P01024_CHAIN_6,P01024_CHAIN_8,P01024_CHAIN_5,P01024_CHAIN_9,P01024_CHAIN_7,P01024_PEPT_0,P01024_CHAIN_3,O95568	FLTTAK	[iTRAQ-8plex_Nterm]FLTTAK[iTRAQ-8plex_K]	2	1188-1193	6.549	430.273	2012_10_22_FRF_OT_22.4893.4896.3	FF_human	1	[P01024_CHAIN_0]	1.12453e+06	878664	1.19163e+06	868082	1.14873e+06	901069	1.27485	0.560411	0.439589	1.27485
P01024_CHAIN_0	CO3_HUMAN	Complement C3 [CHAIN 0]	467.239	44.36	198	61	11	P01024,P01024_CHAIN_2,P01024_CHAIN_4,P01024_CHAIN_6,P01024_CHAIN_8,P01024_CHAIN_5,P01024_CHAIN_9,P01024_CHAIN_7,P01024_PEPT_0,P01024_CHAIN_3,O95568	DAPDHQELNLDVSLQLPSR	[iTRAQ-8plex_Nterm]DAPDHQELNLDVSLQLPSR	1	1263-1281	8.509	817.765	2012_10_22_FRF_OT_12.6944.6947.3	FF_human	1	[P01024_CHAIN_0]	508338	358277	539514	350564	520091	363886	1.42927	0.588354	0.411646	1.42927
P01024_CHAIN_0	CO3_HUMAN	Complement C3 [CHAIN 0]	467.239	44.36	198	61	11	P01024,P01024_CHAIN_2,P01024_CHAIN_4,P01024_CHAIN_6,P01024_CHAIN_8,P01024_CHAIN_5,P01024_CHAIN_9,P01024_CHAIN_7,P01024_PEPT_0,P01024_CHAIN_3,O95568	DAPDHQELNLDVSLQLPSR	[iTRAQ-8plex_Nterm]DAPDHQELNLDVSLQLPSR	1	1263-1281	6.151	817.765	2012_10_22_FRF_OT_12.6979.6982.3	FF_human	1	[P01024_CHAIN_0]	562760	457964	595940	454041	574486	471295	1.21895	0.549337	0.450663	1.21895
P01024_CHAIN_0	CO3_HUMAN	Complement C3 [CHAIN 0]	467.239	44.36	198	61	11	P01024,P01024_CHAIN_2,P01024_CHAIN_4,P01024_CHAIN_6,P01024_CHAIN_8,P01024_CHAIN_5,P01024_CHAIN_9,P01024_CHAIN_7,P01024_PEPT_0,P01024_CHAIN_3,O95568	IHWESASLLR	[iTRAQ-8plex_Nterm]IHWESASLLR	1	1289-1298	6.114	758.433	2012_10_22_FRF_OT_20.6477.6480.2	FF_human	1	[P01024_CHAIN_0]	219971	86575.2	234950	78085.4	226492	81052.6	2.79438	0.736452	0.263548	2.79438
P01024_CHAIN_0	CO3_HUMAN	Complement C3 [CHAIN 0]	467.239	44.36	198	61	11	P01024,P01024_CHAIN_2,P01024_CHAIN_4,P01024_CHAIN_6,P01024_CHAIN_8,P01024_CHAIN_5,P01024_CHAIN_9,P01024_CHAIN_7,P01024_PEPT_0,P01024_CHAIN_3,O95568	IHWESASLLR	[iTRAQ-8plex_Nterm]IHWESASLLR	1	1289-1298	7.817	505.957	2012_10_22_FRF_OT_20.6457.6460.3	FF_human	1	[P01024_CHAIN_0]	513432	215246	548107	196421	528375	203885	2.59153	0.721567	0.278433	2.59153
P01024_CHAIN_0	CO3_HUMAN	Complement C3 [CHAIN 0]	467.239	44.36	198	61	11	P01024,P01024_CHAIN_2,P01024_CHAIN_4,P01024_CHAIN_6,P01024_CHAIN_8,P01024_CHAIN_5,P01024_CHAIN_9,P01024_CHAIN_7,P01024_PEPT_0,P01024_CHAIN_3,O95568	ENEGFTVTAEGK	[iTRAQ-8plex_Nterm]ENEGFTVTAEGK[iTRAQ-8plex_K]	2	1304-1315	7.42	945.505	2012_10_22_FRF_OT_12.3921.3924.2	FF_human	1	[P01024_CHAIN_0]	93775.2	106353	98651.2	107961	95099.7	112063	0.848626	0.459058	0.540942	0.848626
P01024_CHAIN_0	CO3_HUMAN	Complement C3 [CHAIN 0]	467.239	44.36	198	61	11	P01024,P01024_CHAIN_2,P01024_CHAIN_4,P01024_CHAIN_6,P01024_CHAIN_8,P01024_CHAIN_5,P01024_CHAIN_9,P01024_CHAIN_7,P01024_PEPT_0,P01024_CHAIN_3,O95568	ENEGFTVTAEGK	[iTRAQ-8plex_Nterm]ENEGFTVTAEGK[iTRAQ-8plex_K]	2	1304-1315	7.816	945.505	2012_10_22_FRF_OT_12.3935.3938.2	FF_human	1	[P01024_CHAIN_0]	86884.8	98118	91411.6	99575.5	88120.8	103359	0.852567	0.460208	0.539792	0.852567
P01024_CHAIN_0	CO3_HUMAN	Complement C3 [CHAIN 0]	467.239	44.36	198	61	11	P01024,P01024_CHAIN_2,P01024_CHAIN_4,P01024_CHAIN_6,P01024_CHAIN_8,P01024_CHAIN_5,P01024_CHAIN_9,P01024_CHAIN_7,P01024_PEPT_0,P01024_CHAIN_3,O95568	GQGTLSVVTMYHAK	[iTRAQ-8plex_Nterm]GQGTLSVVTMYHAK[iTRAQ-8plex_K]	2	1316-1329	10.971	700.728	2012_10_22_FRF_OT_22.5179.5182.3	FF_human	1	[P01024_CHAIN_0]	614574	723858	645945	736413	622691	764396	0.814618	0.44892	0.55108	0.814618
P01024_CHAIN_0	CO3_HUMAN	Complement C3 [CHAIN 0]	467.239	44.36	198	61	11	P01024,P01024_CHAIN_2,P01024_CHAIN_4,P01024_CHAIN_6,P01024_CHAIN_8,P01024_CHAIN_5,P01024_CHAIN_9,P01024_CHAIN_7,P01024_PEPT_0,P01024_CHAIN_3,O95568	GQGTLSVVTMYHAK	[iTRAQ-8plex_Nterm]GQGTLSVVTMYHAK[iTRAQ-8plex_K]	2	1316-1329	10.878	700.728	2012_10_22_FRF_OT_22.5199.5202.3	FF_human	1	[P01024_CHAIN_0]	1.3482e+06	1377299	1.4216e+06	1.38899e+06	1.37042e+06	1.44177e+06	0.950513	0.487314	0.512686	0.950513
P01024_CHAIN_0	CO3_HUMAN	Complement C3 [CHAIN 0]	467.239	44.36	198	61	11	P01024,P01024_CHAIN_2,P01024_CHAIN_4,P01024_CHAIN_6,P01024_CHAIN_8,P01024_CHAIN_5,P01024_CHAIN_9,P01024_CHAIN_7,P01024_PEPT_0,P01024_CHAIN_3,O95568	GQGTLSVVTMYHAK	[iTRAQ-8plex_Nterm]GQGTLSVVTM[Oxidation_M]YHAK[iTRAQ-8plex_K]	3	1316-1329	8.299	706.059	2012_10_22_FRF_OT_22.4676.4679.3	FF_human	1	[P01024_CHAIN_0]	145214	143798	153219	144714	147703	150213	0.983287	0.495787	0.504213	0.983287
P01024_CHAIN_0	CO3_HUMAN	Complement C3 [CHAIN 0]	467.239	44.36	198	61	11	P01024,P01024_CHAIN_2,P01024_CHAIN_4,P01024_CHAIN_6,P01024_CHAIN_8,P01024_CHAIN_5,P01024_CHAIN_9,P01024_CHAIN_7,P01024_PEPT_0,P01024_CHAIN_3,O95568	NTMILEICTR	[iTRAQ-8plex_Nterm]NTMILEIC[Cys_CAM]TR	2	1360-1369	6.67	777.917	2012_10_22_FRF_OT_19.7088.7091.2	FF_human	1	[P01024_CHAIN_0]	58285.2	62400	61396.3	63120.3	59186	65518.8	0.903343	0.474609	0.525391	0.903343
P01024_CHAIN_0	CO3_HUMAN	Complement C3 [CHAIN 0]	467.239	44.36	198	61	11	P01024,P01024_CHAIN_2,P01024_CHAIN_4,P01024_CHAIN_6,P01024_CHAIN_8,P01024_CHAIN_5,P01024_CHAIN_9,P01024_CHAIN_7,P01024_PEPT_0,P01024_CHAIN_3,O95568	NTMILEICTR	[iTRAQ-8plex_Nterm]NTMILEIC[Cys_CAM]TR	2	1360-1369	6.952	777.917	2012_10_22_FRF_OT_17.6591.6594.2	FF_human	1	[P01024_CHAIN_0]	613049	702079	644777	713098	621565	740196	0.83973	0.456442	0.543558	0.83973
P01024_CHAIN_0	CO3_HUMAN	Complement C3 [CHAIN 0]	467.239	44.36	198	61	11	P01024,P01024_CHAIN_2,P01024_CHAIN_4,P01024_CHAIN_6,P01024_CHAIN_8,P01024_CHAIN_5,P01024_CHAIN_9,P01024_CHAIN_7,P01024_PEPT_0,P01024_CHAIN_3,O95568	NTMILEICTR	[iTRAQ-8plex_Nterm]NTMILEIC[Cys_CAM]TR	2	1360-1369	7.821	518.947	2012_10_22_FRF_OT_17.6605.6608.3	FF_human	1	[P01024_CHAIN_0]	286237	241971	302917	240656	292012	249801	1.16898	0.538953	0.461047	1.16898
P01024_CHAIN_0	CO3_HUMAN	Complement C3 [CHAIN 0]	467.239	44.36	198	61	11	P01024,P01024_CHAIN_2,P01024_CHAIN_4,P01024_CHAIN_6,P01024_CHAIN_8,P01024_CHAIN_5,P01024_CHAIN_9,P01024_CHAIN_7,P01024_PEPT_0,P01024_CHAIN_3,O95568	NTMILEICTR	[iTRAQ-8plex_Nterm]NTMILEIC[Cys_CAM]TR	2	1360-1369	7.114	777.917	2012_10_22_FRF_OT_16.6621.6624.2	FF_human	1	[P01024_CHAIN_0]	329335	362041	346709	366822	334227	380762	0.877785	0.467458	0.532542	0.877785
P01024_CHAIN_0	CO3_HUMAN	Complement C3 [CHAIN 0]	467.239	44.36	198	61	11	P01024,P01024_CHAIN_2,P01024_CHAIN_4,P01024_CHAIN_6,P01024_CHAIN_8,P01024_CHAIN_5,P01024_CHAIN_9,P01024_CHAIN_7,P01024_PEPT_0,P01024_CHAIN_3,O95568	NTMILEICTR	[iTRAQ-8plex_Nterm]NTM[Oxidation_M]ILEIC[Cys_CAM]TR	3	1360-1369	6.105	785.915	2012_10_22_FRF_OT_17.5024.5027.2	FF_human	1	[P01024_CHAIN_0]	2.81337e+06	3253043	2.9583e+06	3.30595e+06	2.8518e+06	3.43158e+06	0.831045	0.453864	0.546136	0.831045
P01024_CHAIN_0	CO3_HUMAN	Complement C3 [CHAIN 0]	467.239	44.36	198	61	11	P01024,P01024_CHAIN_2,P01024_CHAIN_4,P01024_CHAIN_6,P01024_CHAIN_8,P01024_CHAIN_5,P01024_CHAIN_9,P01024_CHAIN_7,P01024_PEPT_0,P01024_CHAIN_3,O95568	NTLIIYLDK	[iTRAQ-8plex_Nterm]NTLIIYLDK[iTRAQ-8plex_K]	2	1420-1428	5.605	851.023	2012_10_22_FRF_OT_17.8411.8414.2	FF_human	1	[P01024_CHAIN_0]	99715.9	89805.7	105407	89762.3	101612	93173.3	1.09057	0.521662	0.478338	1.09057
P01024_CHAIN_0	CO3_HUMAN	Complement C3 [CHAIN 0]	467.239	44.36	198	61	11	P01024,P01024_CHAIN_2,P01024_CHAIN_4,P01024_CHAIN_6,P01024_CHAIN_8,P01024_CHAIN_5,P01024_CHAIN_9,P01024_CHAIN_7,P01024_PEPT_0,P01024_CHAIN_3,O95568	NTLIIYLDK	[iTRAQ-8plex_Nterm]NTLIIYLDK[iTRAQ-8plex_K]	2	1420-1428	5.514	851.023	2012_10_22_FRF_OT_17.8327.8330.2	FF_human	1	[P01024_CHAIN_0]	88343.4	94866	93052.7	95979.3	89702.8	99626.5	0.900391	0.473792	0.526208	0.900391
P01024_CHAIN_0	CO3_HUMAN	Complement C3 [CHAIN 0]	467.239	44.36	198	61	11	P01024,P01024_CHAIN_2,P01024_CHAIN_4,P01024_CHAIN_6,P01024_CHAIN_8,P01024_CHAIN_5,P01024_CHAIN_9,P01024_CHAIN_7,P01024_PEPT_0,P01024_CHAIN_3,O95568	NTLIIYLDK	[iTRAQ-8plex_Nterm]NTLIIYLDK[iTRAQ-8plex_K]	2	1420-1428	5.385	851.022	2012_10_22_FRF_OT_17.8340.8343.2	FF_human	1	[P01024_CHAIN_0]	215489	227814	227054	230259	218880	239009	0.915783	0.47802	0.52198	0.915783
P01024_CHAIN_0	CO3_HUMAN	Complement C3 [CHAIN 0]	467.239	44.36	198	61	11	P01024,P01024_CHAIN_2,P01024_CHAIN_4,P01024_CHAIN_6,P01024_CHAIN_8,P01024_CHAIN_5,P01024_CHAIN_9,P01024_CHAIN_7,P01024_PEPT_0,P01024_CHAIN_3,O95568	NTLIIYLDK	[iTRAQ-8plex_Nterm]NTLIIYLDK[iTRAQ-8plex_K]	2	1420-1428	5.776	851.022	2012_10_22_FRF_OT_17.8396.8399.2	FF_human	1	[P01024_CHAIN_0]	308651	289656	326012	290401	314276	301436	1.0426	0.510427	0.489573	1.0426
P01024_CHAIN_0	CO3_HUMAN	Complement C3 [CHAIN 0]	467.239	44.36	198	61	11	P01024,P01024_CHAIN_2,P01024_CHAIN_4,P01024_CHAIN_6,P01024_CHAIN_8,P01024_CHAIN_5,P01024_CHAIN_9,P01024_CHAIN_7,P01024_PEPT_0,P01024_CHAIN_3,O95568	NTLIIYLDK	[iTRAQ-8plex_Nterm]NTLIIYLDK[iTRAQ-8plex_K]	2	1420-1428	5.546	851.021	2012_10_22_FRF_OT_17.8369.8372.2	FF_human	1	[P01024_CHAIN_0]	402002	404202	424029	407200	408764	422674	0.967091	0.491635	0.508365	0.967091
P01024_CHAIN_0	CO3_HUMAN	Complement C3 [CHAIN 0]	467.239	44.36	198	61	11	P01024,P01024_CHAIN_2,P01024_CHAIN_4,P01024_CHAIN_6,P01024_CHAIN_8,P01024_CHAIN_5,P01024_CHAIN_9,P01024_CHAIN_7,P01024_PEPT_0,P01024_CHAIN_3,O95568	NTLIIYLDK	[iTRAQ-8plex_Nterm]NTLIIYLDK[iTRAQ-8plex_K]	2	1420-1428	7.327	567.684	2012_10_22_FRF_OT_17.8410.8413.3	FF_human	1	[P01024_CHAIN_0]	877004	756099	927789	753178	894389	781799	1.14401	0.533585	0.466415	1.14401
P01024_CHAIN_0	CO3_HUMAN	Complement C3 [CHAIN 0]	467.239	44.36	198	61	11	P01024,P01024_CHAIN_2,P01024_CHAIN_4,P01024_CHAIN_6,P01024_CHAIN_8,P01024_CHAIN_5,P01024_CHAIN_9,P01024_CHAIN_7,P01024_PEPT_0,P01024_CHAIN_3,O95568	NTLIIYLDK	[iTRAQ-8plex_Nterm]NTLIIYLDK[iTRAQ-8plex_K]	2	1420-1428	7.605	567.683	2012_10_22_FRF_OT_17.8368.8371.3	FF_human	1	[P01024_CHAIN_0]	4.02792e+06	3.93505e+06	4.25111e+06	3.95644e+06	4.09807e+06	4.10678e+06	0.997879	0.499469	0.500531	0.997879
P01024_CHAIN_0	CO3_HUMAN	Complement C3 [CHAIN 0]	467.239	44.36	198	61	11	P01024,P01024_CHAIN_2,P01024_CHAIN_4,P01024_CHAIN_6,P01024_CHAIN_8,P01024_CHAIN_5,P01024_CHAIN_9,P01024_CHAIN_7,P01024_PEPT_0,P01024_CHAIN_3,O95568	NTLIIYLDK	[iTRAQ-8plex_Nterm]NTLIIYLDK[iTRAQ-8plex_K]	2	1420-1428	7.55	567.683	2012_10_22_FRF_OT_17.8319.8322.3	FF_human	1	[P01024_CHAIN_0]	496303	501790	523436	505700	504592	524916	0.961282	0.490129	0.509871	0.961282
P01024_CHAIN_0	CO3_HUMAN	Complement C3 [CHAIN 0]	467.239	44.36	198	61	11	P01024,P01024_CHAIN_2,P01024_CHAIN_4,P01024_CHAIN_6,P01024_CHAIN_8,P01024_CHAIN_5,P01024_CHAIN_9,P01024_CHAIN_7,P01024_PEPT_0,P01024_CHAIN_3,O95568	NTLIIYLDK	[iTRAQ-8plex_Nterm]NTLIIYLDK[iTRAQ-8plex_K]	2	1420-1428	7.68	567.683	2012_10_22_FRF_OT_17.8347.8350.3	FF_human	1	[P01024_CHAIN_0]	2.02667e+06	2.0331e+06	2.13781e+06	2.04786e+06	2.06085e+06	2.12568e+06	0.969501	0.492257	0.507743	0.969501
P01024_CHAIN_0	CO3_HUMAN	Complement C3 [CHAIN 0]	467.239	44.36	198	61	11	P01024,P01024_CHAIN_2,P01024_CHAIN_4,P01024_CHAIN_6,P01024_CHAIN_8,P01024_CHAIN_5,P01024_CHAIN_9,P01024_CHAIN_7,P01024_PEPT_0,P01024_CHAIN_3,O95568	NTLIIYLDK	[iTRAQ-8plex_Nterm]NTLIIYLDK[iTRAQ-8plex_K]	2	1420-1428	5.397	851.022	2012_10_22_FRF_OT_16.8225.8228.2	FF_human	1	[P01024_CHAIN_0]	94118	89508.7	99386.3	89824.9	95808.4	93238.2	1.02757	0.506798	0.493202	1.02757
P01024_CHAIN_0	CO3_HUMAN	Complement C3 [CHAIN 0]	467.239	44.36	198	61	11	P01024,P01024_CHAIN_2,P01024_CHAIN_4,P01024_CHAIN_6,P01024_CHAIN_8,P01024_CHAIN_5,P01024_CHAIN_9,P01024_CHAIN_7,P01024_PEPT_0,P01024_CHAIN_3,O95568	NTLIIYLDK	[iTRAQ-8plex_Nterm]NTLIIYLDK[iTRAQ-8plex_K]	2	1420-1428	5.383	851.021	2012_10_22_FRF_OT_16.8195.8198.2	FF_human	1	[P01024_CHAIN_0]	292141	284841	308342	286350	297241	297231	1.00003	0.500008	0.499992	1.00003
P01024_CHAIN_0	CO3_HUMAN	Complement C3 [CHAIN 0]	467.239	44.36	198	61	11	P01024,P01024_CHAIN_2,P01024_CHAIN_4,P01024_CHAIN_6,P01024_CHAIN_8,P01024_CHAIN_5,P01024_CHAIN_9,P01024_CHAIN_7,P01024_PEPT_0,P01024_CHAIN_3,O95568	NTLIIYLDK	[iTRAQ-8plex_Nterm]NTLIIYLDK[iTRAQ-8plex_K]	2	1420-1428	7.259	567.683	2012_10_22_FRF_OT_16.8168.8171.3	FF_human	1	[P01024_CHAIN_0]	915105	893808	965817	898652	931048	932801	0.998121	0.49953	0.50047	0.998121
P01024_CHAIN_0	CO3_HUMAN	Complement C3 [CHAIN 0]	467.239	44.36	198	61	11	P01024,P01024_CHAIN_2,P01024_CHAIN_4,P01024_CHAIN_6,P01024_CHAIN_8,P01024_CHAIN_5,P01024_CHAIN_9,P01024_CHAIN_7,P01024_PEPT_0,P01024_CHAIN_3,O95568	NTLIIYLDK	[iTRAQ-8plex_Nterm]NTLIIYLDK[iTRAQ-8plex_K]	2	1420-1428	7.075	567.683	2012_10_22_FRF_OT_16.8202.8205.3	FF_human	1	[P01024_CHAIN_0]	2057180	1.93024e+06	2.1729e+06	1.93518e+06	2.09468e+06	2.00872e+06	1.04279	0.510474	0.489526	1.04279
P01024_CHAIN_0	CO3_HUMAN	Complement C3 [CHAIN 0]	467.239	44.36	198	61	11	P01024,P01024_CHAIN_2,P01024_CHAIN_4,P01024_CHAIN_6,P01024_CHAIN_8,P01024_CHAIN_5,P01024_CHAIN_9,P01024_CHAIN_7,P01024_PEPT_0,P01024_CHAIN_3,O95568	NTLIIYLDK	[iTRAQ-8plex_Nterm]NTLIIYLDK[iTRAQ-8plex_K]	2	1420-1428	6.803	567.684	2012_10_22_FRF_OT_15.8226.8229.3	FF_human	1	[P01024_CHAIN_0]	269037	267156	283851	268910	273632	279129	0.980308	0.495028	0.504972	0.980308
P01024_CHAIN_0	CO3_HUMAN	Complement C3 [CHAIN 0]	467.239	44.36	198	61	11	P01024,P01024_CHAIN_2,P01024_CHAIN_4,P01024_CHAIN_6,P01024_CHAIN_8,P01024_CHAIN_5,P01024_CHAIN_9,P01024_CHAIN_7,P01024_PEPT_0,P01024_CHAIN_3,O95568	CAEENCFIQK	[iTRAQ-8plex_Nterm]C[Cys_CAM]AEENC[Cys_CAM]FIQK[iTRAQ-8plex_K]	4	1491-1500	6.018	953.983	2012_10_22_FRF_OT_13.3915.3918.2	FF_human	1	[P01024_CHAIN_0]	246486	229928	260381	230418	251007	239174	1.04948	0.51207	0.48793	1.04948
P01024_CHAIN_0	CO3_HUMAN	Complement C3 [CHAIN 0]	467.239	44.36	198	61	11	P01024,P01024_CHAIN_2,P01024_CHAIN_4,P01024_CHAIN_6,P01024_CHAIN_8,P01024_CHAIN_5,P01024_CHAIN_9,P01024_CHAIN_7,P01024_PEPT_0,P01024_CHAIN_3,O95568	CAEENCFIQK	[iTRAQ-8plex_Nterm]C[Cys_CAM]AEENC[Cys_CAM]FIQK[iTRAQ-8plex_K]	4	1491-1500	5.598	636.324	2012_10_22_FRF_OT_13.3908.3911.3	FF_human	1	[P01024_CHAIN_0]	1.26161e+06	1.07307e+06	1.33499e+06	1.06777e+06	1.28693e+06	1.10834e+06	1.16113	0.537278	0.462722	1.16113
P01024_CHAIN_0	CO3_HUMAN	Complement C3 [CHAIN 0]	467.239	44.36	198	61	11	P01024,P01024_CHAIN_2,P01024_CHAIN_4,P01024_CHAIN_6,P01024_CHAIN_8,P01024_CHAIN_5,P01024_CHAIN_9,P01024_CHAIN_7,P01024_PEPT_0,P01024_CHAIN_3,O95568	VQLSNDFDEYIMAIEQTIK	[iTRAQ-8plex_Nterm]VQLSNDFDEYIMAIEQTIK[iTRAQ-8plex_K]	2	1530-1548	6.806	955.843	2012_10_22_FRF_OT_12.13432.13435.3	FF_human	1	[P01024_CHAIN_0]	77522.4	67301.3	82001.4	67078.2	79049.3	69627.2	1.13532	0.531687	0.468313	1.13532
P01024_CHAIN_0	CO3_HUMAN	Complement C3 [CHAIN 0]	467.239	44.36	198	61	11	P01024,P01024_CHAIN_2,P01024_CHAIN_4,P01024_CHAIN_6,P01024_CHAIN_8,P01024_CHAIN_5,P01024_CHAIN_9,P01024_CHAIN_7,P01024_PEPT_0,P01024_CHAIN_3,O95568	VQLSNDFDEYIMAIEQTIK	[iTRAQ-8plex_Nterm]VQLSNDFDEYIMAIEQTIK[iTRAQ-8plex_K]	2	1530-1548	7.742	955.843	2012_10_22_FRF_OT_12.13496.13499.3	FF_human	1	[P01024_CHAIN_0]	177697	133291	188420	131200	181637	136186	1.33374	0.571503	0.428497	1.33374
P01024_CHAIN_0	CO3_HUMAN	Complement C3 [CHAIN 0]	467.239	44.36	198	61	11	P01024,P01024_CHAIN_2,P01024_CHAIN_4,P01024_CHAIN_6,P01024_CHAIN_8,P01024_CHAIN_5,P01024_CHAIN_9,P01024_CHAIN_7,P01024_PEPT_0,P01024_CHAIN_3,O95568	VQLSNDFDEYIMAIEQTIK	[iTRAQ-8plex_Nterm]VQLSNDFDEYIMAIEQTIK[iTRAQ-8plex_K]	2	1530-1548	7.287	717.135	2012_10_22_FRF_OT_12.13474.13477.4	FF_human	1	[P01024_CHAIN_0]	131840	103495	139696	102291	134667	106178	1.26832	0.559144	0.440856	1.26832
P01024_CHAIN_0	CO3_HUMAN	Complement C3 [CHAIN 0]	467.239	44.36	198	61	11	P01024,P01024_CHAIN_2,P01024_CHAIN_4,P01024_CHAIN_6,P01024_CHAIN_8,P01024_CHAIN_5,P01024_CHAIN_9,P01024_CHAIN_7,P01024_PEPT_0,P01024_CHAIN_3,O95568	VQLSNDFDEYIMAIEQTIK	[iTRAQ-8plex_Nterm]VQLSNDFDEYIM[Oxidation_M]AIEQTIK[iTRAQ-8plex_K]	3	1530-1548	7.411	961.176	2012_10_22_FRF_OT_12.13327.13330.3	FF_human	1	[P01024_CHAIN_0]	77203.6	67931.7	81644.5	67777.8	78705.3	70353.3	1.11871	0.528016	0.471984	1.11871
P01024_CHAIN_0	CO3_HUMAN	Complement C3 [CHAIN 0]	467.239	44.36	198	61	11	P01024,P01024_CHAIN_2,P01024_CHAIN_4,P01024_CHAIN_6,P01024_CHAIN_8,P01024_CHAIN_5,P01024_CHAIN_9,P01024_CHAIN_7,P01024_PEPT_0,P01024_CHAIN_3,O95568	VQLSNDFDEYIMAIEQTIK	[iTRAQ-8plex_Nterm]VQLSNDFDEYIM[Oxidation_M]AIEQTIK[iTRAQ-8plex_K]	3	1530-1548	7.178	961.176	2012_10_22_FRF_OT_12.13315.13318.3	FF_human	1	[P01024_CHAIN_0]	54156.3	49631.8	57228.4	49672.8	55168.2	51560.4	1.06997	0.516902	0.483098	1.06997
P01024_CHAIN_0	CO3_HUMAN	Complement C3 [CHAIN 0]	467.239	44.36	198	61	11	P01024,P01024_CHAIN_2,P01024_CHAIN_4,P01024_CHAIN_6,P01024_CHAIN_8,P01024_CHAIN_5,P01024_CHAIN_9,P01024_CHAIN_7,P01024_PEPT_0,P01024_CHAIN_3,O95568	SGSDEVQVGQQR	[iTRAQ-8plex_Nterm]SGSDEVQVGQQR	1	1549-1560	9.886	797.41	2012_10_22_FRF_OT_13.1978.1981.2	FF_human	1	[P01024_CHAIN_0]	6596.06	7092.43	6947.47	7176.25	6697.36	7448.95	0.899101	0.473435	0.526565	0.899101
P01024_CHAIN_0	CO3_HUMAN	Complement C3 [CHAIN 0]	467.239	44.36	198	61	11	P01024,P01024_CHAIN_2,P01024_CHAIN_4,P01024_CHAIN_6,P01024_CHAIN_8,P01024_CHAIN_5,P01024_CHAIN_9,P01024_CHAIN_7,P01024_PEPT_0,P01024_CHAIN_3,O95568	SGSDEVQVGQQR	[iTRAQ-8plex_Nterm]SGSDEVQVGQQR	1	1549-1560	10.574	531.942	2012_10_22_FRF_OT_13.1985.1988.3	FF_human	1	[P01024_CHAIN_0]	25430.9	26162	26811.5	26396.2	25846.2	27399.3	0.943318	0.485416	0.514584	0.943318
P01024_CHAIN_0	CO3_HUMAN	Complement C3 [CHAIN 0]	467.239	44.36	198	61	11	P01024,P01024_CHAIN_2,P01024_CHAIN_4,P01024_CHAIN_6,P01024_CHAIN_8,P01024_CHAIN_5,P01024_CHAIN_9,P01024_CHAIN_7,P01024_PEPT_0,P01024_CHAIN_3,O95568	SGSDEVQVGQQR	[iTRAQ-8plex_Nterm]SGSDEVQVGQQR	1	1549-1560	9.537	797.409	2012_10_22_FRF_OT_12.2016.2019.2	FF_human	1	[P01024_CHAIN_0]	6121.92	6891.84	6441.35	6992.92	6209.46	7258.65	0.855457	0.461049	0.538951	0.855457
P01024_CHAIN_0	CO3_HUMAN	Complement C3 [CHAIN 0]	467.239	44.36	198	61	11	P01024,P01024_CHAIN_2,P01024_CHAIN_4,P01024_CHAIN_6,P01024_CHAIN_8,P01024_CHAIN_5,P01024_CHAIN_9,P01024_CHAIN_7,P01024_PEPT_0,P01024_CHAIN_3,O95568	SGSDEVQVGQQR	[iTRAQ-8plex_Nterm]SGSDEVQVGQQR	1	1549-1560	10.472	531.943	2012_10_22_FRF_OT_12.2022.2025.3	FF_human	1	[P01024_CHAIN_0]	71795.8	79758.6	75565.1	80863.6	72844.8	83936.5	0.867856	0.464627	0.535373	0.867856
P01024_CHAIN_0	CO3_HUMAN	Complement C3 [CHAIN 0]	467.239	44.36	198	61	11	P01024,P01024_CHAIN_2,P01024_CHAIN_4,P01024_CHAIN_6,P01024_CHAIN_8,P01024_CHAIN_5,P01024_CHAIN_9,P01024_CHAIN_7,P01024_PEPT_0,P01024_CHAIN_3,O95568	TFISPIK	[iTRAQ-8plex_Nterm]TFISPIK[iTRAQ-8plex_K]	2	1561-1567	5.75	707.447	2012_10_22_FRF_OT_22.5549.5552.2	FF_human	1	[P01024_CHAIN_0]	958121	1030435	1.00916e+06	1.04263e+06	972831	1.08225e+06	0.898899	0.473379	0.526621	0.898899
P01024_CHAIN_0	CO3_HUMAN	Complement C3 [CHAIN 0]	467.239	44.36	198	61	11	P01024,P01024_CHAIN_2,P01024_CHAIN_4,P01024_CHAIN_6,P01024_CHAIN_8,P01024_CHAIN_5,P01024_CHAIN_9,P01024_CHAIN_7,P01024_PEPT_0,P01024_CHAIN_3,O95568	TFISPIK	[iTRAQ-8plex_Nterm]TFISPIK[iTRAQ-8plex_K]	2	1561-1567	5.94	707.446	2012_10_22_FRF_OT_22.5654.5657.2	FF_human	1	[P01024_CHAIN_0]	597504	640249	629385	647676	606727	672287	0.902482	0.474371	0.525629	0.902482
P01024_CHAIN_0	CO3_HUMAN	Complement C3 [CHAIN 0]	467.239	44.36	198	61	11	P01024,P01024_CHAIN_2,P01024_CHAIN_4,P01024_CHAIN_6,P01024_CHAIN_8,P01024_CHAIN_5,P01024_CHAIN_9,P01024_CHAIN_7,P01024_PEPT_0,P01024_CHAIN_3,O95568	TFISPIK	[iTRAQ-8plex_Nterm]TFISPIK[iTRAQ-8plex_K]	2	1561-1567	5.288	707.443	2012_10_22_FRF_OT_22.5710.5713.2	FF_human	1	[P01024_CHAIN_0]	102478	76029.5	108680	74760.9	104768	77601.8	1.35007	0.57448	0.42552	1.35007
P01024_CHAIN_0	CO3_HUMAN	Complement C3 [CHAIN 0]	467.239	44.36	198	61	11	P01024,P01024_CHAIN_2,P01024_CHAIN_4,P01024_CHAIN_6,P01024_CHAIN_8,P01024_CHAIN_5,P01024_CHAIN_9,P01024_CHAIN_7,P01024_PEPT_0,P01024_CHAIN_3,O95568	TFISPIK	[iTRAQ-8plex_Nterm]TFISPIK[iTRAQ-8plex_K]	2	1561-1567	6.735	471.967	2012_10_22_FRF_OT_22.5550.5553.3	FF_human	1	[P01024_CHAIN_0]	2.37416e+06	3.08203e+06	2.48914e+06	3.15203e+06	2.39953e+06	3.2718e+06	0.733397	0.423098	0.576902	0.733397
P01024_CHAIN_0	CO3_HUMAN	Complement C3 [CHAIN 0]	467.239	44.36	198	61	11	P01024,P01024_CHAIN_2,P01024_CHAIN_4,P01024_CHAIN_6,P01024_CHAIN_8,P01024_CHAIN_5,P01024_CHAIN_9,P01024_CHAIN_7,P01024_PEPT_0,P01024_CHAIN_3,O95568	TFISPIK	[iTRAQ-8plex_Nterm]TFISPIK[iTRAQ-8plex_K]	2	1561-1567	7.17	471.967	2012_10_22_FRF_OT_22.5584.5587.3	FF_human	1	[P01024_CHAIN_0]	2.79396e+06	3484572	2.93236e+06	3.55623e+06	2.8268e+06	3.69137e+06	0.765786	0.43368	0.56632	0.765786
P01024_CHAIN_0	CO3_HUMAN	Complement C3 [CHAIN 0]	467.239	44.36	198	61	11	P01024,P01024_CHAIN_2,P01024_CHAIN_4,P01024_CHAIN_6,P01024_CHAIN_8,P01024_CHAIN_5,P01024_CHAIN_9,P01024_CHAIN_7,P01024_PEPT_0,P01024_CHAIN_3,O95568	TFISPIK	[iTRAQ-8plex_Nterm]TFISPIK[iTRAQ-8plex_K]	2	1561-1567	6.553	471.967	2012_10_22_FRF_OT_22.5635.5638.3	FF_human	1	[P01024_CHAIN_0]	1.43682e+06	1.94692e+06	1.50463e+06	1.99544e+06	1.45047e+06	2.07126e+06	0.700282	0.411862	0.588138	0.700282
P01024_CHAIN_0	CO3_HUMAN	Complement C3 [CHAIN 0]	467.239	44.36	198	61	11	P01024,P01024_CHAIN_2,P01024_CHAIN_4,P01024_CHAIN_6,P01024_CHAIN_8,P01024_CHAIN_5,P01024_CHAIN_9,P01024_CHAIN_7,P01024_PEPT_0,P01024_CHAIN_3,O95568	TFISPIK	[iTRAQ-8plex_Nterm]TFISPIK[iTRAQ-8plex_K]	2	1561-1567	7.542	471.967	2012_10_22_FRF_OT_22.5612.5615.3	FF_human	1	[P01024_CHAIN_0]	1.30159e+06	1.82286e+06	1.36173e+06	1.87126e+06	1.31271e+06	1.94237e+06	0.675826	0.403279	0.596721	0.675826
P01024_CHAIN_0	CO3_HUMAN	Complement C3 [CHAIN 0]	467.239	44.36	198	61	11	P01024,P01024_CHAIN_2,P01024_CHAIN_4,P01024_CHAIN_6,P01024_CHAIN_8,P01024_CHAIN_5,P01024_CHAIN_9,P01024_CHAIN_7,P01024_PEPT_0,P01024_CHAIN_3,O95568	TFISPIK	[iTRAQ-8plex_Nterm]TFISPIK[iTRAQ-8plex_K]	2	1561-1567	6.416	471.966	2012_10_22_FRF_OT_22.5661.5664.3	FF_human	1	[P01024_CHAIN_0]	879061	1.0969e+06	922596	1.11949e+06	889383	1.16203e+06	0.765369	0.433546	0.566454	0.765369
P02787_CHAIN_0	TRFE_HUMAN	Serotransferrin (Transferrin) [CHAIN 0]	387.449	79.09	449	54	1	P02787	WCAVSEHEATK	[iTRAQ-8plex_Nterm]WC[Cys_CAM]AVSEHEATK[iTRAQ-8plex_K]	3	8-18	7.362	963.503	2012_10_22_FRF_OT_16.4186.4189.2	FF_human	1	[P02787_CHAIN_0]	120667	113092	127458	113371	122869	117680	1.0441	0.510787	0.489213	1.0441
P02787_CHAIN_0	TRFE_HUMAN	Serotransferrin (Transferrin) [CHAIN 0]	387.449	79.09	449	54	1	P02787	WCAVSEHEATK	[iTRAQ-8plex_Nterm]WC[Cys_CAM]AVSEHEATK[iTRAQ-8plex_K]	3	8-18	7.016	963.501	2012_10_22_FRF_OT_16.4297.4300.2	FF_human	1	[P02787_CHAIN_0]	176142	162374	186114	162579	179414	168757	1.06315	0.515304	0.484696	1.06315
P02787_CHAIN_0	TRFE_HUMAN	Serotransferrin (Transferrin) [CHAIN 0]	387.449	79.09	449	54	1	P02787	WCAVSEHEATK	[iTRAQ-8plex_Nterm]WC[Cys_CAM]AVSEHEATK[iTRAQ-8plex_K]	3	8-18	7.088	963.501	2012_10_22_FRF_OT_16.4255.4258.2	FF_human	1	[P02787_CHAIN_0]	233743	212526	247039	212576	238146	220654	1.07927	0.519063	0.480937	1.07927
P02787_CHAIN_0	TRFE_HUMAN	Serotransferrin (Transferrin) [CHAIN 0]	387.449	79.09	449	54	1	P02787	WCAVSEHEATK	[iTRAQ-8plex_Nterm]WC[Cys_CAM]AVSEHEATK[iTRAQ-8plex_K]	3	8-18	7.154	963.501	2012_10_22_FRF_OT_16.4275.4278.2	FF_human	1	[P02787_CHAIN_0]	195381	177780	206492	177832	199059	184589	1.07839	0.518858	0.481142	1.07839
P02787_CHAIN_0	TRFE_HUMAN	Serotransferrin (Transferrin) [CHAIN 0]	387.449	79.09	449	54	1	P02787	WCAVSEHEATK	[iTRAQ-8plex_Nterm]WC[Cys_CAM]AVSEHEATK[iTRAQ-8plex_K]	3	8-18	7.396	642.671	2012_10_22_FRF_OT_16.4331.4334.3	FF_human	1	[P02787_CHAIN_0]	1655036	1.51281e+06	1.74901e+06	1.51376e+06	1.68604e+06	1.57128e+06	1.07304	0.517616	0.482384	1.07304
P02787_CHAIN_0	TRFE_HUMAN	Serotransferrin (Transferrin) [CHAIN 0]	387.449	79.09	449	54	1	P02787	WCAVSEHEATK	[iTRAQ-8plex_Nterm]WC[Cys_CAM]AVSEHEATK[iTRAQ-8plex_K]	3	8-18	7.188	642.67	2012_10_22_FRF_OT_16.4149.4152.3	FF_human	1	[P02787_CHAIN_0]	953348	905030	1.00675e+06	908110	970505	942618	1.02959	0.507288	0.492712	1.02959
P02787_CHAIN_0	TRFE_HUMAN	Serotransferrin (Transferrin) [CHAIN 0]	387.449	79.09	449	54	1	P02787	SVIPSDGPSVACVK	[iTRAQ-8plex_Nterm]SVIPSDGPSVAC[Cys_CAM]VK[iTRAQ-8plex_K]	3	28-41	7.355	1012.57	2012_10_22_FRF_OT_19.5341.5344.2	FF_human	1	[P02787_CHAIN_0]	85490.4	77863.6	90350.5	77891.8	87097.9	80851.7	1.07725	0.518595	0.481405	1.07725
P02787_CHAIN_0	TRFE_HUMAN	Serotransferrin (Transferrin) [CHAIN 0]	387.449	79.09	449	54	1	P02787	SVIPSDGPSVACVK	[iTRAQ-8plex_Nterm]SVIPSDGPSVAC[Cys_CAM]VK[iTRAQ-8plex_K]	3	28-41	6.843	675.381	2012_10_22_FRF_OT_19.5362.5365.3	FF_human	1	[P02787_CHAIN_0]	564061	541601	595522	543884	574084	564552	1.01688	0.504186	0.495814	1.01688
P02787_CHAIN_0	TRFE_HUMAN	Serotransferrin (Transferrin) [CHAIN 0]	387.449	79.09	449	54	1	P02787	SVIPSDGPSVACVK	[iTRAQ-8plex_Nterm]SVIPSDGPSVAC[Cys_CAM]VK[iTRAQ-8plex_K]	3	28-41	7.739	1012.57	2012_10_22_FRF_OT_17.4897.4900.2	FF_human	1	[P02787_CHAIN_0]	525057	547672	553397	553073	533475	574089	0.929254	0.481665	0.518335	0.929254
P02787_CHAIN_0	TRFE_HUMAN	Serotransferrin (Transferrin) [CHAIN 0]	387.449	79.09	449	54	1	P02787	SVIPSDGPSVACVK	[iTRAQ-8plex_Nterm]SVIPSDGPSVAC[Cys_CAM]VK[iTRAQ-8plex_K]	3	28-41	8.172	1012.57	2012_10_22_FRF_OT_17.4946.4949.2	FF_human	1	[P02787_CHAIN_0]	4.80558e+06	4.97146e+06	5.06586e+06	5.0178e+06	4.88349e+06	5.20847e+06	0.937605	0.483899	0.516101	0.937605
P02787_CHAIN_0	TRFE_HUMAN	Serotransferrin (Transferrin) [CHAIN 0]	387.449	79.09	449	54	1	P02787	SVIPSDGPSVACVK	[iTRAQ-8plex_Nterm]SVIPSDGPSVAC[Cys_CAM]VK[iTRAQ-8plex_K]	3	28-41	5.04	675.394	2012_10_22_FRF_OT_17.12878.12881.3	FF_human	1	[P02787_CHAIN_0]	4181.92	3690.78	4422.23	3683.28	4263.03	3823.24	1.11503	0.527193	0.472807	1.11503
P02787_CHAIN_0	TRFE_HUMAN	Serotransferrin (Transferrin) [CHAIN 0]	387.449	79.09	449	54	1	P02787	SVIPSDGPSVACVK	[iTRAQ-8plex_Nterm]SVIPSDGPSVAC[Cys_CAM]VK[iTRAQ-8plex_K]	3	28-41	5.211	675.382	2012_10_22_FRF_OT_17.12710.12713.3	FF_human	1	[P02787_CHAIN_0]	4235.06	3861.87	4475.72	3863.62	4314.59	4010.43	1.07584	0.518268	0.481732	1.07584
P02787_CHAIN_0	TRFE_HUMAN	Serotransferrin (Transferrin) [CHAIN 0]	387.449	79.09	449	54	1	P02787	SVIPSDGPSVACVK	[iTRAQ-8plex_Nterm]SVIPSDGPSVAC[Cys_CAM]VK[iTRAQ-8plex_K]	3	28-41	5.735	675.381	2012_10_22_FRF_OT_17.14441.14443.3	FF_human	1	[P02787_CHAIN_0]	890.161	739.929	942.306	734.894	908.383	762.82	1.19082	0.543551	0.456449	1.19082
P02787_CHAIN_0	TRFE_HUMAN	Serotransferrin (Transferrin) [CHAIN 0]	387.449	79.09	449	54	1	P02787	SVIPSDGPSVACVK	[iTRAQ-8plex_Nterm]SVIPSDGPSVAC[Cys_CAM]VK[iTRAQ-8plex_K]	3	28-41	6.701	675.38	2012_10_22_FRF_OT_17.4896.4899.3	FF_human	1	[P02787_CHAIN_0]	3.28532e+06	3462433	3.46188e+06	3.49891e+06	3.33725e+06	3.63187e+06	0.91888	0.478863	0.521137	0.91888
P02787_CHAIN_0	TRFE_HUMAN	Serotransferrin (Transferrin) [CHAIN 0]	387.449	79.09	449	54	1	P02787	SVIPSDGPSVACVK	[iTRAQ-8plex_Nterm]SVIPSDGPSVAC[Cys_CAM]VK[iTRAQ-8plex_K]	3	28-41	5.394	675.38	2012_10_22_FRF_OT_17.13493.13495.3	FF_human	1	[P02787_CHAIN_0]	3994.13	3632.06	4221.32	3632.95	4069.36	3771	1.07912	0.519027	0.480973	1.07912
P02787_CHAIN_0	TRFE_HUMAN	Serotransferrin (Transferrin) [CHAIN 0]	387.449	79.09	449	54	1	P02787	SVIPSDGPSVACVK	[iTRAQ-8plex_Nterm]SVIPSDGPSVAC[Cys_CAM]VK[iTRAQ-8plex_K]	3	28-41	5.414	675.379	2012_10_22_FRF_OT_17.13087.13090.3	FF_human	1	[P02787_CHAIN_0]	4553.92	4154.19	4812.67	4156.19	4639.42	4314.12	1.0754	0.518166	0.481834	1.0754
P02787_CHAIN_0	TRFE_HUMAN	Serotransferrin (Transferrin) [CHAIN 0]	387.449	79.09	449	54	1	P02787	SVIPSDGPSVACVK	[iTRAQ-8plex_Nterm]SVIPSDGPSVAC[Cys_CAM]VK[iTRAQ-8plex_K]	3	28-41	5.145	675.379	2012_10_22_FRF_OT_17.14351.14354.3	FF_human	1	[P02787_CHAIN_0]	1124.88	911.953	1191.27	903.853	1148.39	938.2	1.22403	0.550366	0.449634	1.22403
P02787_CHAIN_0	TRFE_HUMAN	Serotransferrin (Transferrin) [CHAIN 0]	387.449	79.09	449	54	1	P02787	SVIPSDGPSVACVK	[iTRAQ-8plex_Nterm]SVIPSDGPSVAC[Cys_CAM]VK[iTRAQ-8plex_K]	3	28-41	7.705	1012.57	2012_10_22_FRF_OT_16.5033.5036.2	FF_human	1	[P02787_CHAIN_0]	379452	357553	400764	358578	386337	372204	1.03797	0.509316	0.490684	1.03797
P02787_CHAIN_0	TRFE_HUMAN	Serotransferrin (Transferrin) [CHAIN 0]	387.449	79.09	449	54	1	P02787	SVIPSDGPSVACVK	[iTRAQ-8plex_Nterm]SVIPSDGPSVAC[Cys_CAM]VK[iTRAQ-8plex_K]	3	28-41	6.264	675.385	2012_10_22_FRF_OT_16.13551.13552.3	FF_human	1	[P02787_CHAIN_0]	8406.03	8286.92	8870.21	8337.17	8550.88	8653.98	0.988086	0.497004	0.502996	0.988086
P02787_CHAIN_0	TRFE_HUMAN	Serotransferrin (Transferrin) [CHAIN 0]	387.449	79.09	449	54	1	P02787	SVIPSDGPSVACVK	[iTRAQ-8plex_Nterm]SVIPSDGPSVAC[Cys_CAM]VK[iTRAQ-8plex_K]	3	28-41	6.677	675.384	2012_10_22_FRF_OT_16.12831.12834.3	FF_human	1	[P02787_CHAIN_0]	9119.76	8802.57	9627.43	8842.95	9280.84	9178.98	1.0111	0.502759	0.497241	1.0111
P02787_CHAIN_0	TRFE_HUMAN	Serotransferrin (Transferrin) [CHAIN 0]	387.449	79.09	449	54	1	P02787	SVIPSDGPSVACVK	[iTRAQ-8plex_Nterm]SVIPSDGPSVAC[Cys_CAM]VK[iTRAQ-8plex_K]	3	28-41	6.464	675.384	2012_10_22_FRF_OT_16.13743.13744.3	FF_human	1	[P02787_CHAIN_0]	6470.68	6167.45	6832.59	6190.22	6586.61	6425.44	1.02508	0.506193	0.493807	1.02508
P02787_CHAIN_0	TRFE_HUMAN	Serotransferrin (Transferrin) [CHAIN 0]	387.449	79.09	449	54	1	P02787	SVIPSDGPSVACVK	[iTRAQ-8plex_Nterm]SVIPSDGPSVAC[Cys_CAM]VK[iTRAQ-8plex_K]	3	28-41	6.752	675.384	2012_10_22_FRF_OT_16.12933.12936.3	FF_human	1	[P02787_CHAIN_0]	9418.79	9328.53	9937.95	9388.09	9580.18	9744.84	0.983103	0.49574	0.50426	0.983103
P02787_CHAIN_0	TRFE_HUMAN	Serotransferrin (Transferrin) [CHAIN 0]	387.449	79.09	449	54	1	P02787	SVIPSDGPSVACVK	[iTRAQ-8plex_Nterm]SVIPSDGPSVAC[Cys_CAM]VK[iTRAQ-8plex_K]	3	28-41	6.591	675.384	2012_10_22_FRF_OT_16.14457.14458.3	FF_human	1	[P02787_CHAIN_0]	1293.12	1175.75	1366.67	1176.02	1317.47	1220.71	1.07927	0.519061	0.480939	1.07927
P02787_CHAIN_0	TRFE_HUMAN	Serotransferrin (Transferrin) [CHAIN 0]	387.449	79.09	449	54	1	P02787	SVIPSDGPSVACVK	[iTRAQ-8plex_Nterm]SVIPSDGPSVAC[Cys_CAM]VK[iTRAQ-8plex_K]	3	28-41	6.144	675.383	2012_10_22_FRF_OT_16.13467.13469.3	FF_human	1	[P02787_CHAIN_0]	10509.6	10211.7	11093.2	10263.3	10693.8	10653.3	1.00381	0.50095	0.49905	1.00381
P02787_CHAIN_0	TRFE_HUMAN	Serotransferrin (Transferrin) [CHAIN 0]	387.449	79.09	449	54	1	P02787	SVIPSDGPSVACVK	[iTRAQ-8plex_Nterm]SVIPSDGPSVAC[Cys_CAM]VK[iTRAQ-8plex_K]	3	28-41	6.325	675.382	2012_10_22_FRF_OT_16.13378.13379.3	FF_human	1	[P02787_CHAIN_0]	10325.1	10190.8	10895	10253.4	10502.8	10643	0.986822	0.496684	0.503316	0.986822
P02787_CHAIN_0	TRFE_HUMAN	Serotransferrin (Transferrin) [CHAIN 0]	387.449	79.09	449	54	1	P02787	SVIPSDGPSVACVK	[iTRAQ-8plex_Nterm]SVIPSDGPSVAC[Cys_CAM]VK[iTRAQ-8plex_K]	3	28-41	7.054	675.382	2012_10_22_FRF_OT_16.13643.13645.3	FF_human	1	[P02787_CHAIN_0]	5584.16	5383.7	5895.15	5407.95	5682.92	5613.46	1.01238	0.503075	0.496925	1.01238
P02787_CHAIN_0	TRFE_HUMAN	Serotransferrin (Transferrin) [CHAIN 0]	387.449	79.09	449	54	1	P02787	SVIPSDGPSVACVK	[iTRAQ-8plex_Nterm]SVIPSDGPSVAC[Cys_CAM]VK[iTRAQ-8plex_K]	3	28-41	6.732	675.381	2012_10_22_FRF_OT_16.12661.12664.3	FF_human	1	[P02787_CHAIN_0]	9663.44	9283.61	10202.3	9323.1	9835.04	9677.38	1.01629	0.50404	0.49596	1.01629
P02787_CHAIN_0	TRFE_HUMAN	Serotransferrin (Transferrin) [CHAIN 0]	387.449	79.09	449	54	1	P02787	SVIPSDGPSVACVK	[iTRAQ-8plex_Nterm]SVIPSDGPSVAC[Cys_CAM]VK[iTRAQ-8plex_K]	3	28-41	5.959	675.381	2012_10_22_FRF_OT_16.5087.5090.3	FF_human	1	[P02787_CHAIN_0]	2.44053e+06	2.41564e+06	2.57508e+06	2.43095e+06	2.48238e+06	2.52333e+06	0.983771	0.49591	0.50409	0.983771
P02787_CHAIN_0	TRFE_HUMAN	Serotransferrin (Transferrin) [CHAIN 0]	387.449	79.09	449	54	1	P02787	SVIPSDGPSVACVK	[iTRAQ-8plex_Nterm]SVIPSDGPSVAC[Cys_CAM]VK[iTRAQ-8plex_K]	3	28-41	6.854	675.38	2012_10_22_FRF_OT_16.13155.13158.3	FF_human	1	[P02787_CHAIN_0]	10691.5	10471.1	11283.3	10529.8	10877.1	10929.9	0.995172	0.49879	0.50121	0.995172
P02787_CHAIN_0	TRFE_HUMAN	Serotransferrin (Transferrin) [CHAIN 0]	387.449	79.09	449	54	1	P02787	SVIPSDGPSVACVK	[iTRAQ-8plex_Nterm]SVIPSDGPSVAC[Cys_CAM]VK[iTRAQ-8plex_K]	3	28-41	6.686	675.38	2012_10_22_FRF_OT_16.14375.14377.3	FF_human	1	[P02787_CHAIN_0]	1944.85	1779.1	2055.25	1780.33	1981.26	1847.98	1.07212	0.517403	0.482597	1.07212
P02787_CHAIN_0	TRFE_HUMAN	Serotransferrin (Transferrin) [CHAIN 0]	387.449	79.09	449	54	1	P02787	SVIPSDGPSVACVK	[iTRAQ-8plex_Nterm]SVIPSDGPSVAC[Cys_CAM]VK[iTRAQ-8plex_K]	3	28-41	6.407	675.38	2012_10_22_FRF_OT_16.4773.4776.3	FF_human	1	[P02787_CHAIN_0]	754508	457542	802394	440507	773508	457246	1.69166	0.628483	0.371517	1.69166
P02787_CHAIN_0	TRFE_HUMAN	Serotransferrin (Transferrin) [CHAIN 0]	387.449	79.09	449	54	1	P02787	SVIPSDGPSVACVK	[iTRAQ-8plex_Nterm]SVIPSDGPSVAC[Cys_CAM]VK[iTRAQ-8plex_K]	3	28-41	5.509	675.38	2012_10_22_FRF_OT_16.14201.14202.3	FF_human	1	[P02787_CHAIN_0]	2584.46	2408.99	2730.19	2413.99	2631.91	2505.72	1.05036	0.51228	0.48772	1.05036
P02787_CHAIN_0	TRFE_HUMAN	Serotransferrin (Transferrin) [CHAIN 0]	387.449	79.09	449	54	1	P02787	SVIPSDGPSVACVK	[iTRAQ-8plex_Nterm]SVIPSDGPSVAC[Cys_CAM]VK[iTRAQ-8plex_K]	3	28-41	5.458	675.378	2012_10_22_FRF_OT_16.14289.14291.3	FF_human	1	[P02787_CHAIN_0]	2021.19	1926.33	2134.23	1933.43	2057.4	2006.9	1.02516	0.506212	0.493788	1.02516
P02787_CHAIN_0	TRFE_HUMAN	Serotransferrin (Transferrin) [CHAIN 0]	387.449	79.09	449	54	1	P02787	SVIPSDGPSVACVK	[iTRAQ-8plex_Nterm]SVIPSDGPSVAC[Cys_CAM]VK[iTRAQ-8plex_K]	3	28-41	7.617	1012.57	2012_10_22_FRF_OT_15.5257.5260.2	FF_human	1	[P02787_CHAIN_0]	682747	624743	721499	625187	695525	648944	1.07178	0.517323	0.482677	1.07178
P02787_CHAIN_0	TRFE_HUMAN	Serotransferrin (Transferrin) [CHAIN 0]	387.449	79.09	449	54	1	P02787	SVIPSDGPSVACVK	[iTRAQ-8plex_Nterm]SVIPSDGPSVAC[Cys_CAM]VK[iTRAQ-8plex_K]	3	28-41	8.432	1012.57	2012_10_22_FRF_OT_15.5159.5162.2	FF_human	1	[P02787_CHAIN_0]	1.78504e+06	1.85158e+06	1.88161e+06	1.86917e+06	1.81388e+06	1.9402e+06	0.934893	0.483176	0.516824	0.934893
P02787_CHAIN_0	TRFE_HUMAN	Serotransferrin (Transferrin) [CHAIN 0]	387.449	79.09	449	54	1	P02787	SVIPSDGPSVACVK	[iTRAQ-8plex_Nterm]SVIPSDGPSVAC[Cys_CAM]VK[iTRAQ-8plex_K]	3	28-41	8.012	1012.57	2012_10_22_FRF_OT_15.5139.5142.2	FF_human	1	[P02787_CHAIN_0]	235272	265331	247538	269251	238627	279483	0.853815	0.460572	0.539428	0.853815
P02787_CHAIN_0	TRFE_HUMAN	Serotransferrin (Transferrin) [CHAIN 0]	387.449	79.09	449	54	1	P02787	SVIPSDGPSVACVK	[iTRAQ-8plex_Nterm]SVIPSDGPSVAC[Cys_CAM]VK[iTRAQ-8plex_K]	3	28-41	5.06	675.385	2012_10_22_FRF_OT_15.13816.13817.3	FF_human	1	[P02787_CHAIN_0]	467.651	415.855	494.456	415.252	476.656	431.031	1.10585	0.525132	0.474868	1.10585
P02787_CHAIN_0	TRFE_HUMAN	Serotransferrin (Transferrin) [CHAIN 0]	387.449	79.09	449	54	1	P02787	SVIPSDGPSVACVK	[iTRAQ-8plex_Nterm]SVIPSDGPSVAC[Cys_CAM]VK[iTRAQ-8plex_K]	3	28-41	8.164	675.381	2012_10_22_FRF_OT_15.5125.5128.3	FF_human	1	[P02787_CHAIN_0]	427813	450169	450819	454865	434589	472150	0.920448	0.479288	0.520712	0.920448
P02787_CHAIN_0	TRFE_HUMAN	Serotransferrin (Transferrin) [CHAIN 0]	387.449	79.09	449	54	1	P02787	SVIPSDGPSVACVK	[iTRAQ-8plex_Nterm]SVIPSDGPSVAC[Cys_CAM]VK[iTRAQ-8plex_K]	3	28-41	6.177	675.381	2012_10_22_FRF_OT_15.5305.5308.3	FF_human	1	[P02787_CHAIN_0]	968874	861503	1.02441e+06	860248	987531	892938	1.10594	0.525152	0.474848	1.10594
P02787_CHAIN_0	TRFE_HUMAN	Serotransferrin (Transferrin) [CHAIN 0]	387.449	79.09	449	54	1	P02787	SVIPSDGPSVACVK	[iTRAQ-8plex_Nterm]SVIPSDGPSVAC[Cys_CAM]VK[iTRAQ-8plex_K]	3	28-41	6.258	675.38	2012_10_22_FRF_OT_15.5291.5294.3	FF_human	1	[P02787_CHAIN_0]	1.59237e+06	1.52054e+06	1.68137e+06	1.52635e+06	1.62084e+06	1.58435e+06	1.02303	0.505691	0.494309	1.02303
P02787_CHAIN_0	TRFE_HUMAN	Serotransferrin (Transferrin) [CHAIN 0]	387.449	79.09	449	54	1	P02787	SVIPSDGPSVACVK	[iTRAQ-8plex_Nterm]SVIPSDGPSVAC[Cys_CAM]VK[iTRAQ-8plex_K]	3	28-41	8.682	675.38	2012_10_22_FRF_OT_15.5158.5161.3	FF_human	1	[P02787_CHAIN_0]	1.41576e+07	1.48387e+07	1.49202e+07	1.49897e+07	1.43831e+07	1.55593e+07	0.924405	0.480359	0.519641	0.924405
P02787_CHAIN_0	TRFE_HUMAN	Serotransferrin (Transferrin) [CHAIN 0]	387.449	79.09	449	54	1	P02787	SVIPSDGPSVACVK	[iTRAQ-8plex_Nterm]SVIPSDGPSVAC[Cys_CAM]VK[iTRAQ-8plex_K]	3	28-41	6.895	675.379	2012_10_22_FRF_OT_15.4955.4958.3	FF_human	1	[P02787_CHAIN_0]	403174	723882	418342	750859	403281	779391	0.517431	0.340992	0.659008	0.517431
P02787_CHAIN_0	TRFE_HUMAN	Serotransferrin (Transferrin) [CHAIN 0]	387.449	79.09	449	54	1	P02787	SVIPSDGPSVACVK	[iTRAQ-8plex_Nterm]SVIPSDGPSVAC[Cys_CAM]VK[iTRAQ-8plex_K]	3	28-41	5.69	675.38	2012_10_22_FRF_OT_14.4872.4875.3	FF_human	1	[P02787_CHAIN_0]	367457	327372	388506	326944	374520	339368	1.10358	0.52462	0.47538	1.10358
P02787_CHAIN_0	TRFE_HUMAN	Serotransferrin (Transferrin) [CHAIN 0]	387.449	79.09	449	54	1	P02787	ASYLDCIR	[iTRAQ-8plex_Nterm]ASYLDC[Cys_CAM]IR	2	43-50	5.833	651.345	2012_10_22_FRF_OT_17.5884.5887.2	FF_human	1	[P02787_CHAIN_0]	2.29975e+06	1.81905e+06	2.43648e+06	1.79907e+06	2.34877e+06	1.86743e+06	1.25775	0.557082	0.442918	1.25775
P02787_CHAIN_0	TRFE_HUMAN	Serotransferrin (Transferrin) [CHAIN 0]	387.449	79.09	449	54	1	P02787	ASYLDCIR	[iTRAQ-8plex_Nterm]ASYLDC[Cys_CAM]IR	2	43-50	5.256	651.344	2012_10_22_FRF_OT_17.5675.5678.2	FF_human	1	[P02787_CHAIN_0]	258523	254083	272815	255570	262994	265282	0.991376	0.497835	0.502165	0.991376
P02787_CHAIN_0	TRFE_HUMAN	Serotransferrin (Transferrin) [CHAIN 0]	387.449	79.09	449	54	1	P02787	ASYLDCIR	[iTRAQ-8plex_Nterm]ASYLDC[Cys_CAM]IR	2	43-50	5.6	651.344	2012_10_22_FRF_OT_15.5873.5876.2	FF_human	1	[P02787_CHAIN_0]	158748	126884	168158	125604	162104	130377	1.24335	0.554238	0.445762	1.24335
P02787_CHAIN_0	TRFE_HUMAN	Serotransferrin (Transferrin) [CHAIN 0]	387.449	79.09	449	54	1	P02787	ASYLDCIR	[iTRAQ-8plex_Nterm]ASYLDC[Cys_CAM]IR	2	43-50	5.338	651.343	2012_10_22_FRF_OT_15.5664.5667.2	FF_human	1	[P02787_CHAIN_0]	318876	269605	337457	268143	325309	278332	1.16878	0.538911	0.461089	1.16878
P02787_CHAIN_0	TRFE_HUMAN	Serotransferrin (Transferrin) [CHAIN 0]	387.449	79.09	449	54	1	P02787	KASYLDCIR	[iTRAQ-8plex_Nterm]K[iTRAQ-8plex_K]ASYLDC[Cys_CAM]IR	3	42-50	6.353	867.494	2012_10_22_FRF_OT_22.4605.4608.2	FF_human	1	[P02787_CHAIN_0]	956083	769821	1.01263e+06	762538	976177	791515	1.2333	0.552233	0.447767	1.2333
P02787_CHAIN_0	TRFE_HUMAN	Serotransferrin (Transferrin) [CHAIN 0]	387.449	79.09	449	54	1	P02787	KASYLDCIR	[iTRAQ-8plex_Nterm]K[iTRAQ-8plex_K]ASYLDC[Cys_CAM]IR	3	42-50	7.09	867.494	2012_10_22_FRF_OT_22.4653.4656.2	FF_human	1	[P02787_CHAIN_0]	2.29498e+06	1.68004e+06	2.43436e+06	1.64993e+06	2.34673e+06	1.71263e+06	1.37025	0.578103	0.421897	1.37025
P02787_CHAIN_0	TRFE_HUMAN	Serotransferrin (Transferrin) [CHAIN 0]	387.449	79.09	449	54	1	P02787	KASYLDCIR	[iTRAQ-8plex_Nterm]K[iTRAQ-8plex_K]ASYLDC[Cys_CAM]IR	3	42-50	7.263	867.493	2012_10_22_FRF_OT_22.4688.4691.2	FF_human	1	[P02787_CHAIN_0]	784943	547795	833200	535477	803205	555825	1.44507	0.591013	0.408987	1.44507
P02787_CHAIN_0	TRFE_HUMAN	Serotransferrin (Transferrin) [CHAIN 0]	387.449	79.09	449	54	1	P02787	AIAANEADAVTLDAGLVYDAYLAPNNLKPVVAEFYGSK	[iTRAQ-8plex_Nterm]AIAANEADAVTLDAGLVYDAYLAPNNLK[iTRAQ-8plex_K]PVVAEFYGSK[iTRAQ-8plex_K]	3	51-88	5.47	974.136	2012_10_22_FRF_OT_12.12972.12975.5	FF_human	1	[P02787_CHAIN_0]	29647.8	34927.5	31161	35533.7	30039.2	36884	0.814424	0.448861	0.551139	0.814424
P02787_CHAIN_0	TRFE_HUMAN	Serotransferrin (Transferrin) [CHAIN 0]	387.449	79.09	449	54	1	P02787	AIAANEADAVTLDAGLVYDAYLAPNNLKPVVAEFYGSK	[iTRAQ-8plex_Nterm]AIAANEADAVTLDAGLVYDAYLAPNNLK[iTRAQ-8plex_K]PVVAEFYGSK[iTRAQ-8plex_K]	3	51-88	5.596	974.133	2012_10_22_FRF_OT_12.12936.12939.5	FF_human	1	[P02787_CHAIN_0]	69706.6	50779.2	73945.7	49845.8	71283.7	51739.9	1.37773	0.579431	0.420569	1.37773
P02787_CHAIN_0	TRFE_HUMAN	Serotransferrin (Transferrin) [CHAIN 0]	387.449	79.09	449	54	1	P02787	AIAANEADAVTLDAGLVYDAYLAPNNLKPVVAEFYGSK	[iTRAQ-8plex_Nterm]AIAANEADAVTLDAGLVYDAYLAPNNLK[iTRAQ-8plex_K]PVVAEFYGSK[iTRAQ-8plex_K]	3	51-88	5.657	974.131	2012_10_22_FRF_OT_12.12886.12889.5	FF_human	1	[P02787_CHAIN_0]	87010	52495.1	92538	50510.5	89206.7	52429.9	1.70145	0.629828	0.370172	1.70145
P02787_CHAIN_0	TRFE_HUMAN	Serotransferrin (Transferrin) [CHAIN 0]	387.449	79.09	449	54	1	P02787	EDPQTFYYAVAVVK	[iTRAQ-8plex_Nterm]EDPQTFYYAVAVVK[iTRAQ-8plex_K]	2	89-102	7.427	1119.62	2012_10_22_FRF_OT_13.7729.7732.2	FF_human	1	[P02787_CHAIN_0]	334119	251465	354262	247599	341509	257008	1.32879	0.570592	0.429408	1.32879
P02787_CHAIN_0	TRFE_HUMAN	Serotransferrin (Transferrin) [CHAIN 0]	387.449	79.09	449	54	1	P02787	EDPQTFYYAVAVVK	[iTRAQ-8plex_Nterm]EDPQTFYYAVAVVK[iTRAQ-8plex_K]	2	89-102	6.793	1119.61	2012_10_22_FRF_OT_13.7689.7692.2	FF_human	1	[P02787_CHAIN_0]	194829	165586	206163	164758	198742	171019	1.1621	0.537488	0.462512	1.1621
P02787_CHAIN_0	TRFE_HUMAN	Serotransferrin (Transferrin) [CHAIN 0]	387.449	79.09	449	54	1	P02787	EDPQTFYYAVAVVK	[iTRAQ-8plex_Nterm]EDPQTFYYAVAVVK[iTRAQ-8plex_K]	2	89-102	8.376	746.746	2012_10_22_FRF_OT_13.7722.7725.3	FF_human	1	[P02787_CHAIN_0]	6448512	4.84814e+06	6.83739e+06	4.77313e+06	6.59125e+06	4.95451e+06	1.33035	0.570881	0.429119	1.33035
P02787_CHAIN_0	TRFE_HUMAN	Serotransferrin (Transferrin) [CHAIN 0]	387.449	79.09	449	54	1	P02787	EDPQTFYYAVAVVK	[iTRAQ-8plex_Nterm]EDPQTFYYAVAVVK[iTRAQ-8plex_K]	2	89-102	6.655	746.746	2012_10_22_FRF_OT_13.7701.7704.3	FF_human	1	[P02787_CHAIN_0]	7.04287e+06	5.2628e+06	7.4683e+06	5.17844e+06	7.19944e+06	5.37522e+06	1.33938	0.572535	0.427465	1.33938
P02787_CHAIN_0	TRFE_HUMAN	Serotransferrin (Transferrin) [CHAIN 0]	387.449	79.09	449	54	1	P02787	EDPQTFYYAVAVVK	[iTRAQ-8plex_Nterm]EDPQTFYYAVAVVK[iTRAQ-8plex_K]	2	89-102	6.689	746.746	2012_10_22_FRF_OT_13.7750.7753.3	FF_human	1	[P02787_CHAIN_0]	2379770	1.59369e+06	2.52753e+06	1.55129e+06	2.43654e+06	1.61024e+06	1.51315	0.602094	0.397906	1.51315
P02787_CHAIN_0	TRFE_HUMAN	Serotransferrin (Transferrin) [CHAIN 0]	387.449	79.09	449	54	1	P02787	EDPQTFYYAVAVVK	[iTRAQ-8plex_Nterm]EDPQTFYYAVAVVK[iTRAQ-8plex_K]	2	89-102	5.585	1119.62	2012_10_22_FRF_OT_12.7847.7850.2	FF_human	1	[P02787_CHAIN_0]	191523	135318	203261	132437	195944	137470	1.42536	0.58769	0.41231	1.42536
P02787_CHAIN_0	TRFE_HUMAN	Serotransferrin (Transferrin) [CHAIN 0]	387.449	79.09	449	54	1	P02787	EDPQTFYYAVAVVK	[iTRAQ-8plex_Nterm]EDPQTFYYAVAVVK[iTRAQ-8plex_K]	2	89-102	6.336	1119.62	2012_10_22_FRF_OT_12.7729.7732.2	FF_human	1	[P02787_CHAIN_0]	432366	372804	457402	371367	440936	385479	1.14386	0.533552	0.466448	1.14386
P02787_CHAIN_0	TRFE_HUMAN	Serotransferrin (Transferrin) [CHAIN 0]	387.449	79.09	449	54	1	P02787	EDPQTFYYAVAVVK	[iTRAQ-8plex_Nterm]EDPQTFYYAVAVVK[iTRAQ-8plex_K]	2	89-102	5.49	746.747	2012_10_22_FRF_OT_12.7860.7863.3	FF_human	1	[P02787_CHAIN_0]	1.98859e+06	1.65719e+06	2.10499e+06	1.64626e+06	2.02921e+06	1.70882e+06	1.18749	0.542856	0.457144	1.18749
P02787_CHAIN_0	TRFE_HUMAN	Serotransferrin (Transferrin) [CHAIN 0]	387.449	79.09	449	54	1	P02787	EDPQTFYYAVAVVK	[iTRAQ-8plex_Nterm]EDPQTFYYAVAVVK[iTRAQ-8plex_K]	2	89-102	7.955	746.746	2012_10_22_FRF_OT_12.7728.7731.3	FF_human	1	[P02787_CHAIN_0]	6065708	5.09332e+06	6.41992e+06	5.06287e+06	6.1888e+06	5.25526e+06	1.17764	0.540787	0.459213	1.17764
P02787_CHAIN_0	TRFE_HUMAN	Serotransferrin (Transferrin) [CHAIN 0]	387.449	79.09	449	54	1	P02787	DSGFQMNQLR	[iTRAQ-8plex_Nterm]DSGFQMNQLR	1	104-113	6.174	750.381	2012_10_22_FRF_OT_23.5103.5106.2	FF_human	1	[P02787_CHAIN_0]	273364	258689	288694	259511	278301	269372	1.03315	0.508152	0.491848	1.03315
P02787_CHAIN_0	TRFE_HUMAN	Serotransferrin (Transferrin) [CHAIN 0]	387.449	79.09	449	54	1	P02787	DSGFQMNQLR	[iTRAQ-8plex_Nterm]DSGFQMNQLR	1	104-113	5.685	750.382	2012_10_22_FRF_OT_21.5184.5187.2	FF_human	1	[P02787_CHAIN_0]	326644	305709	345035	306434	332614	318079	1.0457	0.511169	0.488831	1.0457
P02787_CHAIN_0	TRFE_HUMAN	Serotransferrin (Transferrin) [CHAIN 0]	387.449	79.09	449	54	1	P02787	DSGFQMNQLR	[iTRAQ-8plex_Nterm]DSGFQMNQLR	1	104-113	5.567	500.59	2012_10_22_FRF_OT_19.5139.5142.3	FF_human	1	[P02787_CHAIN_0]	173615	170846	183209	171861	176613	178391	0.990033	0.497496	0.502504	0.990033
P02787_CHAIN_0	TRFE_HUMAN	Serotransferrin (Transferrin) [CHAIN 0]	387.449	79.09	449	54	1	P02787	DSGFQMNQLR	[iTRAQ-8plex_Nterm]DSGFQMNQLR	1	104-113	6.226	750.382	2012_10_22_FRF_OT_17.4721.4724.2	FF_human	1	[P02787_CHAIN_0]	2.03241e+06	2150582	2.14145e+06	2.17379e+06	2.06436e+06	2.2564e+06	0.91489	0.477777	0.522223	0.91489
P02787_CHAIN_0	TRFE_HUMAN	Serotransferrin (Transferrin) [CHAIN 0]	387.449	79.09	449	54	1	P02787	DSGFQMNQLR	[iTRAQ-8plex_Nterm]DSGFQMNQLR	1	104-113	6.435	500.59	2012_10_22_FRF_OT_17.4735.4738.3	FF_human	1	[P02787_CHAIN_0]	831912	805115	878176	808959	846561	839700	1.00817	0.502035	0.497965	1.00817
P02787_CHAIN_0	TRFE_HUMAN	Serotransferrin (Transferrin) [CHAIN 0]	387.449	79.09	449	54	1	P02787	DSGFQMNQLR	[iTRAQ-8plex_Nterm]DSGFQMNQLR	1	104-113	6.088	750.383	2012_10_22_FRF_OT_16.4739.4742.2	FF_human	1	[P02787_CHAIN_0]	1.14496e+06	1.22557e+06	1.20608e+06	1.2397e+06	1.16266e+06	1.28681e+06	0.903523	0.474658	0.525342	0.903523
P02787_CHAIN_0	TRFE_HUMAN	Serotransferrin (Transferrin) [CHAIN 0]	387.449	79.09	449	54	1	P02787	DSGFQMNQLR	[iTRAQ-8plex_Nterm]DSGFQMNQLR	1	104-113	6.988	500.591	2012_10_22_FRF_OT_16.4753.4756.3	FF_human	1	[P02787_CHAIN_0]	913747	854803	965204	856804	930456	889363	1.04621	0.511291	0.488709	1.04621
P02787_CHAIN_0	TRFE_HUMAN	Serotransferrin (Transferrin) [CHAIN 0]	387.449	79.09	449	54	1	P02787	DSGFQMNQLR	[iTRAQ-8plex_Nterm]DSGFQMNQLR	1	104-113	5.936	500.591	2012_10_22_FRF_OT_15.4997.5000.3	FF_human	1	[P02787_CHAIN_0]	187496	197656	197570	199742	190458	207332	0.918613	0.47879	0.52121	0.918613
P02787_CHAIN_0	TRFE_HUMAN	Serotransferrin (Transferrin) [CHAIN 0]	387.449	79.09	449	54	1	P02787	DSGFQMNQLR	[iTRAQ-8plex_Nterm]DSGFQM[Oxidation_M]NQLR	2	104-113	5.147	758.379	2012_10_22_FRF_OT_21.3414.3417.2	FF_human	1	[P02787_CHAIN_0]	437210	438289	461194	441450	444591	458225	0.970245	0.492449	0.507551	0.970245
P02787_CHAIN_0	TRFE_HUMAN	Serotransferrin (Transferrin) [CHAIN 0]	387.449	79.09	449	54	1	P02787	DSGFQMNQLR	[iTRAQ-8plex_Nterm]DSGFQM[Oxidation_M]NQLR	2	104-113	5.189	758.38	2012_10_22_FRF_OT_19.3324.3327.2	FF_human	1	[P02787_CHAIN_0]	734473	748973	774488	755239	746607	783938	0.95238	0.487805	0.512195	0.95238
P02787_CHAIN_0	TRFE_HUMAN	Serotransferrin (Transferrin) [CHAIN 0]	387.449	79.09	449	54	1	P02787	DSGFQMNQLR	[iTRAQ-8plex_Nterm]DSGFQM[Oxidation_M]NQLR	2	104-113	5.061	505.923	2012_10_22_FRF_OT_19.3345.3348.3	FF_human	1	[P02787_CHAIN_0]	132056	127991	139395	128616	134377	133503	1.00655	0.501631	0.498369	1.00655
P02787_CHAIN_0	TRFE_HUMAN	Serotransferrin (Transferrin) [CHAIN 0]	387.449	79.09	449	54	1	P02787	DSGFQMNQLR	[iTRAQ-8plex_Nterm]DSGFQM[Oxidation_M]NQLR	2	104-113	5.091	758.38	2012_10_22_FRF_OT_17.3260.3263.2	FF_human	1	[P02787_CHAIN_0]	8.01562e+06	8269343	8.45026e+06	8.34491e+06	8.14605e+06	8.66201e+06	0.940433	0.484651	0.515349	0.940433
P02787_CHAIN_0	TRFE_HUMAN	Serotransferrin (Transferrin) [CHAIN 0]	387.449	79.09	449	54	1	P02787	KDSGFQMNQLR	[iTRAQ-8plex_Nterm]K[iTRAQ-8plex_K]DSGFQMNQLR	2	103-113	5.33	644.69	2012_10_22_FRF_OT_24.4189.4192.3	FF_human	1	[P02787_CHAIN_0]	300979	281093	317939	281717	306493	292422	1.04812	0.511747	0.488253	1.04812
P02787_CHAIN_0	TRFE_HUMAN	Serotransferrin (Transferrin) [CHAIN 0]	387.449	79.09	449	54	1	P02787	KDSGFQMNQLR	[iTRAQ-8plex_Nterm]K[iTRAQ-8plex_K]DSGFQMNQLR	2	103-113	5.418	644.69	2012_10_22_FRF_OT_23.4487.4490.3	FF_human	1	[P02787_CHAIN_0]	297773	281311	314482	282170	303161	292892	1.03506	0.508614	0.491386	1.03506
P02787_CHAIN_0	TRFE_HUMAN	Serotransferrin (Transferrin) [CHAIN 0]	387.449	79.09	449	54	1	P02787	KDSGFQMNQLR	[iTRAQ-8plex_Nterm]K[iTRAQ-8plex_K]DSGFQMNQLR	2	103-113	6.43	966.53	2012_10_22_FRF_OT_22.4158.4161.2	FF_human	1	[P02787_CHAIN_0]	3.29016e+06	3.38624e+06	3.46874e+06	3.41665e+06	3.34387e+06	3.54648e+06	0.942869	0.485297	0.514703	0.942869
P02787_CHAIN_0	TRFE_HUMAN	Serotransferrin (Transferrin) [CHAIN 0]	387.449	79.09	449	54	1	P02787	KDSGFQMNQLR	[iTRAQ-8plex_Nterm]K[iTRAQ-8plex_K]DSGFQMNQLR	2	103-113	6.051	644.69	2012_10_22_FRF_OT_22.4255.4258.3	FF_human	1	[P02787_CHAIN_0]	1.00378e+06	1.10752e+06	1.05664e+06	1.1224e+06	1.0186e+06	1.16505e+06	0.8743	0.466467	0.533533	0.8743
P02787_CHAIN_0	TRFE_HUMAN	Serotransferrin (Transferrin) [CHAIN 0]	387.449	79.09	449	54	1	P02787	KDSGFQMNQLR	[iTRAQ-8plex_Nterm]K[iTRAQ-8plex_K]DSGFQMNQLR	2	103-113	5.726	644.69	2012_10_22_FRF_OT_22.4205.4208.3	FF_human	1	[P02787_CHAIN_0]	88546408	8.44107e+07	9.34985e+07	8.47233e+07	9.01326e+07	8.79427e+07	1.0249	0.506149	0.493851	1.0249
P02787_CHAIN_0	TRFE_HUMAN	Serotransferrin (Transferrin) [CHAIN 0]	387.449	79.09	449	54	1	P02787	KDSGFQMNQLR	[iTRAQ-8plex_Nterm]K[iTRAQ-8plex_K]DSGFQMNQLR	2	103-113	6.146	644.688	2012_10_22_FRF_OT_22.4081.4084.3	FF_human	1	[P02787_CHAIN_0]	1.25619e+06	2.75022e+06	1.2927e+06	2.87151e+06	1.24616e+06	2.98063e+06	0.418085	0.294824	0.705176	0.418085
P02787_CHAIN_0	TRFE_HUMAN	Serotransferrin (Transferrin) [CHAIN 0]	387.449	79.09	449	54	1	P02787	KSCHTGLGR	[iTRAQ-8plex_Nterm]K[iTRAQ-8plex_K]SC[Cys_CAM]HTGLGR	3	116-124	5.229	541.977	2012_10_22_FRF_OT_24.1287.1290.3	FF_human	1	[P02787_CHAIN_0]	4658.96	4810.83	4911.48	4855.08	4734.67	5039.57	0.939498	0.484403	0.515597	0.939498
P02787_CHAIN_0	TRFE_HUMAN	Serotransferrin (Transferrin) [CHAIN 0]	387.449	79.09	449	54	1	P02787	SAGWNIPIGLLYCDLPEPR	[iTRAQ-8plex_Nterm]SAGWNIPIGLLYC[Cys_CAM]DLPEPR	2	125-143	6.779	1238.15	2012_10_22_FRF_OT_13.11372.11375.2	FF_human	1	[P02787_CHAIN_0]	309048	283000	326584	283216	314827	293979	1.07092	0.517122	0.482878	1.07092
P02787_CHAIN_0	TRFE_HUMAN	Serotransferrin (Transferrin) [CHAIN 0]	387.449	79.09	449	54	1	P02787	SAGWNIPIGLLYCDLPEPR	[iTRAQ-8plex_Nterm]SAGWNIPIGLLYC[Cys_CAM]DLPEPR	2	125-143	5.897	1238.15	2012_10_22_FRF_OT_13.11575.11578.2	FF_human	1	[P02787_CHAIN_0]	939558	790480	994391	785880	958593	815743	1.17512	0.540254	0.459746	1.17512
P02787_CHAIN_0	TRFE_HUMAN	Serotransferrin (Transferrin) [CHAIN 0]	387.449	79.09	449	54	1	P02787	SAGWNIPIGLLYCDLPEPR	[iTRAQ-8plex_Nterm]SAGWNIPIGLLYC[Cys_CAM]DLPEPR	2	125-143	6.871	825.773	2012_10_22_FRF_OT_13.11498.11501.3	FF_human	1	[P02787_CHAIN_0]	18891128	1.59651e+07	1.99921e+07	1.58779e+07	1.92724e+07	1.64813e+07	1.16935	0.539032	0.460968	1.16935
P02787_CHAIN_0	TRFE_HUMAN	Serotransferrin (Transferrin) [CHAIN 0]	387.449	79.09	449	54	1	P02787	SAGWNIPIGLLYCDLPEPR	[iTRAQ-8plex_Nterm]SAGWNIPIGLLYC[Cys_CAM]DLPEPR	2	125-143	5.508	825.772	2012_10_22_FRF_OT_13.11296.11299.3	FF_human	1	[P02787_CHAIN_0]	87412.6	149212	90869.3	154479	87598	160349	0.546296	0.353293	0.646707	0.546296
P02787_CHAIN_0	TRFE_HUMAN	Serotransferrin (Transferrin) [CHAIN 0]	387.449	79.09	449	54	1	P02787	SAGWNIPIGLLYCDLPEPR	[iTRAQ-8plex_Nterm]SAGWNIPIGLLYC[Cys_CAM]DLPEPR	2	125-143	6.589	825.771	2012_10_22_FRF_OT_13.11694.11697.3	FF_human	1	[P02787_CHAIN_0]	362748	332101	383333	332350	369533	344979	1.07117	0.517182	0.482818	1.07117
P02787_CHAIN_0	TRFE_HUMAN	Serotransferrin (Transferrin) [CHAIN 0]	387.449	79.09	449	54	1	P02787	SAGWNIPIGLLYCDLPEPR	[iTRAQ-8plex_Nterm]SAGWNIPIGLLYC[Cys_CAM]DLPEPR	2	125-143	5.536	619.581	2012_10_22_FRF_OT_13.11604.11607.4	FF_human	1	[P02787_CHAIN_0]	184343	152012	195168	150878	188142	156611	1.20133	0.54573	0.45427	1.20133
P02787_CHAIN_0	TRFE_HUMAN	Serotransferrin (Transferrin) [CHAIN 0]	387.449	79.09	449	54	1	P02787	SAGWNIPIGLLYCDLPEPR	[iTRAQ-8plex_Nterm]SAGWNIPIGLLYC[Cys_CAM]DLPEPR	2	125-143	5.196	619.581	2012_10_22_FRF_OT_13.11436.11439.4	FF_human	1	[P02787_CHAIN_0]	760765	647720	804997	644572	776017	669066	1.15985	0.537005	0.462995	1.15985
P02787_CHAIN_0	TRFE_HUMAN	Serotransferrin (Transferrin) [CHAIN 0]	387.449	79.09	449	54	1	P02787	SAGWNIPIGLLYCDLPEPR	[iTRAQ-8plex_Nterm]SAGWNIPIGLLYC[Cys_CAM]DLPEPR	2	125-143	5.259	1238.15	2012_10_22_FRF_OT_12.11495.11498.2	FF_human	1	[P02787_CHAIN_0]	125866	107368	133179	106863	128385	110924	1.15742	0.536483	0.463517	1.15742
P02787_CHAIN_0	TRFE_HUMAN	Serotransferrin (Transferrin) [CHAIN 0]	387.449	79.09	449	54	1	P02787	SAGWNIPIGLLYCDLPEPR	[iTRAQ-8plex_Nterm]SAGWNIPIGLLYC[Cys_CAM]DLPEPR	2	125-143	6.415	825.772	2012_10_22_FRF_OT_12.11465.11468.3	FF_human	1	[P02787_CHAIN_0]	322184	383647	338539	390542	326352	405383	0.805046	0.445997	0.554003	0.805046
P02787_CHAIN_0	TRFE_HUMAN	Serotransferrin (Transferrin) [CHAIN 0]	387.449	79.09	449	54	1	P02787	SAGWNIPIGLLYCDLPEPR	[iTRAQ-8plex_Nterm]SAGWNIPIGLLYC[Cys_CAM]DLPEPR	2	125-143	5.916	825.772	2012_10_22_FRF_OT_12.11536.11539.3	FF_human	1	[P02787_CHAIN_0]	470665	422384	497560	422066	479648	438105	1.09482	0.522633	0.477367	1.09482
P02787_CHAIN_0	TRFE_HUMAN	Serotransferrin (Transferrin) [CHAIN 0]	387.449	79.09	449	54	1	P02787	DGAGDVAFVK	[iTRAQ-8plex_Nterm]DGAGDVAFVK[iTRAQ-8plex_K]	2	197-206	5.502	793.951	2012_10_22_FRF_OT_12.4192.4195.2	FF_human	1	[P02787_CHAIN_0]	8.67405e+06	9527659	9.1318e+06	9.65301e+06	8.80305e+06	1.00198e+07	0.878564	0.467678	0.532322	0.878564
P02787_CHAIN_0	TRFE_HUMAN	Serotransferrin (Transferrin) [CHAIN 0]	387.449	79.09	449	54	1	P02787	DGAGDVAFVK	[iTRAQ-8plex_Nterm]DGAGDVAFVK[iTRAQ-8plex_K]	2	197-206	5.503	793.951	2012_10_22_FRF_OT_12.4178.4181.2	FF_human	1	[P02787_CHAIN_0]	857589	1.00491e+06	901478	1.02204e+06	869025	1.06088e+06	0.819154	0.450294	0.549706	0.819154
P02787_CHAIN_0	TRFE_HUMAN	Serotransferrin (Transferrin) [CHAIN 0]	387.449	79.09	449	54	1	P02787	DGAGDVAFVK	[iTRAQ-8plex_Nterm]DGAGDVAFVK[iTRAQ-8plex_K]	2	197-206	5.606	793.95	2012_10_22_FRF_OT_12.3989.3992.2	FF_human	1	[P02787_CHAIN_0]	350956	775019	361010	809406	348014	840164	0.414221	0.292897	0.707103	0.414221
P02787_CHAIN_0	TRFE_HUMAN	Serotransferrin (Transferrin) [CHAIN 0]	387.449	79.09	449	54	1	P02787	DGAGDVAFVK	[iTRAQ-8plex_Nterm]DGAGDVAFVK[iTRAQ-8plex_K]	2	197-206	5.891	793.946	2012_10_22_FRF_OT_12.15209.15210.2	FF_human	1	[P02787_CHAIN_0]	161.708	154.932	170.735	155.561	164.588	161.473	1.0193	0.504778	0.495222	1.0193
P02787_CHAIN_0	TRFE_HUMAN	Serotransferrin (Transferrin) [CHAIN 0]	387.449	79.09	449	54	1	P02787	DGAGDVAFVK	[iTRAQ-8plex_Nterm]DGAGDVAFVK[iTRAQ-8plex_K]	2	197-206	5.179	529.639	2012_10_22_FRF_OT_12.15324.15325.3	FF_human	1	[P02787_CHAIN_0]	515.837	471.056	545.136	471.32	525.511	489.23	1.07416	0.517877	0.482123	1.07416
P02787_CHAIN_0	TRFE_HUMAN	Serotransferrin (Transferrin) [CHAIN 0]	387.449	79.09	449	54	1	P02787	DGAGDVAFVK	[iTRAQ-8plex_Nterm]DGAGDVAFVK[iTRAQ-8plex_K]	2	197-206	6.879	529.638	2012_10_22_FRF_OT_12.15255.15256.3	FF_human	1	[P02787_CHAIN_0]	1062.61	1164.96	1118.73	1180.15	1078.46	1225	0.880376	0.468191	0.531809	0.880376
P02787_CHAIN_0	TRFE_HUMAN	Serotransferrin (Transferrin) [CHAIN 0]	387.449	79.09	449	54	1	P02787	DGAGDVAFVK	[iTRAQ-8plex_Nterm]DGAGDVAFVK[iTRAQ-8plex_K]	2	197-206	5.175	529.638	2012_10_22_FRF_OT_12.15181.15183.3	FF_human	1	[P02787_CHAIN_0]	2392.51	2372.74	2524.32	2388.1	2433.44	2478.85	0.981681	0.495378	0.504622	0.981681
P02787_CHAIN_0	TRFE_HUMAN	Serotransferrin (Transferrin) [CHAIN 0]	387.449	79.09	449	54	1	P02787	DGAGDVAFVK	[iTRAQ-8plex_Nterm]DGAGDVAFVK[iTRAQ-8plex_K]	2	197-206	6.199	529.637	2012_10_22_FRF_OT_12.4173.4176.3	FF_human	1	[P02787_CHAIN_0]	699036	804170	735136	817007	708671	848053	0.835644	0.455232	0.544768	0.835644
P02787_CHAIN_0	TRFE_HUMAN	Serotransferrin (Transferrin) [CHAIN 0]	387.449	79.09	449	54	1	P02787	DGAGDVAFVK	[iTRAQ-8plex_Nterm]DGAGDVAFVK[iTRAQ-8plex_K]	2	197-206	5.424	529.637	2012_10_22_FRF_OT_12.4446.4449.3	FF_human	1	[P02787_CHAIN_0]	686062	640148	724733	641526	698642	665904	1.04916	0.511996	0.488004	1.04916
P02787_CHAIN_0	TRFE_HUMAN	Serotransferrin (Transferrin) [CHAIN 0]	387.449	79.09	449	54	1	P02787	DGAGDVAFVK	[iTRAQ-8plex_Nterm]DGAGDVAFVK[iTRAQ-8plex_K]	2	197-206	5.835	529.636	2012_10_22_FRF_OT_12.4304.4307.3	FF_human	1	[P02787_CHAIN_0]	104741648	9.99635e+07	1.10597e+08	1.00342e+08	1.06616e+08	1.04155e+08	1.02363	0.505837	0.494163	1.02363
P02787_CHAIN_0	TRFE_HUMAN	Serotransferrin (Transferrin) [CHAIN 0]	387.449	79.09	449	54	1	P02787	DGAGDVAFVK	[iTRAQ-8plex_Nterm]DGAGDVAFVK[iTRAQ-8plex_K]	2	197-206	6.851	529.636	2012_10_22_FRF_OT_12.14318.14321.3	FF_human	1	[P02787_CHAIN_0]	9052.7	8870.3	9553.76	8920.35	9209.83	9259.32	0.994655	0.49866	0.50134	0.994655
P02787_CHAIN_0	TRFE_HUMAN	Serotransferrin (Transferrin) [CHAIN 0]	387.449	79.09	449	54	1	P02787	DGAGDVAFVK	[iTRAQ-8plex_Nterm]DGAGDVAFVK[iTRAQ-8plex_K]	2	197-206	5.721	529.636	2012_10_22_FRF_OT_12.3997.4000.3	FF_human	1	[P02787_CHAIN_0]	1.95544e+06	3.74338e+06	2.02395e+06	3.89171e+06	1.95109e+06	4.0396e+06	0.482991	0.325687	0.674313	0.482991
P02787_CHAIN_0	TRFE_HUMAN	Serotransferrin (Transferrin) [CHAIN 0]	387.449	79.09	449	54	1	P02787	DGAGDVAFVK	[iTRAQ-8plex_Nterm]DGAGDVAFVK[iTRAQ-8plex_K]	2	197-206	5.57	529.635	2012_10_22_FRF_OT_12.3976.3979.3	FF_human	1	[P02787_CHAIN_0]	2.12223e+06	5113635	2.17374e+06	5.35372e+06	2.09548e+06	5.55716e+06	0.377078	0.273825	0.726175	0.377078
P02787_CHAIN_0	TRFE_HUMAN	Serotransferrin (Transferrin) [CHAIN 0]	387.449	79.09	449	54	1	P02787	CLKDGAGDVAFVK	[iTRAQ-8plex_Nterm]C[Cys_CAM]LK[iTRAQ-8plex_K]DGAGDVAFVK[iTRAQ-8plex_K]	4	194-206	5.187	764.774	2012_10_22_FRF_OT_16.4947.4950.3	FF_human	1	[P02787_CHAIN_0]	403748	273778	428743	266840	413308	276980	1.49219	0.598747	0.401253	1.49219
P02787_CHAIN_0	TRFE_HUMAN	Serotransferrin (Transferrin) [CHAIN 0]	387.449	79.09	449	54	1	P02787	HSTIFENLANK	[iTRAQ-8plex_Nterm]HSTIFENLANK[iTRAQ-8plex_K]	2	207-217	6.462	628.026	2012_10_22_FRF_OT_21.5821.5824.3	FF_human	1	[P02787_CHAIN_0]	908417	2.49571e+06	923798	2.62157e+06	890541	2.72119e+06	0.327262	0.246569	0.753431	0.327262
P02787_CHAIN_0	TRFE_HUMAN	Serotransferrin (Transferrin) [CHAIN 0]	387.449	79.09	449	54	1	P02787	HSTIFENLANK	[iTRAQ-8plex_Nterm]HSTIFENLANK[iTRAQ-8plex_K]	2	207-217	6.205	941.544	2012_10_22_FRF_OT_20.11862.11865.2	FF_human	1	[P02787_CHAIN_0]	289.237	249.2	305.99	248.225	294.974	257.657	1.14483	0.533763	0.466237	1.14483
P02787_CHAIN_0	TRFE_HUMAN	Serotransferrin (Transferrin) [CHAIN 0]	387.449	79.09	449	54	1	P02787	HSTIFENLANK	[iTRAQ-8plex_Nterm]HSTIFENLANK[iTRAQ-8plex_K]	2	207-217	5.608	941.541	2012_10_22_FRF_OT_20.11890.11892.2	FF_human	1	[P02787_CHAIN_0]	309.429	273.609	327.199	273.093	315.42	283.47	1.11271	0.526674	0.473326	1.11271
P02787_CHAIN_0	TRFE_HUMAN	Serotransferrin (Transferrin) [CHAIN 0]	387.449	79.09	449	54	1	P02787	HSTIFENLANK	[iTRAQ-8plex_Nterm]HSTIFENLANK[iTRAQ-8plex_K]	2	207-217	5.762	941.539	2012_10_22_FRF_OT_20.11514.11515.2	FF_human	1	[P02787_CHAIN_0]	370.513	356.529	391.163	358.087	377.081	371.694	1.01449	0.503597	0.496403	1.01449
P02787_CHAIN_0	TRFE_HUMAN	Serotransferrin (Transferrin) [CHAIN 0]	387.449	79.09	449	54	1	P02787	HSTIFENLANK	[iTRAQ-8plex_Nterm]HSTIFENLANK[iTRAQ-8plex_K]	2	207-217	6.785	941.537	2012_10_22_FRF_OT_20.12386.12387.2	FF_human	1	[P02787_CHAIN_0]	455.026	415.86	480.863	416.117	463.552	431.93	1.07321	0.517657	0.482343	1.07321
P02787_CHAIN_0	TRFE_HUMAN	Serotransferrin (Transferrin) [CHAIN 0]	387.449	79.09	449	54	1	P02787	HSTIFENLANK	[iTRAQ-8plex_Nterm]HSTIFENLANK[iTRAQ-8plex_K]	2	207-217	7.167	941.533	2012_10_22_FRF_OT_20.5300.5303.2	FF_human	1	[P02787_CHAIN_0]	2.59319e+06	2.40349e+06	2.73971e+06	2.40748e+06	2.64108e+06	2.49896e+06	1.05687	0.513824	0.486176	1.05687
P02787_CHAIN_0	TRFE_HUMAN	Serotransferrin (Transferrin) [CHAIN 0]	387.449	79.09	449	54	1	P02787	HSTIFENLANK	[iTRAQ-8plex_Nterm]HSTIFENLANK[iTRAQ-8plex_K]	2	207-217	6.119	941.533	2012_10_22_FRF_OT_20.11275.11278.2	FF_human	1	[P02787_CHAIN_0]	260.301	253.78	274.736	255.123	264.846	264.818	1.00011	0.500026	0.499974	1.00011
P02787_CHAIN_0	TRFE_HUMAN	Serotransferrin (Transferrin) [CHAIN 0]	387.449	79.09	449	54	1	P02787	HSTIFENLANK	[iTRAQ-8plex_Nterm]HSTIFENLANK[iTRAQ-8plex_K]	2	207-217	5.389	941.532	2012_10_22_FRF_OT_20.12069.12072.2	FF_human	1	[P02787_CHAIN_0]	414.625	383.237	438.074	383.796	422.304	398.38	1.06005	0.514575	0.485425	1.06005
P02787_CHAIN_0	TRFE_HUMAN	Serotransferrin (Transferrin) [CHAIN 0]	387.449	79.09	449	54	1	P02787	HSTIFENLANK	[iTRAQ-8plex_Nterm]HSTIFENLANK[iTRAQ-8plex_K]	2	207-217	5.487	628.029	2012_10_22_FRF_OT_20.11366.11367.3	FF_human	1	[P02787_CHAIN_0]	24231.9	21767.1	25616.1	21752.3	24693.9	22578.9	1.09367	0.52237	0.47763	1.09367
P02787_CHAIN_0	TRFE_HUMAN	Serotransferrin (Transferrin) [CHAIN 0]	387.449	79.09	449	54	1	P02787	HSTIFENLANK	[iTRAQ-8plex_Nterm]HSTIFENLANK[iTRAQ-8plex_K]	2	207-217	6.432	628.026	2012_10_22_FRF_OT_20.12601.12602.3	FF_human	1	[P02787_CHAIN_0]	12567.9	12773	13253.6	12877	12776.5	13366.3	0.955873	0.488719	0.511281	0.955873
P02787_CHAIN_0	TRFE_HUMAN	Serotransferrin (Transferrin) [CHAIN 0]	387.449	79.09	449	54	1	P02787	HSTIFENLANK	[iTRAQ-8plex_Nterm]HSTIFENLANK[iTRAQ-8plex_K]	2	207-217	6.359	628.026	2012_10_22_FRF_OT_20.13214.13216.3	FF_human	1	[P02787_CHAIN_0]	1593.25	1535.67	1681.99	1542.56	1621.44	1601.18	1.01265	0.503143	0.496857	1.01265
P02787_CHAIN_0	TRFE_HUMAN	Serotransferrin (Transferrin) [CHAIN 0]	387.449	79.09	449	54	1	P02787	HSTIFENLANK	[iTRAQ-8plex_Nterm]HSTIFENLANK[iTRAQ-8plex_K]	2	207-217	6.751	628.025	2012_10_22_FRF_OT_20.5722.5725.3	FF_human	1	[P02787_CHAIN_0]	966754	1.16428e+06	1.01555e+06	1.18596e+06	978987	1.23102e+06	0.795264	0.442979	0.557021	0.795264
P02787_CHAIN_0	TRFE_HUMAN	Serotransferrin (Transferrin) [CHAIN 0]	387.449	79.09	449	54	1	P02787	HSTIFENLANK	[iTRAQ-8plex_Nterm]HSTIFENLANK[iTRAQ-8plex_K]	2	207-217	6.134	628.025	2012_10_22_FRF_OT_20.13050.13052.3	FF_human	1	[P02787_CHAIN_0]	4753.88	4289.37	5025.02	4287.9	4844.12	4450.84	1.08836	0.521155	0.478845	1.08836
P02787_CHAIN_0	TRFE_HUMAN	Serotransferrin (Transferrin) [CHAIN 0]	387.449	79.09	449	54	1	P02787	HSTIFENLANK	[iTRAQ-8plex_Nterm]HSTIFENLANK[iTRAQ-8plex_K]	2	207-217	5.968	628.024	2012_10_22_FRF_OT_20.12282.12283.3	FF_human	1	[P02787_CHAIN_0]	31127.6	30076.7	32859.7	30216.9	31676.7	31365.2	1.00993	0.502471	0.497529	1.00993
P02787_CHAIN_0	TRFE_HUMAN	Serotransferrin (Transferrin) [CHAIN 0]	387.449	79.09	449	54	1	P02787	HSTIFENLANKADR	[iTRAQ-8plex_Nterm]HSTIFENLANK[iTRAQ-8plex_K]ADR	2	207-220	5.308	556.812	2012_10_22_FRF_OT_20.5440.5443.4	FF_human	1	[P02787_CHAIN_0]	1.44857e+06	958714	1.53876e+06	932052	1.48336e+06	967470	1.53324	0.605249	0.394751	1.53324
P02787_CHAIN_0	TRFE_HUMAN	Serotransferrin (Transferrin) [CHAIN 0]	387.449	79.09	449	54	1	P02787	HSTIFENLANKADR	[iTRAQ-8plex_Nterm]HSTIFENLANK[iTRAQ-8plex_K]ADR	2	207-220	5.902	556.812	2012_10_22_FRF_OT_20.5330.5333.4	FF_human	1	[P02787_CHAIN_0]	364551	297000	386037	294485	372140	305675	1.21744	0.549029	0.450971	1.21744
P02787_CHAIN_0	TRFE_HUMAN	Serotransferrin (Transferrin) [CHAIN 0]	387.449	79.09	449	54	1	P02787	DQYELLCLDNTR	[iTRAQ-8plex_Nterm]DQYELLC[Cys_CAM]LDNTR	2	221-232	6.538	922.461	2012_10_22_FRF_OT_12.6614.6617.2	FF_human	1	[P02787_CHAIN_0]	326585	203606	347191	196651	334692	204124	1.63965	0.621162	0.378838	1.63965
P02787_CHAIN_0	TRFE_HUMAN	Serotransferrin (Transferrin) [CHAIN 0]	387.449	79.09	449	54	1	P02787	DQYELLCLDNTR	[iTRAQ-8plex_Nterm]DQYELLC[Cys_CAM]LDNTR	2	221-232	7.709	615.31	2012_10_22_FRF_OT_12.6628.6631.3	FF_human	1	[P02787_CHAIN_0]	827141	545616	878680	530256	847047	550405	1.53895	0.606137	0.393863	1.53895
P02787_CHAIN_0	TRFE_HUMAN	Serotransferrin (Transferrin) [CHAIN 0]	387.449	79.09	449	54	1	P02787	ADRDQYELLCLDNTR	[iTRAQ-8plex_Nterm]ADRDQYELLC[Cys_CAM]LDNTR	2	218-232	8.002	1093.54	2012_10_22_FRF_OT_12.5599.5602.2	FF_human	1	[P02787_CHAIN_0]	383065	289458	406135	285112	391514	295946	1.32292	0.569508	0.430492	1.32292
P02787_CHAIN_0	TRFE_HUMAN	Serotransferrin (Transferrin) [CHAIN 0]	387.449	79.09	449	54	1	P02787	ADRDQYELLCLDNTR	[iTRAQ-8plex_Nterm]ADRDQYELLC[Cys_CAM]LDNTR	2	218-232	5.933	1093.54	2012_10_22_FRF_OT_12.5571.5574.2	FF_human	1	[P02787_CHAIN_0]	477555	366818	506185	361849	487962	375599	1.29916	0.565058	0.434942	1.29916
P02787_CHAIN_0	TRFE_HUMAN	Serotransferrin (Transferrin) [CHAIN 0]	387.449	79.09	449	54	1	P02787	ADRDQYELLCLDNTR	[iTRAQ-8plex_Nterm]ADRDQYELLC[Cys_CAM]LDNTR	2	218-232	6.002	1093.54	2012_10_22_FRF_OT_12.5517.5520.2	FF_human	1	[P02787_CHAIN_0]	681758	534000	722407	527683	696400	547735	1.27142	0.559746	0.440254	1.27142
P02787_CHAIN_0	TRFE_HUMAN	Serotransferrin (Transferrin) [CHAIN 0]	387.449	79.09	449	54	1	P02787	ADRDQYELLCLDNTR	[iTRAQ-8plex_Nterm]ADRDQYELLC[Cys_CAM]LDNTR	2	218-232	7.893	1093.54	2012_10_22_FRF_OT_12.5642.5645.2	FF_human	1	[P02787_CHAIN_0]	163031	127457	172757	125928	166537	130713	1.27407	0.560259	0.439741	1.27407
P02787_CHAIN_0	TRFE_HUMAN	Serotransferrin (Transferrin) [CHAIN 0]	387.449	79.09	449	54	1	P02787	ADRDQYELLCLDNTR	[iTRAQ-8plex_Nterm]ADRDQYELLC[Cys_CAM]LDNTR	2	218-232	9.196	729.365	2012_10_22_FRF_OT_12.5515.5518.3	FF_human	1	[P02787_CHAIN_0]	20428346	1.73385e+07	2.16173e+07	1.72498e+07	2.0839e+07	1.79053e+07	1.16385	0.53786	0.46214	1.16385
P02787_CHAIN_0	TRFE_HUMAN	Serotransferrin (Transferrin) [CHAIN 0]	387.449	79.09	449	54	1	P02787	ADRDQYELLCLDNTR	[iTRAQ-8plex_Nterm]ADRDQYELLC[Cys_CAM]LDNTR	2	218-232	8.661	729.365	2012_10_22_FRF_OT_12.5648.5651.3	FF_human	1	[P02787_CHAIN_0]	4.30224e+06	3.13875e+06	4.56378e+06	3.08149e+06	4.39948e+06	3.19859e+06	1.37544	0.579026	0.420974	1.37544
P02787_CHAIN_0	TRFE_HUMAN	Serotransferrin (Transferrin) [CHAIN 0]	387.449	79.09	449	54	1	P02787	ADRDQYELLCLDNTR	[iTRAQ-8plex_Nterm]ADRDQYELLC[Cys_CAM]LDNTR	2	218-232	10.044	729.365	2012_10_22_FRF_OT_12.5677.5680.3	FF_human	1	[P02787_CHAIN_0]	1.44661e+06	1.07373e+06	1.53415e+06	1.05586e+06	1.47892e+06	1.09599e+06	1.3494	0.574359	0.425641	1.3494
P02787_CHAIN_0	TRFE_HUMAN	Serotransferrin (Transferrin) [CHAIN 0]	387.449	79.09	449	54	1	P02787	ADRDQYELLCLDNTR	[iTRAQ-8plex_Nterm]ADRDQYELLC[Cys_CAM]LDNTR	2	218-232	9.194	729.365	2012_10_22_FRF_OT_12.5502.5505.3	FF_human	1	[P02787_CHAIN_0]	1103426	904071	1.16835e+06	896841	1.12629e+06	930921	1.20987	0.547484	0.452516	1.20987
P02787_CHAIN_0	TRFE_HUMAN	Serotransferrin (Transferrin) [CHAIN 0]	387.449	79.09	449	54	1	P02787	ADRDQYELLCLDNTR	[iTRAQ-8plex_Nterm]ADRDQYELLC[Cys_CAM]LDNTR	2	218-232	7.008	729.365	2012_10_22_FRF_OT_12.5433.5436.3	FF_human	1	[P02787_CHAIN_0]	472912	842037	490857	873149	473186	906329	0.522091	0.343009	0.656991	0.522091
P02787_CHAIN_0	TRFE_HUMAN	Serotransferrin (Transferrin) [CHAIN 0]	387.449	79.09	449	54	1	P02787	DCHLAQVPSHTVVAR	[iTRAQ-8plex_Nterm]DC[Cys_CAM]HLAQVPSHTVVAR	2	240-254	7.222	997.531	2012_10_22_FRF_OT_21.3237.3240.2	FF_human	1	[P02787_CHAIN_0]	197042	113643	209675	108755	202127	112887	1.79052	0.641644	0.358356	1.79052
P02787_CHAIN_0	TRFE_HUMAN	Serotransferrin (Transferrin) [CHAIN 0]	387.449	79.09	449	54	1	P02787	DCHLAQVPSHTVVAR	[iTRAQ-8plex_Nterm]DC[Cys_CAM]HLAQVPSHTVVAR	2	240-254	8.169	665.356	2012_10_22_FRF_OT_21.3526.3529.3	FF_human	1	[P02787_CHAIN_0]	171862	154759	181671	154682	175131	160560	1.09075	0.521703	0.478297	1.09075
P02787_CHAIN_0	TRFE_HUMAN	Serotransferrin (Transferrin) [CHAIN 0]	387.449	79.09	449	54	1	P02787	DCHLAQVPSHTVVAR	[iTRAQ-8plex_Nterm]DC[Cys_CAM]HLAQVPSHTVVAR	2	240-254	8.865	665.356	2012_10_22_FRF_OT_21.3223.3226.3	FF_human	1	[P02787_CHAIN_0]	464186	295371	493345	285936	475584	296802	1.60236	0.615734	0.384266	1.60236
P02787_CHAIN_0	TRFE_HUMAN	Serotransferrin (Transferrin) [CHAIN 0]	387.449	79.09	449	54	1	P02787	EDLIWELLNQAQEHFGK	[iTRAQ-8plex_Nterm]EDLIWELLNQAQEHFGK[iTRAQ-8plex_K]	2	260-276	7.489	1339.71	2012_10_22_FRF_OT_13.13033.13036.2	FF_human	1	[P02787_CHAIN_0]	3480.28	3361.06	3673.98	3376.6	3541.71	3504.91	1.0105	0.502611	0.497389	1.0105
P02787_CHAIN_0	TRFE_HUMAN	Serotransferrin (Transferrin) [CHAIN 0]	387.449	79.09	449	54	1	P02787	EDLIWELLNQAQEHFGK	[iTRAQ-8plex_Nterm]EDLIWELLNQAQEHFGK[iTRAQ-8plex_K]	2	260-276	8.94	893.484	2012_10_22_FRF_OT_13.13200.13203.3	FF_human	1	[P02787_CHAIN_0]	20139.2	20445	21238.4	20609.9	20473.8	21393.1	0.957031	0.489022	0.510978	0.957031
P02787_CHAIN_0	TRFE_HUMAN	Serotransferrin (Transferrin) [CHAIN 0]	387.449	79.09	449	54	1	P02787	EDLIWELLNQAQEHFGK	[iTRAQ-8plex_Nterm]EDLIWELLNQAQEHFGK[iTRAQ-8plex_K]	2	260-276	7.94	893.484	2012_10_22_FRF_OT_13.12836.12839.3	FF_human	1	[P02787_CHAIN_0]	8503.89	16037.1	8807.11	16663.9	8490.05	17297.2	0.490835	0.329235	0.670765	0.490835
P02787_CHAIN_0	TRFE_HUMAN	Serotransferrin (Transferrin) [CHAIN 0]	387.449	79.09	449	54	1	P02787	SMGGKEDLIWELLNQAQEHFGK	[iTRAQ-8plex_Nterm]SMGGK[iTRAQ-8plex_K]EDLIWELLNQAQEHFGK[iTRAQ-8plex_K]	3	255-276	6.396	1148.29	2012_10_22_FRF_OT_14.11410.11413.3	FF_human	1	[P02787_CHAIN_0]	31731.9	32387.4	33460.1	32660.3	32255.6	33901.4	0.951453	0.487561	0.512439	0.951453
P02787_CHAIN_0	TRFE_HUMAN	Serotransferrin (Transferrin) [CHAIN 0]	387.449	79.09	449	54	1	P02787	SMGGKEDLIWELLNQAQEHFGK	[iTRAQ-8plex_Nterm]SMGGK[iTRAQ-8plex_K]EDLIWELLNQAQEHFGK[iTRAQ-8plex_K]	3	255-276	6.918	1148.28	2012_10_22_FRF_OT_14.11242.11245.3	FF_human	1	[P02787_CHAIN_0]	5084.49	10687	5241.91	11144.5	5053.2	11567.9	0.436828	0.304022	0.695978	0.436828
P02787_CHAIN_0	TRFE_HUMAN	Serotransferrin (Transferrin) [CHAIN 0]	387.449	79.09	449	54	1	P02787	SMGGKEDLIWELLNQAQEHFGK	[iTRAQ-8plex_Nterm]SM[Oxidation_M]GGK[iTRAQ-8plex_K]EDLIWELLNQAQEHFGK[iTRAQ-8plex_K]	4	255-276	5.642	1153.62	2012_10_22_FRF_OT_14.10940.10943.3	FF_human	1	[P02787_CHAIN_0]	60041.2	73417.9	63047.3	74847.6	60777.6	77691.8	0.782291	0.438924	0.561076	0.782291
P02787_CHAIN_0	TRFE_HUMAN	Serotransferrin (Transferrin) [CHAIN 0]	387.449	79.09	449	54	1	P02787	EDLIWELLNQAQEHFGKDK	[iTRAQ-8plex_Nterm]EDLIWELLNQAQEHFGK[iTRAQ-8plex_K]DK[iTRAQ-8plex_K]	3	260-278	5.941	1075.93	2012_10_22_FRF_OT_13.12074.12077.3	FF_human	1	[P02787_CHAIN_0]	23006.7	20215.7	24330.7	20167.7	23454.8	20934.1	1.12041	0.528393	0.471607	1.12041
P02787_CHAIN_0	TRFE_HUMAN	Serotransferrin (Transferrin) [CHAIN 0]	387.449	79.09	449	54	1	P02787	EDLIWELLNQAQEHFGKDK	[iTRAQ-8plex_Nterm]EDLIWELLNQAQEHFGK[iTRAQ-8plex_K]DK[iTRAQ-8plex_K]	3	260-278	5.631	807.196	2012_10_22_FRF_OT_13.12003.12006.4	FF_human	1	[P02787_CHAIN_0]	125005	112987	132130	112963	127373	117256	1.08629	0.52068	0.47932	1.08629
P02787_CHAIN_0	TRFE_HUMAN	Serotransferrin (Transferrin) [CHAIN 0]	387.449	79.09	449	54	1	P02787	EFQLFSSPHGK	[iTRAQ-8plex_Nterm]EFQLFSSPHGK[iTRAQ-8plex_K]	2	281-291	8.699	629.017	2012_10_22_FRF_OT_21.6333.6336.3	FF_human	1	[P02787_CHAIN_0]	62682.2	63872.7	66098.3	64403.9	63718.8	66851.3	0.953142	0.488004	0.511996	0.953142
P02787_CHAIN_0	TRFE_HUMAN	Serotransferrin (Transferrin) [CHAIN 0]	387.449	79.09	449	54	1	P02787	EFQLFSSPHGK	[iTRAQ-8plex_Nterm]EFQLFSSPHGK[iTRAQ-8plex_K]	2	281-291	6.436	943.023	2012_10_22_FRF_OT_20.5972.5975.2	FF_human	1	[P02787_CHAIN_0]	1.03119e+06	976648	1.089e+06	979807	1.0498e+06	1.01704e+06	1.03221	0.507924	0.492076	1.03221
P02787_CHAIN_0	TRFE_HUMAN	Serotransferrin (Transferrin) [CHAIN 0]	387.449	79.09	449	54	1	P02787	EFQLFSSPHGK	[iTRAQ-8plex_Nterm]EFQLFSSPHGK[iTRAQ-8plex_K]	2	281-291	7.057	943.023	2012_10_22_FRF_OT_20.6147.6150.2	FF_human	1	[P02787_CHAIN_0]	204756	190136	216317	190479	208530	197717	1.05469	0.513309	0.486691	1.05469
P02787_CHAIN_0	TRFE_HUMAN	Serotransferrin (Transferrin) [CHAIN 0]	387.449	79.09	449	54	1	P02787	EFQLFSSPHGK	[iTRAQ-8plex_Nterm]EFQLFSSPHGK[iTRAQ-8plex_K]	2	281-291	6.63	943.023	2012_10_22_FRF_OT_20.5944.5947.2	FF_human	1	[P02787_CHAIN_0]	1.12473e+06	1.08887e+06	1.18727e+06	1.0941e+06	1.14452e+06	1.13567e+06	1.00779	0.501941	0.498059	1.00779
P02787_CHAIN_0	TRFE_HUMAN	Serotransferrin (Transferrin) [CHAIN 0]	387.449	79.09	449	54	1	P02787	EFQLFSSPHGK	[iTRAQ-8plex_Nterm]EFQLFSSPHGK[iTRAQ-8plex_K]	2	281-291	6.624	943.022	2012_10_22_FRF_OT_20.5874.5877.2	FF_human	1	[P02787_CHAIN_0]	1.06168e+06	1.0638e+06	1.11994e+06	1.07144e+06	1.07962e+06	1.11216e+06	0.970743	0.492577	0.507423	0.970743
P02787_CHAIN_0	TRFE_HUMAN	Serotransferrin (Transferrin) [CHAIN 0]	387.449	79.09	449	54	1	P02787	EFQLFSSPHGK	[iTRAQ-8plex_Nterm]EFQLFSSPHGK[iTRAQ-8plex_K]	2	281-291	6.29	943.022	2012_10_22_FRF_OT_20.6098.6101.2	FF_human	1	[P02787_CHAIN_0]	387966	353052	410028	353158	395267	366578	1.07826	0.518829	0.481171	1.07826
P02787_CHAIN_0	TRFE_HUMAN	Serotransferrin (Transferrin) [CHAIN 0]	387.449	79.09	449	54	1	P02787	EFQLFSSPHGK	[iTRAQ-8plex_Nterm]EFQLFSSPHGK[iTRAQ-8plex_K]	2	281-291	6.692	943.022	2012_10_22_FRF_OT_20.6056.6059.2	FF_human	1	[P02787_CHAIN_0]	549890	518705	580763	520232	559856	540001	1.03677	0.509026	0.490974	1.03677
P02787_CHAIN_0	TRFE_HUMAN	Serotransferrin (Transferrin) [CHAIN 0]	387.449	79.09	449	54	1	P02787	EFQLFSSPHGK	[iTRAQ-8plex_Nterm]EFQLFSSPHGK[iTRAQ-8plex_K]	2	281-291	6.594	943.022	2012_10_22_FRF_OT_20.5860.5863.2	FF_human	1	[P02787_CHAIN_0]	697246	738379	734638	746387	708191	774750	0.914091	0.477559	0.522441	0.914091
P02787_CHAIN_0	TRFE_HUMAN	Serotransferrin (Transferrin) [CHAIN 0]	387.449	79.09	449	54	1	P02787	EFQLFSSPHGK	[iTRAQ-8plex_Nterm]EFQLFSSPHGK[iTRAQ-8plex_K]	2	281-291	8.203	629.019	2012_10_22_FRF_OT_20.12502.12503.3	FF_human	1	[P02787_CHAIN_0]	4541.59	4513.16	4791.6	4543.01	4619.1	4715.65	0.979526	0.494829	0.505171	0.979526
P02787_CHAIN_0	TRFE_HUMAN	Serotransferrin (Transferrin) [CHAIN 0]	387.449	79.09	449	54	1	P02787	EFQLFSSPHGK	[iTRAQ-8plex_Nterm]EFQLFSSPHGK[iTRAQ-8plex_K]	2	281-291	8.034	629.019	2012_10_22_FRF_OT_20.11465.11467.3	FF_human	1	[P02787_CHAIN_0]	8449.43	8509.25	8912.1	8573.28	8591.27	8899.06	0.965413	0.491201	0.508799	0.965413
P02787_CHAIN_0	TRFE_HUMAN	Serotransferrin (Transferrin) [CHAIN 0]	387.449	79.09	449	54	1	P02787	EFQLFSSPHGK	[iTRAQ-8plex_Nterm]EFQLFSSPHGK[iTRAQ-8plex_K]	2	281-291	8.501	629.018	2012_10_22_FRF_OT_20.11610.11612.3	FF_human	1	[P02787_CHAIN_0]	3697.45	3576.3	3903.11	3593.23	3762.6	3729.78	1.0088	0.50219	0.49781	1.0088
P02787_CHAIN_0	TRFE_HUMAN	Serotransferrin (Transferrin) [CHAIN 0]	387.449	79.09	449	54	1	P02787	EFQLFSSPHGK	[iTRAQ-8plex_Nterm]EFQLFSSPHGK[iTRAQ-8plex_K]	2	281-291	8.651	629.018	2012_10_22_FRF_OT_20.11868.11871.3	FF_human	1	[P02787_CHAIN_0]	7359.18	7234.03	7766.01	7276.45	7486.43	7552.96	0.991192	0.497788	0.502212	0.991192
P02787_CHAIN_0	TRFE_HUMAN	Serotransferrin (Transferrin) [CHAIN 0]	387.449	79.09	449	54	1	P02787	EFQLFSSPHGK	[iTRAQ-8plex_Nterm]EFQLFSSPHGK[iTRAQ-8plex_K]	2	281-291	8.276	629.018	2012_10_22_FRF_OT_20.10447.10450.3	FF_human	1	[P02787_CHAIN_0]	6136.22	6214.31	6471.47	6263.42	6238.49	6501.42	0.959558	0.489681	0.510319	0.959558
P02787_CHAIN_0	TRFE_HUMAN	Serotransferrin (Transferrin) [CHAIN 0]	387.449	79.09	449	54	1	P02787	EFQLFSSPHGK	[iTRAQ-8plex_Nterm]EFQLFSSPHGK[iTRAQ-8plex_K]	2	281-291	8.439	629.018	2012_10_22_FRF_OT_20.12202.12205.3	FF_human	1	[P02787_CHAIN_0]	8174.33	8005.74	8626.86	8050.64	8316.29	8356.56	0.995181	0.498792	0.501208	0.995181
P02787_CHAIN_0	TRFE_HUMAN	Serotransferrin (Transferrin) [CHAIN 0]	387.449	79.09	449	54	1	P02787	EFQLFSSPHGK	[iTRAQ-8plex_Nterm]EFQLFSSPHGK[iTRAQ-8plex_K]	2	281-291	8.229	629.017	2012_10_22_FRF_OT_20.6224.6227.3	FF_human	1	[P02787_CHAIN_0]	481204	444090	508434	444687	490130	461585	1.06184	0.514997	0.485003	1.06184
P02787_CHAIN_0	TRFE_HUMAN	Serotransferrin (Transferrin) [CHAIN 0]	387.449	79.09	449	54	1	P02787	EFQLFSSPHGK	[iTRAQ-8plex_Nterm]EFQLFSSPHGK[iTRAQ-8plex_K]	2	281-291	7.247	629.017	2012_10_22_FRF_OT_20.10811.10814.3	FF_human	1	[P02787_CHAIN_0]	7766.59	7495.46	8198.96	7529.77	7903.79	7815.9	1.01125	0.502796	0.497204	1.01125
P02787_CHAIN_0	TRFE_HUMAN	Serotransferrin (Transferrin) [CHAIN 0]	387.449	79.09	449	54	1	P02787	EFQLFSSPHGK	[iTRAQ-8plex_Nterm]EFQLFSSPHGK[iTRAQ-8plex_K]	2	281-291	7.949	629.012	2012_10_22_FRF_OT_20.12578.12580.3	FF_human	1	[P02787_CHAIN_0]	2348.46	2279.15	2478.93	2290.48	2389.69	2377.52	1.00512	0.501276	0.498724	1.00512
P02787_CHAIN_0	TRFE_HUMAN	Serotransferrin (Transferrin) [CHAIN 0]	387.449	79.09	449	54	1	P02787	EFQLFSSPHGK	[iTRAQ-8plex_Nterm]EFQLFSSPHGK[iTRAQ-8plex_K]	2	281-291	5.512	472.015	2012_10_22_FRF_OT_20.5854.5857.4	FF_human	1	[P02787_CHAIN_0]	7.99856e+06	8.81581e+06	8.42001e+06	8.93367e+06	8.11689e+06	9.27315e+06	0.875311	0.466755	0.533245	0.875311
P02787_CHAIN_0	TRFE_HUMAN	Serotransferrin (Transferrin) [CHAIN 0]	387.449	79.09	449	54	1	P02787	DSAHGFLK	[iTRAQ-8plex_Nterm]DSAHGFLK[iTRAQ-8plex_K]	2	297-304	5.151	741.933	2012_10_22_FRF_OT_20.11811.11813.2	FF_human	1	[P02787_CHAIN_0]	878.712	844.532	927.706	848.15	894.309	880.38	1.01582	0.503924	0.496076	1.01582
P02787_CHAIN_0	TRFE_HUMAN	Serotransferrin (Transferrin) [CHAIN 0]	387.449	79.09	449	54	1	P02787	DSAHGFLK	[iTRAQ-8plex_Nterm]DSAHGFLK[iTRAQ-8plex_K]	2	297-304	5.309	741.929	2012_10_22_FRF_OT_20.12051.12054.2	FF_human	1	[P02787_CHAIN_0]	1106.22	1083.77	1167.45	1089.87	1125.42	1131.28	0.99482	0.498702	0.501298	0.99482
P02787_CHAIN_0	TRFE_HUMAN	Serotransferrin (Transferrin) [CHAIN 0]	387.449	79.09	449	54	1	P02787	DSAHGFLK	[iTRAQ-8plex_Nterm]DSAHGFLK[iTRAQ-8plex_K]	2	297-304	5.064	741.928	2012_10_22_FRF_OT_20.3060.3063.2	FF_human	1	[P02787_CHAIN_0]	21505.3	16074	22804.2	15816.7	21983.3	16417.7	1.339	0.572466	0.427534	1.339
P02787_CHAIN_0	TRFE_HUMAN	Serotransferrin (Transferrin) [CHAIN 0]	387.449	79.09	449	54	1	P02787	DSAHGFLK	[iTRAQ-8plex_Nterm]DSAHGFLK[iTRAQ-8plex_K]	2	297-304	5.2	494.956	2012_10_22_FRF_OT_20.13227.13228.3	FF_human	1	[P02787_CHAIN_0]	2743.49	2525.88	2898.86	2528.84	2794.5	2624.93	1.0646	0.515645	0.484355	1.0646
P02787_CHAIN_0	TRFE_HUMAN	Serotransferrin (Transferrin) [CHAIN 0]	387.449	79.09	449	54	1	P02787	DSAHGFLK	[iTRAQ-8plex_Nterm]DSAHGFLK[iTRAQ-8plex_K]	2	297-304	5.505	494.955	2012_10_22_FRF_OT_20.13144.13145.3	FF_human	1	[P02787_CHAIN_0]	2472.81	2486.6	2608.29	2505.06	2514.4	2600.25	0.96698	0.491607	0.508393	0.96698
P02787_CHAIN_0	TRFE_HUMAN	Serotransferrin (Transferrin) [CHAIN 0]	387.449	79.09	449	54	1	P02787	DSAHGFLK	[iTRAQ-8plex_Nterm]DSAHGFLK[iTRAQ-8plex_K]	2	297-304	5.322	494.955	2012_10_22_FRF_OT_20.11489.11492.3	FF_human	1	[P02787_CHAIN_0]	16247.5	16522.8	17133.7	16658	16516.9	17291	0.955229	0.488551	0.511449	0.955229
P02787_CHAIN_0	TRFE_HUMAN	Serotransferrin (Transferrin) [CHAIN 0]	387.449	79.09	449	54	1	P02787	DSAHGFLK	[iTRAQ-8plex_Nterm]DSAHGFLK[iTRAQ-8plex_K]	2	297-304	5.091	494.955	2012_10_22_FRF_OT_20.11609.11611.3	FF_human	1	[P02787_CHAIN_0]	16793.5	16880.2	17713.8	17005.1	17076.1	17651.3	0.967414	0.491719	0.508281	0.967414
P02787_CHAIN_0	TRFE_HUMAN	Serotransferrin (Transferrin) [CHAIN 0]	387.449	79.09	449	54	1	P02787	DSAHGFLK	[iTRAQ-8plex_Nterm]DSAHGFLK[iTRAQ-8plex_K]	2	297-304	5.81	494.955	2012_10_22_FRF_OT_20.11165.11168.3	FF_human	1	[P02787_CHAIN_0]	17162.1	16659	18115.4	16742	17463.3	17378.2	1.00489	0.501221	0.498779	1.00489
P02787_CHAIN_0	TRFE_HUMAN	Serotransferrin (Transferrin) [CHAIN 0]	387.449	79.09	449	54	1	P02787	DSAHGFLK	[iTRAQ-8plex_Nterm]DSAHGFLK[iTRAQ-8plex_K]	2	297-304	5.173	494.954	2012_10_22_FRF_OT_20.11281.11284.3	FF_human	1	[P02787_CHAIN_0]	17418.5	17676	18369.4	17818.1	17708.1	18495.1	0.957446	0.48913	0.51087	0.957446
P02787_CHAIN_0	TRFE_HUMAN	Serotransferrin (Transferrin) [CHAIN 0]	387.449	79.09	449	54	1	P02787	DSAHGFLK	[iTRAQ-8plex_Nterm]DSAHGFLK[iTRAQ-8plex_K]	2	297-304	5.331	494.954	2012_10_22_FRF_OT_20.10776.10779.3	FF_human	1	[P02787_CHAIN_0]	18029.5	17878.6	19022.8	17994.2	18337.9	18678	0.981792	0.495406	0.504594	0.981792
P02787_CHAIN_0	TRFE_HUMAN	Serotransferrin (Transferrin) [CHAIN 0]	387.449	79.09	449	54	1	P02787	DSAHGFLK	[iTRAQ-8plex_Nterm]DSAHGFLK[iTRAQ-8plex_K]	2	297-304	5.395	494.954	2012_10_22_FRF_OT_20.12172.12175.3	FF_human	1	[P02787_CHAIN_0]	21413.9	22511.8	22565.9	22745.3	21753.5	23609.6	0.921383	0.479542	0.520458	0.921383
P02787_CHAIN_0	TRFE_HUMAN	Serotransferrin (Transferrin) [CHAIN 0]	387.449	79.09	449	54	1	P02787	DSAHGFLK	[iTRAQ-8plex_Nterm]DSAHGFLK[iTRAQ-8plex_K]	2	297-304	5.778	494.954	2012_10_22_FRF_OT_20.11972.11974.3	FF_human	1	[P02787_CHAIN_0]	18028.2	18270.9	19012.9	18416.2	18328.4	19116	0.958801	0.489484	0.510516	0.958801
P02787_CHAIN_0	TRFE_HUMAN	Serotransferrin (Transferrin) [CHAIN 0]	387.449	79.09	449	54	1	P02787	DSAHGFLK	[iTRAQ-8plex_Nterm]DSAHGFLK[iTRAQ-8plex_K]	2	297-304	5.439	494.954	2012_10_22_FRF_OT_20.12979.12981.3	FF_human	1	[P02787_CHAIN_0]	6547.68	6510.74	6908.02	6554.09	6659.33	6803.15	0.978861	0.494659	0.505341	0.978861
P02787_CHAIN_0	TRFE_HUMAN	Serotransferrin (Transferrin) [CHAIN 0]	387.449	79.09	449	54	1	P02787	DLLFKDSAHGFLK	[iTRAQ-8plex_Nterm]DLLFK[iTRAQ-8plex_K]DSAHGFLK[iTRAQ-8plex_K]	3	292-304	5.085	801.807	2012_10_22_FRF_OT_20.6882.6885.3	FF_human	1	[P02787_CHAIN_0]	190525	208781	200590	211497	193369	219534	0.880814	0.468315	0.531685	0.880814
P02787_CHAIN_0	TRFE_HUMAN	Serotransferrin (Transferrin) [CHAIN 0]	387.449	79.09	449	54	1	P02787	MYLGYEYVTAIR	[iTRAQ-8plex_Nterm]MYLGYEYVTAIR	1	313-324	8.418	891.974	2012_10_22_FRF_OT_17.10308.10311.2	FF_human	1	[P02787_CHAIN_0]	56869.5	24534.8	60695.1	22502	58510.1	23357	2.50503	0.714696	0.285304	2.50503
P02787_CHAIN_0	TRFE_HUMAN	Serotransferrin (Transferrin) [CHAIN 0]	387.449	79.09	449	54	1	P02787	MYLGYEYVTAIR	[iTRAQ-8plex_Nterm]MYLGYEYVTAIR	1	313-324	9.004	594.986	2012_10_22_FRF_OT_17.10351.10354.3	FF_human	1	[P02787_CHAIN_0]	51309	26839.5	54658.4	25359.4	52690.7	26323.1	2.00169	0.666855	0.333145	2.00169
P02787_CHAIN_0	TRFE_HUMAN	Serotransferrin (Transferrin) [CHAIN 0]	387.449	79.09	449	54	1	P02787	MYLGYEYVTAIR	[iTRAQ-8plex_Nterm]MYLGYEYVTAIR	1	313-324	7.547	891.974	2012_10_22_FRF_OT_16.10219.10222.2	FF_human	1	[P02787_CHAIN_0]	54621	25141.5	58261	23307.7	56163.7	24193.4	2.32145	0.698926	0.301074	2.32145
P02787_CHAIN_0	TRFE_HUMAN	Serotransferrin (Transferrin) [CHAIN 0]	387.449	79.09	449	54	1	P02787	MYLGYEYVTAIR	[iTRAQ-8plex_Nterm]M[Oxidation_M]YLGYEYVTAIR	2	313-324	7.142	899.971	2012_10_22_FRF_OT_17.8117.8120.2	FF_human	1	[P02787_CHAIN_0]	1.98569e+06	1.28255e+06	2.11001e+06	1.24362e+06	2.03405e+06	1.29088e+06	1.57571	0.611758	0.388242	1.57571
P02787_CHAIN_0	TRFE_HUMAN	Serotransferrin (Transferrin) [CHAIN 0]	387.449	79.09	449	54	1	P02787	MYLGYEYVTAIR	[iTRAQ-8plex_Nterm]M[Oxidation_M]YLGYEYVTAIR	2	313-324	7.455	600.316	2012_10_22_FRF_OT_17.8158.8161.3	FF_human	1	[P02787_CHAIN_0]	267301	240566	282560	240437	272388	249573	1.09141	0.521855	0.478145	1.09141
P02787_CHAIN_0	TRFE_HUMAN	Serotransferrin (Transferrin) [CHAIN 0]	387.449	79.09	449	54	1	P02787	MYLGYEYVTAIR	[iTRAQ-8plex_Nterm]M[Oxidation_M]YLGYEYVTAIR	2	313-324	6.824	899.971	2012_10_22_FRF_OT_16.8029.8032.2	FF_human	1	[P02787_CHAIN_0]	1.62845e+06	1.04232e+06	1.73061e+06	1.00968e+06	1.66831e+06	1.04805e+06	1.59183	0.614172	0.385828	1.59183
P02787_CHAIN_0	TRFE_HUMAN	Serotransferrin (Transferrin) [CHAIN 0]	387.449	79.09	449	54	1	P02787	MYLGYEYVTAIR	[iTRAQ-8plex_Nterm]M[Oxidation_M]YLGYEYVTAIR	2	313-324	8.213	600.316	2012_10_22_FRF_OT_16.8070.8073.3	FF_human	1	[P02787_CHAIN_0]	216710	230297	228315	232846	220095	241694	0.910635	0.476614	0.523386	0.910635
P02787_CHAIN_0	TRFE_HUMAN	Serotransferrin (Transferrin) [CHAIN 0]	387.449	79.09	449	54	1	P02787	EGTCPEAPTDECKPVK	[iTRAQ-8plex_Nterm]EGTC[Cys_CAM]PEAPTDEC[Cys_CAM]K[iTRAQ-8plex_K]PVK[iTRAQ-8plex_K]	5	328-343	6.809	1365.71	2012_10_22_FRF_OT_13.2815.2818.2	FF_human	1	[P02787_CHAIN_0]	108371	103630	114425	104036	110305	107990	1.02144	0.505304	0.494696	1.02144
P02787_CHAIN_0	TRFE_HUMAN	Serotransferrin (Transferrin) [CHAIN 0]	387.449	79.09	449	54	1	P02787	EGTCPEAPTDECKPVK	[iTRAQ-8plex_Nterm]EGTC[Cys_CAM]PEAPTDEC[Cys_CAM]K[iTRAQ-8plex_K]PVK[iTRAQ-8plex_K]	5	328-343	6.118	910.808	2012_10_22_FRF_OT_13.2629.2632.3	FF_human	1	[P02787_CHAIN_0]	44887.4	118066	45761.6	123890	44114.2	128598	0.34304	0.255421	0.744579	0.34304
P02787_CHAIN_0	TRFE_HUMAN	Serotransferrin (Transferrin) [CHAIN 0]	387.449	79.09	449	54	1	P02787	EGTCPEAPTDECKPVK	[iTRAQ-8plex_Nterm]EGTC[Cys_CAM]PEAPTDEC[Cys_CAM]K[iTRAQ-8plex_K]PVK[iTRAQ-8plex_K]	5	328-343	6.249	910.808	2012_10_22_FRF_OT_12.2771.2774.3	FF_human	1	[P02787_CHAIN_0]	64511.4	73628.6	67855.6	74769.2	65412.8	77610.5	0.842835	0.457358	0.542642	0.842835
P02787_CHAIN_0	TRFE_HUMAN	Serotransferrin (Transferrin) [CHAIN 0]	387.449	79.09	449	54	1	P02787	WCALSHHER	[iTRAQ-8plex_Nterm]WC[Cys_CAM]ALSHHER	2	344-352	5.312	750.376	2012_10_22_FRF_OT_21.3742.3745.2	FF_human	1	[P02787_CHAIN_0]	149608	158032	157640	159720	151965	165789	0.916616	0.478247	0.521753	0.916616
P02787_CHAIN_0	TRFE_HUMAN	Serotransferrin (Transferrin) [CHAIN 0]	387.449	79.09	449	54	1	P02787	WCALSHHER	[iTRAQ-8plex_Nterm]WC[Cys_CAM]ALSHHER	2	344-352	5.868	500.587	2012_10_22_FRF_OT_21.3909.3912.3	FF_human	1	[P02787_CHAIN_0]	228090	241050	240333	243632	231681	252890	0.916134	0.478116	0.521884	0.916134
P02787_CHAIN_0	TRFE_HUMAN	Serotransferrin (Transferrin) [CHAIN 0]	387.449	79.09	449	54	1	P02787	WCALSHHER	[iTRAQ-8plex_Nterm]WC[Cys_CAM]ALSHHER	2	344-352	5.722	500.587	2012_10_22_FRF_OT_21.3930.3933.3	FF_human	1	[P02787_CHAIN_0]	123832	131499	130465	132948	125768	138000	0.911361	0.476813	0.523187	0.911361
P02787_CHAIN_0	TRFE_HUMAN	Serotransferrin (Transferrin) [CHAIN 0]	387.449	79.09	449	54	1	P02787	CDEWSVNSVGK	[iTRAQ-8plex_Nterm]C[Cys_CAM]DEWSVNSVGK[iTRAQ-8plex_K]	3	355-365	7.314	944.985	2012_10_22_FRF_OT_13.4503.4506.2	FF_human	1	[P02787_CHAIN_0]	183486	241356	192304	247004	185381	256390	0.723044	0.419632	0.580368	0.723044
P02787_CHAIN_0	TRFE_HUMAN	Serotransferrin (Transferrin) [CHAIN 0]	387.449	79.09	449	54	1	P02787	CDEWSVNSVGK	[iTRAQ-8plex_Nterm]C[Cys_CAM]DEWSVNSVGK[iTRAQ-8plex_K]	3	355-365	7.482	944.985	2012_10_22_FRF_OT_13.4593.4596.2	FF_human	1	[P02787_CHAIN_0]	463880	478671	489031	483052	471426	501408	0.940205	0.48459	0.51541	0.940205
P02787_CHAIN_0	TRFE_HUMAN	Serotransferrin (Transferrin) [CHAIN 0]	387.449	79.09	449	54	1	P02787	CDEWSVNSVGK	[iTRAQ-8plex_Nterm]C[Cys_CAM]DEWSVNSVGK[iTRAQ-8plex_K]	3	355-365	6.903	630.326	2012_10_22_FRF_OT_13.4600.4603.3	FF_human	1	[P02787_CHAIN_0]	2.92656e+06	2.35429e+06	3.0997e+06	2.33184e+06	2.98811e+06	2.42045e+06	1.23453	0.552478	0.447522	1.23453
P02787_CHAIN_0	TRFE_HUMAN	Serotransferrin (Transferrin) [CHAIN 0]	387.449	79.09	449	54	1	P02787	CDEWSVNSVGK	[iTRAQ-8plex_Nterm]C[Cys_CAM]DEWSVNSVGK[iTRAQ-8plex_K]	3	355-365	9.105	630.326	2012_10_22_FRF_OT_13.4537.4540.3	FF_human	1	[P02787_CHAIN_0]	1.1892e+07	1.43962e+07	1.24906e+07	1.46685e+07	1.2041e+07	1.52259e+07	0.790823	0.441597	0.558403	0.790823
P02787_CHAIN_0	TRFE_HUMAN	Serotransferrin (Transferrin) [CHAIN 0]	387.449	79.09	449	54	1	P02787	CDEWSVNSVGK	[iTRAQ-8plex_Nterm]C[Cys_CAM]DEWSVNSVGK[iTRAQ-8plex_K]	3	355-365	7.683	944.986	2012_10_22_FRF_OT_12.4717.4720.2	FF_human	1	[P02787_CHAIN_0]	367028	413344	386175	419416	372273	435353	0.855105	0.460947	0.539053	0.855105
P02787_CHAIN_0	TRFE_HUMAN	Serotransferrin (Transferrin) [CHAIN 0]	387.449	79.09	449	54	1	P02787	CDEWSVNSVGK	[iTRAQ-8plex_Nterm]C[Cys_CAM]DEWSVNSVGK[iTRAQ-8plex_K]	3	355-365	7.626	944.985	2012_10_22_FRF_OT_12.4675.4678.2	FF_human	1	[P02787_CHAIN_0]	336834	407184	353801	414851	341064	430616	0.792039	0.441976	0.558024	0.792039
P02787_CHAIN_0	TRFE_HUMAN	Serotransferrin (Transferrin) [CHAIN 0]	387.449	79.09	449	54	1	P02787	CDEWSVNSVGK	[iTRAQ-8plex_Nterm]C[Cys_CAM]DEWSVNSVGK[iTRAQ-8plex_K]	3	355-365	7.802	630.326	2012_10_22_FRF_OT_12.4710.4713.3	FF_human	1	[P02787_CHAIN_0]	9.58192e+06	9803648	1.01033e+07	9.88784e+06	9.73954e+06	1.02636e+07	0.948942	0.486901	0.513099	0.948942
P02787_CHAIN_0	TRFE_HUMAN	Serotransferrin (Transferrin) [CHAIN 0]	387.449	79.09	449	54	1	P02787	CDEWSVNSVGK	[iTRAQ-8plex_Nterm]C[Cys_CAM]DEWSVNSVGK[iTRAQ-8plex_K]	3	355-365	8.063	630.326	2012_10_22_FRF_OT_12.4689.4692.3	FF_human	1	[P02787_CHAIN_0]	9.08525e+06	10848185	9.54581e+06	1.10449e+07	9.20216e+06	1.14646e+07	0.80266	0.445264	0.554736	0.80266
P02787_CHAIN_0	TRFE_HUMAN	Serotransferrin (Transferrin) [CHAIN 0]	387.449	79.09	449	54	1	P02787	LKCDEWSVNSVGK	[iTRAQ-8plex_Nterm]LK[iTRAQ-8plex_K]C[Cys_CAM]DEWSVNSVGK[iTRAQ-8plex_K]	4	353-365	5.508	812.12	2012_10_22_FRF_OT_19.5489.5492.3	FF_human	1	[P02787_CHAIN_0]	97702.9	105208	102905	106462	99200.1	110507	0.897681	0.473041	0.526959	0.897681
P02787_CHAIN_0	TRFE_HUMAN	Serotransferrin (Transferrin) [CHAIN 0]	387.449	79.09	449	54	1	P02787	LKCDEWSVNSVGK	[iTRAQ-8plex_Nterm]LK[iTRAQ-8plex_K]C[Cys_CAM]DEWSVNSVGK[iTRAQ-8plex_K]	4	353-365	5.456	812.121	2012_10_22_FRF_OT_17.4792.4795.3	FF_human	1	[P02787_CHAIN_0]	212398	365606	220731	378633	212785	393021	0.541409	0.351243	0.648757	0.541409
P02787_CHAIN_0	TRFE_HUMAN	Serotransferrin (Transferrin) [CHAIN 0]	387.449	79.09	449	54	1	P02787	LKCDEWSVNSVGK	[iTRAQ-8plex_Nterm]LK[iTRAQ-8plex_K]C[Cys_CAM]DEWSVNSVGK[iTRAQ-8plex_K]	4	353-365	5.058	812.119	2012_10_22_FRF_OT_17.4827.4830.3	FF_human	1	[P02787_CHAIN_0]	243005	594367	248712	622523	239758	646178	0.37104	0.270627	0.729373	0.37104
P02787_CHAIN_0	TRFE_HUMAN	Serotransferrin (Transferrin) [CHAIN 0]	387.449	79.09	449	54	1	P02787	LKCDEWSVNSVGK	[iTRAQ-8plex_Nterm]LK[iTRAQ-8plex_K]C[Cys_CAM]DEWSVNSVGK[iTRAQ-8plex_K]	4	353-365	6.798	1217.68	2012_10_22_FRF_OT_16.5082.5085.2	FF_human	1	[P02787_CHAIN_0]	303236	327872	319352	331862	307855	344473	0.893698	0.471933	0.528067	0.893698
P02787_CHAIN_0	TRFE_HUMAN	Serotransferrin (Transferrin) [CHAIN 0]	387.449	79.09	449	54	1	P02787	IECVSAETTEDCIAK	[iTRAQ-8plex_Nterm]IEC[Cys_CAM]VSAETTEDC[Cys_CAM]IAK[iTRAQ-8plex_K]	4	366-380	6.757	778.731	2012_10_22_FRF_OT_12.15219.15220.3	FF_human	1	[P02787_CHAIN_0]	261.605	296.069	275.221	300.506	265.313	311.925	0.850567	0.459625	0.540375	0.850567
P02787_CHAIN_0	TRFE_HUMAN	Serotransferrin (Transferrin) [CHAIN 0]	387.449	79.09	449	54	1	P02787	IECVSAETTEDCIAK	[iTRAQ-8plex_Nterm]IEC[Cys_CAM]VSAETTEDC[Cys_CAM]IAK[iTRAQ-8plex_K]	4	366-380	8.704	778.731	2012_10_22_FRF_OT_12.5795.5798.3	FF_human	1	[P02787_CHAIN_0]	396126	452901	416644	459964	401645	477443	0.841241	0.456888	0.543112	0.841241
P02787_CHAIN_0	TRFE_HUMAN	Serotransferrin (Transferrin) [CHAIN 0]	387.449	79.09	449	54	1	P02787	IECVSAETTEDCIAK	[iTRAQ-8plex_Nterm]IEC[Cys_CAM]VSAETTEDC[Cys_CAM]IAK[iTRAQ-8plex_K]	4	366-380	7.211	778.731	2012_10_22_FRF_OT_12.15134.15137.3	FF_human	1	[P02787_CHAIN_0]	619.182	643.261	652.658	649.436	629.163	674.114	0.933317	0.482754	0.517246	0.933317
P02787_CHAIN_0	TRFE_HUMAN	Serotransferrin (Transferrin) [CHAIN 0]	387.449	79.09	449	54	1	P02787	IECVSAETTEDCIAK	[iTRAQ-8plex_Nterm]IEC[Cys_CAM]VSAETTEDC[Cys_CAM]IAK[iTRAQ-8plex_K]	4	366-380	7.886	778.73	2012_10_22_FRF_OT_12.5300.5303.3	FF_human	1	[P02787_CHAIN_0]	227141	295926	238118	302703	229546	314206	0.730558	0.422152	0.577848	0.730558
P02787_CHAIN_0	TRFE_HUMAN	Serotransferrin (Transferrin) [CHAIN 0]	387.449	79.09	449	54	1	P02787	IECVSAETTEDCIAK	[iTRAQ-8plex_Nterm]IEC[Cys_CAM]VSAETTEDC[Cys_CAM]IAK[iTRAQ-8plex_K]	4	366-380	6.639	778.729	2012_10_22_FRF_OT_12.15047.15050.3	FF_human	1	[P02787_CHAIN_0]	550.448	632.193	578.897	642.222	558.057	666.627	0.837135	0.455674	0.544326	0.837135
P02787_CHAIN_0	TRFE_HUMAN	Serotransferrin (Transferrin) [CHAIN 0]	387.449	79.09	449	54	1	P02787	IECVSAETTEDCIAK	[iTRAQ-8plex_Nterm]IEC[Cys_CAM]VSAETTEDC[Cys_CAM]IAK[iTRAQ-8plex_K]	4	366-380	7.408	778.728	2012_10_22_FRF_OT_12.5852.5855.3	FF_human	1	[P02787_CHAIN_0]	264575	239480	279648	239456	269581	248555	1.08459	0.52029	0.47971	1.08459
P02787_CHAIN_0	TRFE_HUMAN	Serotransferrin (Transferrin) [CHAIN 0]	387.449	79.09	449	54	1	P02787	IECVSAETTEDCIAK	[iTRAQ-8plex_Nterm]IEC[Cys_CAM]VSAETTEDC[Cys_CAM]IAK[iTRAQ-8plex_K]	4	366-380	6.851	584.299	2012_10_22_FRF_OT_12.5579.5582.4	FF_human	1	[P02787_CHAIN_0]	1.25813e+06	1.53625e+06	1.32117e+06	1.56604e+06	1.27361e+06	1.62555e+06	0.783492	0.439302	0.560698	0.783492
P02787_CHAIN_0	TRFE_HUMAN	Serotransferrin (Transferrin) [CHAIN 0]	387.449	79.09	449	54	1	P02787	IECVSAETTEDCIAK	[iTRAQ-8plex_Nterm]IEC[Cys_CAM]VSAETTEDC[Cys_CAM]IAK[iTRAQ-8plex_K]	4	366-380	5.328	584.298	2012_10_22_FRF_OT_12.5669.5672.4	FF_human	1	[P02787_CHAIN_0]	1.30291e+06	1.42683e+06	1.37177e+06	1.44533e+06	1.32238e+06	1.50026e+06	0.881438	0.468492	0.531508	0.881438
P02787_CHAIN_0	TRFE_HUMAN	Serotransferrin (Transferrin) [CHAIN 0]	387.449	79.09	449	54	1	P02787	IECVSAETTEDCIAK	[iTRAQ-8plex_Nterm]IEC[Cys_CAM]VSAETTEDC[Cys_CAM]IAK[iTRAQ-8plex_K]	4	366-380	5.383	584.298	2012_10_22_FRF_OT_12.5545.5548.4	FF_human	1	[P02787_CHAIN_0]	801948	861283	844695	871398	814286	904511	0.900249	0.473753	0.526247	0.900249
P02787_CHAIN_0	TRFE_HUMAN	Serotransferrin (Transferrin) [CHAIN 0]	387.449	79.09	449	54	1	P02787	IMNGEADAMSLDGGFVYIAGK	[iTRAQ-8plex_Nterm]IMNGEADAMSLDGGFVYIAGK[iTRAQ-8plex_K]	2	381-401	7.586	1384.21	2012_10_22_FRF_OT_12.9773.9776.2	FF_human	1	[P02787_CHAIN_0]	117332	121519	123683	122661	119231	127322	0.936451	0.483591	0.516409	0.936451
P02787_CHAIN_0	TRFE_HUMAN	Serotransferrin (Transferrin) [CHAIN 0]	387.449	79.09	449	54	1	P02787	IMNGEADAMSLDGGFVYIAGK	[iTRAQ-8plex_Nterm]IMNGEADAMSLDGGFVYIAGK[iTRAQ-8plex_K]	2	381-401	7.711	1384.21	2012_10_22_FRF_OT_12.9808.9811.2	FF_human	1	[P02787_CHAIN_0]	107662	109920	113525	110848	109438	115061	0.951137	0.487478	0.512522	0.951137
P02787_CHAIN_0	TRFE_HUMAN	Serotransferrin (Transferrin) [CHAIN 0]	387.449	79.09	449	54	1	P02787	IMNGEADAMSLDGGFVYIAGK	[iTRAQ-8plex_Nterm]IMNGEADAMSLDGGFVYIAGK[iTRAQ-8plex_K]	2	381-401	6.55	923.146	2012_10_22_FRF_OT_12.14234.14236.3	FF_human	1	[P02787_CHAIN_0]	1599.19	1598.8	1687.01	1610.04	1626.28	1671.22	0.97311	0.493186	0.506814	0.97311
P02787_CHAIN_0	TRFE_HUMAN	Serotransferrin (Transferrin) [CHAIN 0]	387.449	79.09	449	54	1	P02787	IMNGEADAMSLDGGFVYIAGK	[iTRAQ-8plex_Nterm]IMNGEADAMSLDGGFVYIAGK[iTRAQ-8plex_K]	2	381-401	7.677	923.145	2012_10_22_FRF_OT_12.10311.10314.3	FF_human	1	[P02787_CHAIN_0]	104279	97233.8	110158	97438.2	106193	101141	1.04995	0.512183	0.487817	1.04995
P02787_CHAIN_0	TRFE_HUMAN	Serotransferrin (Transferrin) [CHAIN 0]	387.449	79.09	449	54	1	P02787	IMNGEADAMSLDGGFVYIAGK	[iTRAQ-8plex_Nterm]IMNGEADAMSLDGGFVYIAGK[iTRAQ-8plex_K]	2	381-401	8.788	923.144	2012_10_22_FRF_OT_12.9862.9865.3	FF_human	1	[P02787_CHAIN_0]	284041	253700	300297	253417	289486	263047	1.10051	0.523926	0.476074	1.10051
P02787_CHAIN_0	TRFE_HUMAN	Serotransferrin (Transferrin) [CHAIN 0]	387.449	79.09	449	54	1	P02787	IMNGEADAMSLDGGFVYIAGK	[iTRAQ-8plex_Nterm]IMNGEADAMSLDGGFVYIAGK[iTRAQ-8plex_K]	2	381-401	6.959	923.144	2012_10_22_FRF_OT_12.10255.10258.3	FF_human	1	[P02787_CHAIN_0]	88039.2	75386	93148.6	75053.9	89795.3	77905.9	1.15261	0.535448	0.464552	1.15261
P02787_CHAIN_0	TRFE_HUMAN	Serotransferrin (Transferrin) [CHAIN 0]	387.449	79.09	449	54	1	P02787	IMNGEADAMSLDGGFVYIAGK	[iTRAQ-8plex_Nterm]IMNGEADAMSLDGGFVYIAGK[iTRAQ-8plex_K]	2	381-401	6.779	923.143	2012_10_22_FRF_OT_12.10354.10357.3	FF_human	1	[P02787_CHAIN_0]	101833	81121.6	107875	80280.3	103991	83330.9	1.24793	0.555146	0.444854	1.24793
P02787_CHAIN_0	TRFE_HUMAN	Serotransferrin (Transferrin) [CHAIN 0]	387.449	79.09	449	54	1	P02787	IMNGEADAMSLDGGFVYIAGK	[iTRAQ-8plex_Nterm]IMNGEADAMSLDGGFVYIAGK[iTRAQ-8plex_K]	2	381-401	7.356	923.142	2012_10_22_FRF_OT_12.10403.10406.3	FF_human	1	[P02787_CHAIN_0]	83714	77788.9	88439.6	77932.7	85255.8	80894.1	1.05392	0.513126	0.486874	1.05392
P02787_CHAIN_0	TRFE_HUMAN	Serotransferrin (Transferrin) [CHAIN 0]	387.449	79.09	449	54	1	P02787	IMNGEADAMSLDGGFVYIAGK	[iTRAQ-8plex_Nterm]IM[Oxidation_M]NGEADAMSLDGGFVYIAGK[iTRAQ-8plex_K]	3	381-401	7.843	928.478	2012_10_22_FRF_OT_12.8729.8732.3	FF_human	1	[P02787_CHAIN_0]	565951	571121	596916	575498	575427	597366	0.963273	0.490647	0.509353	0.963273
P02787_CHAIN_0	TRFE_HUMAN	Serotransferrin (Transferrin) [CHAIN 0]	387.449	79.09	449	54	1	P02787	IMNGEADAMSLDGGFVYIAGK	[iTRAQ-8plex_Nterm]IM[Oxidation_M]NGEADAMSLDGGFVYIAGK[iTRAQ-8plex_K]	3	381-401	6.507	928.478	2012_10_22_FRF_OT_12.8945.8948.3	FF_human	1	[P02787_CHAIN_0]	284276	215176	301388	211978	290538	220033	1.32043	0.569045	0.430955	1.32043
P02787_CHAIN_0	TRFE_HUMAN	Serotransferrin (Transferrin) [CHAIN 0]	387.449	79.09	449	54	1	P02787	IMNGEADAMSLDGGFVYIAGK	[iTRAQ-8plex_Nterm]IM[Oxidation_M]NGEADAMSLDGGFVYIAGK[iTRAQ-8plex_K]	3	381-401	7.026	928.478	2012_10_22_FRF_OT_12.8779.8782.3	FF_human	1	[P02787_CHAIN_0]	286272	260319	302556	260383	291664	270277	1.07913	0.519029	0.480971	1.07913
P02787_CHAIN_0	TRFE_HUMAN	Serotransferrin (Transferrin) [CHAIN 0]	387.449	79.09	449	54	1	P02787	IMNGEADAMSLDGGFVYIAGK	[iTRAQ-8plex_Nterm]IM[Oxidation_M]NGEADAMSLDGGFVYIAGK[iTRAQ-8plex_K]	3	381-401	6.482	928.477	2012_10_22_FRF_OT_12.8918.8921.3	FF_human	1	[P02787_CHAIN_0]	649828	682182	684807	689195	660154	715385	0.922796	0.479924	0.520076	0.922796
P02787_CHAIN_0	TRFE_HUMAN	Serotransferrin (Transferrin) [CHAIN 0]	387.449	79.09	449	54	1	P02787	SDNCEDTPEAGYFAIAVVK	[iTRAQ-8plex_Nterm]SDNC[Cys_CAM]EDTPEAGYFAIAVVK[iTRAQ-8plex_K]	3	415-433	5.029	898.788	2012_10_22_FRF_OT_12.6985.6988.3	FF_human	1	[P02787_CHAIN_0]	1.81899e+06	1.74907e+06	1.9204e+06	1.75662e+06	1.85126e+06	1.82337e+06	1.01529	0.503795	0.496205	1.01529
P02787_CHAIN_0	TRFE_HUMAN	Serotransferrin (Transferrin) [CHAIN 0]	387.449	79.09	449	54	1	P02787	SASDLTWDNLK	[iTRAQ-8plex_Nterm]SASDLTWDNLK[iTRAQ-8plex_K]	2	435-445	6.213	929.509	2012_10_22_FRF_OT_13.6100.6103.2	FF_human	1	[P02787_CHAIN_0]	230746	211215	243841	211370	235063	219402	1.07138	0.51723	0.48277	1.07138
P02787_CHAIN_0	TRFE_HUMAN	Serotransferrin (Transferrin) [CHAIN 0]	387.449	79.09	449	54	1	P02787	SASDLTWDNLK	[iTRAQ-8plex_Nterm]SASDLTWDNLK[iTRAQ-8plex_K]	2	435-445	7.314	620.009	2012_10_22_FRF_OT_13.6014.6017.3	FF_human	1	[P02787_CHAIN_0]	1.14108e+07	13628731	1.19891e+07	1.3876e+07	1.15575e+07	1.44033e+07	0.80242	0.44519	0.55481	0.80242
P02787_CHAIN_0	TRFE_HUMAN	Serotransferrin (Transferrin) [CHAIN 0]	387.449	79.09	449	54	1	P02787	SASDLTWDNLK	[iTRAQ-8plex_Nterm]SASDLTWDNLK[iTRAQ-8plex_K]	2	435-445	6.105	620.009	2012_10_22_FRF_OT_13.5993.5996.3	FF_human	1	[P02787_CHAIN_0]	3.91645e+06	4.54238e+06	4.11791e+06	4.61708e+06	3.96966e+06	4.79253e+06	0.828302	0.453044	0.546956	0.828302
P02787_CHAIN_0	TRFE_HUMAN	Serotransferrin (Transferrin) [CHAIN 0]	387.449	79.09	449	54	1	P02787	SASDLTWDNLK	[iTRAQ-8plex_Nterm]SASDLTWDNLK[iTRAQ-8plex_K]	2	435-445	6.29	929.511	2012_10_22_FRF_OT_12.6328.6331.2	FF_human	1	[P02787_CHAIN_0]	90415.2	79619.9	95614.7	79444.5	92172.6	82463.3	1.11774	0.527799	0.472201	1.11774
P02787_CHAIN_0	TRFE_HUMAN	Serotransferrin (Transferrin) [CHAIN 0]	387.449	79.09	449	54	1	P02787	SASDLTWDNLK	[iTRAQ-8plex_Nterm]SASDLTWDNLK[iTRAQ-8plex_K]	2	435-445	6.6	929.511	2012_10_22_FRF_OT_12.6034.6037.2	FF_human	1	[P02787_CHAIN_0]	120413	130015	126816	131586	122251	136586	0.895044	0.472308	0.527692	0.895044
P02787_CHAIN_0	TRFE_HUMAN	Serotransferrin (Transferrin) [CHAIN 0]	387.449	79.09	449	54	1	P02787	SASDLTWDNLK	[iTRAQ-8plex_Nterm]SASDLTWDNLK[iTRAQ-8plex_K]	2	435-445	6.744	929.509	2012_10_22_FRF_OT_12.6056.6059.2	FF_human	1	[P02787_CHAIN_0]	147176	183476	154468	187245	148908	194360	0.766142	0.433794	0.566206	0.766142
P02787_CHAIN_0	TRFE_HUMAN	Serotransferrin (Transferrin) [CHAIN 0]	387.449	79.09	449	54	1	P02787	SASDLTWDNLK	[iTRAQ-8plex_Nterm]SASDLTWDNLK[iTRAQ-8plex_K]	2	435-445	6.348	929.508	2012_10_22_FRF_OT_12.5902.5905.2	FF_human	1	[P02787_CHAIN_0]	71890.9	191039	73248.7	200512	70611.8	208132	0.339265	0.253322	0.746678	0.339265
P02787_CHAIN_0	TRFE_HUMAN	Serotransferrin (Transferrin) [CHAIN 0]	387.449	79.09	449	54	1	P02787	SASDLTWDNLK	[iTRAQ-8plex_Nterm]SASDLTWDNLK[iTRAQ-8plex_K]	2	435-445	6.127	620.01	2012_10_22_FRF_OT_12.15086.15089.3	FF_human	1	[P02787_CHAIN_0]	3223.04	3593.6	3391.97	3644.19	3269.86	3782.67	0.864432	0.463644	0.536356	0.864432
P02787_CHAIN_0	TRFE_HUMAN	Serotransferrin (Transferrin) [CHAIN 0]	387.449	79.09	449	54	1	P02787	SASDLTWDNLK	[iTRAQ-8plex_Nterm]SASDLTWDNLK[iTRAQ-8plex_K]	2	435-445	6.815	620.009	2012_10_22_FRF_OT_12.6243.6246.3	FF_human	1	[P02787_CHAIN_0]	5.41179e+07	59265356	5.69777e+07	6.0034e+07	5.49265e+07	6.23153e+07	0.88143	0.468489	0.531511	0.88143
P02787_CHAIN_0	TRFE_HUMAN	Serotransferrin (Transferrin) [CHAIN 0]	387.449	79.09	449	54	1	P02787	SASDLTWDNLK	[iTRAQ-8plex_Nterm]SASDLTWDNLK[iTRAQ-8plex_K]	2	435-445	7.565	620.009	2012_10_22_FRF_OT_12.6061.6064.3	FF_human	1	[P02787_CHAIN_0]	4.50522e+06	5848439	4.72341e+06	5.98127e+06	4.55337e+06	6.20856e+06	0.733403	0.4231	0.5769	0.733403
P02787_CHAIN_0	TRFE_HUMAN	Serotransferrin (Transferrin) [CHAIN 0]	387.449	79.09	449	54	1	P02787	SASDLTWDNLK	[iTRAQ-8plex_Nterm]SASDLTWDNLK[iTRAQ-8plex_K]	2	435-445	7.061	620.008	2012_10_22_FRF_OT_12.5887.5890.3	FF_human	1	[P02787_CHAIN_0]	1.06519e+06	2855125	1.08477e+06	2.99734e+06	1.04572e+06	3.11124e+06	0.33611	0.251559	0.748441	0.33611
P02787_CHAIN_0	TRFE_HUMAN	Serotransferrin (Transferrin) [CHAIN 0]	387.449	79.09	449	54	1	P02787	SASDLTWDNLK	[iTRAQ-8plex_Nterm]SASDLTWDNLK[iTRAQ-8plex_K]	2	435-445	6.719	465.258	2012_10_22_FRF_OT_12.6131.6134.4	FF_human	1	[P02787_CHAIN_0]	231020	244280	243417	246906	234654	256288	0.915587	0.477967	0.522033	0.915587
P02787_CHAIN_0	TRFE_HUMAN	Serotransferrin (Transferrin) [CHAIN 0]	387.449	79.09	449	54	1	P02787	SASDLTWDNLK	[iTRAQ-8plex_Nterm]SASDLTWDNLK[iTRAQ-8plex_K]	2	435-445	6.781	465.258	2012_10_22_FRF_OT_12.6224.6227.4	FF_human	1	[P02787_CHAIN_0]	196760	186270	207793	186867	200312	193968	1.03271	0.508046	0.491954	1.03271
P02787_CHAIN_0	TRFE_HUMAN	Serotransferrin (Transferrin) [CHAIN 0]	387.449	79.09	449	54	1	P02787	KSASDLTWDNLK	[iTRAQ-8plex_Nterm]K[iTRAQ-8plex_K]SASDLTWDNLK[iTRAQ-8plex_K]	3	434-445	6.016	764.108	2012_10_22_FRF_OT_17.5345.5348.3	FF_human	1	[P02787_CHAIN_0]	432151	546383	453398	558024	437076	579229	0.754582	0.430064	0.569936	0.754582
P02787_CHAIN_0	TRFE_HUMAN	Serotransferrin (Transferrin) [CHAIN 0]	387.449	79.09	449	54	1	P02787	KSASDLTWDNLK	[iTRAQ-8plex_Nterm]K[iTRAQ-8plex_K]SASDLTWDNLK[iTRAQ-8plex_K]	3	434-445	5.684	764.108	2012_10_22_FRF_OT_16.4823.4826.3	FF_human	1	[P02787_CHAIN_0]	248528	262246	261877	265029	252450	275100	0.917666	0.478533	0.521467	0.917666
P02787_CHAIN_0	TRFE_HUMAN	Serotransferrin (Transferrin) [CHAIN 0]	387.449	79.09	449	54	1	P02787	KSCHTAVGR	[iTRAQ-8plex_Nterm]K[iTRAQ-8plex_K]SC[Cys_CAM]HTAVGR	3	448-456	6.936	541.978	2012_10_22_FRF_OT_24.848.851.3	FF_human	1	[P02787_CHAIN_0]	3864.9	4649.29	4060.08	4735.55	3913.92	4915.5	0.79624	0.443282	0.556718	0.79624
P02787_CHAIN_0	TRFE_HUMAN	Serotransferrin (Transferrin) [CHAIN 0]	387.449	79.09	449	54	1	P02787	TAGWNIPMGLLYNK	[iTRAQ-8plex_Nterm]TAGWNIPMGLLYNK[iTRAQ-8plex_K]	2	457-470	6.269	729.413	2012_10_22_FRF_OT_23.9821.9824.3	FF_human	1	[P02787_CHAIN_0]	26408.1	31361.4	27750.5	31920.2	26751.5	33133.2	0.807393	0.446717	0.553283	0.807393
P02787_CHAIN_0	TRFE_HUMAN	Serotransferrin (Transferrin) [CHAIN 0]	387.449	79.09	449	54	1	P02787	TAGWNIPMGLLYNK	[iTRAQ-8plex_Nterm]TAGWNIPMGLLYNK[iTRAQ-8plex_K]	2	457-470	6.266	729.412	2012_10_22_FRF_OT_23.9868.9871.3	FF_human	1	[P02787_CHAIN_0]	74810.6	81339.1	78776.6	82357.5	75940.6	85487.1	0.888329	0.470431	0.529569	0.888329
P02787_CHAIN_0	TRFE_HUMAN	Serotransferrin (Transferrin) [CHAIN 0]	387.449	79.09	449	54	1	P02787	TAGWNIPMGLLYNK	[iTRAQ-8plex_Nterm]TAGWNIPMGLLYNK[iTRAQ-8plex_K]	2	457-470	6.449	729.412	2012_10_22_FRF_OT_23.9924.9927.3	FF_human	1	[P02787_CHAIN_0]	34238.9	36590.9	36067.9	37009.1	34769.5	38415.5	0.90509	0.475091	0.524909	0.90509
P02787_CHAIN_0	TRFE_HUMAN	Serotransferrin (Transferrin) [CHAIN 0]	387.449	79.09	449	54	1	P02787	TAGWNIPMGLLYNK	[iTRAQ-8plex_Nterm]TAGWNIPMGLLYNK[iTRAQ-8plex_K]	2	457-470	7.076	1093.61	2012_10_22_FRF_OT_22.10564.10567.2	FF_human	1	[P02787_CHAIN_0]	994520	997080	1.04907e+06	1.00428e+06	1.01131e+06	1.04244e+06	0.970134	0.49242	0.50758	0.970134
P02787_CHAIN_0	TRFE_HUMAN	Serotransferrin (Transferrin) [CHAIN 0]	387.449	79.09	449	54	1	P02787	TAGWNIPMGLLYNK	[iTRAQ-8plex_Nterm]TAGWNIPMGLLYNK[iTRAQ-8plex_K]	2	457-470	6.355	1093.61	2012_10_22_FRF_OT_22.10830.10833.2	FF_human	1	[P02787_CHAIN_0]	75317.7	71024.9	79546.8	71232.4	76683.1	73939.2	1.03711	0.509108	0.490892	1.03711
P02787_CHAIN_0	TRFE_HUMAN	Serotransferrin (Transferrin) [CHAIN 0]	387.449	79.09	449	54	1	P02787	TAGWNIPMGLLYNK	[iTRAQ-8plex_Nterm]TAGWNIPMGLLYNK[iTRAQ-8plex_K]	2	457-470	5.774	1093.61	2012_10_22_FRF_OT_22.10514.10517.2	FF_human	1	[P02787_CHAIN_0]	134714	143388	141923	144989	136814	150499	0.909066	0.476184	0.523816	0.909066
P02787_CHAIN_0	TRFE_HUMAN	Serotransferrin (Transferrin) [CHAIN 0]	387.449	79.09	449	54	1	P02787	TAGWNIPMGLLYNK	[iTRAQ-8plex_Nterm]TAGWNIPMGLLYNK[iTRAQ-8plex_K]	2	457-470	7.291	1093.61	2012_10_22_FRF_OT_22.10752.10755.2	FF_human	1	[P02787_CHAIN_0]	395848	365797	418238	366324	403181	380245	1.06032	0.514639	0.485361	1.06032
P02787_CHAIN_0	TRFE_HUMAN	Serotransferrin (Transferrin) [CHAIN 0]	387.449	79.09	449	54	1	P02787	TAGWNIPMGLLYNK	[iTRAQ-8plex_Nterm]TAGWNIPMGLLYNK[iTRAQ-8plex_K]	2	457-470	7.316	1093.61	2012_10_22_FRF_OT_22.10795.10798.2	FF_human	1	[P02787_CHAIN_0]	155558	151957	164178	152782	158268	158588	0.997983	0.499495	0.500505	0.997983
P02787_CHAIN_0	TRFE_HUMAN	Serotransferrin (Transferrin) [CHAIN 0]	387.449	79.09	449	54	1	P02787	TAGWNIPMGLLYNK	[iTRAQ-8plex_Nterm]TAGWNIPMGLLYNK[iTRAQ-8plex_K]	2	457-470	7.545	729.412	2012_10_22_FRF_OT_22.10563.10566.3	FF_human	1	[P02787_CHAIN_0]	31178012	3.10177e+07	3.28935e+07	3.12253e+07	3.17094e+07	3.24119e+07	0.978325	0.494522	0.505478	0.978325
P02787_CHAIN_0	TRFE_HUMAN	Serotransferrin (Transferrin) [CHAIN 0]	387.449	79.09	449	54	1	P02787	TAGWNIPMGLLYNK	[iTRAQ-8plex_Nterm]TAGWNIPMGLLYNK[iTRAQ-8plex_K]	2	457-470	7.469	729.412	2012_10_22_FRF_OT_22.10773.10776.3	FF_human	1	[P02787_CHAIN_0]	6461090	6.1393e+06	6.82287e+06	6.16059e+06	6.57725e+06	6.3947e+06	1.02855	0.507036	0.492964	1.02855
P02787_CHAIN_0	TRFE_HUMAN	Serotransferrin (Transferrin) [CHAIN 0]	387.449	79.09	449	54	1	P02787	TAGWNIPMGLLYNK	[iTRAQ-8plex_Nterm]TAGWNIPMGLLYNK[iTRAQ-8plex_K]	2	457-470	6.504	729.412	2012_10_22_FRF_OT_22.10535.10538.3	FF_human	1	[P02787_CHAIN_0]	1.98137e+07	19874978	2.09003e+07	2.00192e+07	2.01479e+07	2.07799e+07	0.969586	0.492279	0.507721	0.969586
P02787_CHAIN_0	TRFE_HUMAN	Serotransferrin (Transferrin) [CHAIN 0]	387.449	79.09	449	54	1	P02787	TAGWNIPMGLLYNK	[iTRAQ-8plex_Nterm]TAGWNIPMGLLYNK[iTRAQ-8plex_K]	2	457-470	7.077	729.412	2012_10_22_FRF_OT_22.10850.10853.3	FF_human	1	[P02787_CHAIN_0]	1.28863e+06	1.21764e+06	1.36093e+06	1.22137e+06	1.31194e+06	1.26778e+06	1.03483	0.508558	0.491442	1.03483
P02787_CHAIN_0	TRFE_HUMAN	Serotransferrin (Transferrin) [CHAIN 0]	387.449	79.09	449	54	1	P02787	TAGWNIPMGLLYNK	[iTRAQ-8plex_Nterm]TAGWNIPMGLLYNK[iTRAQ-8plex_K]	2	457-470	6.358	729.411	2012_10_22_FRF_OT_22.10885.10888.3	FF_human	1	[P02787_CHAIN_0]	664552	629643	701802	631697	676538	655702	1.03178	0.50782	0.49218	1.03178
P02787_CHAIN_0	TRFE_HUMAN	Serotransferrin (Transferrin) [CHAIN 0]	387.449	79.09	449	54	1	P02787	TAGWNIPMGLLYNK	[iTRAQ-8plex_Nterm]TAGWNIPMGLLYNK[iTRAQ-8plex_K]	2	457-470	6.401	729.411	2012_10_22_FRF_OT_22.10397.10400.3	FF_human	1	[P02787_CHAIN_0]	242508	569691	248712	596023	239759	618672	0.387538	0.279299	0.720701	0.387538
P02787_CHAIN_0	TRFE_HUMAN	Serotransferrin (Transferrin) [CHAIN 0]	387.449	79.09	449	54	1	P02787	TAGWNIPMGLLYNK	[iTRAQ-8plex_Nterm]TAGWNIPMGLLYNK[iTRAQ-8plex_K]	2	457-470	5.235	729.411	2012_10_22_FRF_OT_22.10927.10930.3	FF_human	1	[P02787_CHAIN_0]	265479	257166	280238	258410	270149	268230	1.00715	0.501782	0.498218	1.00715
P02787_CHAIN_0	TRFE_HUMAN	Serotransferrin (Transferrin) [CHAIN 0]	387.449	79.09	449	54	1	P02787	TAGWNIPMGLLYNK	[iTRAQ-8plex_Nterm]TAGWNIPMGLLYNK[iTRAQ-8plex_K]	2	457-470	7.33	729.411	2012_10_22_FRF_OT_22.10439.10442.3	FF_human	1	[P02787_CHAIN_0]	165878	351006	170963	366107	164808	380019	0.433683	0.302496	0.697504	0.433683
P02787_CHAIN_0	TRFE_HUMAN	Serotransferrin (Transferrin) [CHAIN 0]	387.449	79.09	449	54	1	P02787	TAGWNIPMGLLYNK	[iTRAQ-8plex_Nterm]TAGWNIPMGLLYNK[iTRAQ-8plex_K]	2	457-470	5.563	729.411	2012_10_22_FRF_OT_22.10480.10483.3	FF_human	1	[P02787_CHAIN_0]	147326	266929	152816	276968	147315	287493	0.512413	0.338805	0.661195	0.512413
P02787_CHAIN_0	TRFE_HUMAN	Serotransferrin (Transferrin) [CHAIN 0]	387.449	79.09	449	54	1	P02787	TAGWNIPMGLLYNK	[iTRAQ-8plex_Nterm]TAGWNIPMGLLYNK[iTRAQ-8plex_K]	2	457-470	6.216	729.411	2012_10_22_FRF_OT_22.10410.10413.3	FF_human	1	[P02787_CHAIN_0]	220222	499498	226244	522068	218099	541906	0.402467	0.286971	0.713029	0.402467
P02787_CHAIN_0	TRFE_HUMAN	Serotransferrin (Transferrin) [CHAIN 0]	387.449	79.09	449	54	1	P02787	TAGWNIPMGLLYNK	[iTRAQ-8plex_Nterm]TAGWNIPMGLLYNK[iTRAQ-8plex_K]	2	457-470	5.968	729.41	2012_10_22_FRF_OT_22.10383.10386.3	FF_human	1	[P02787_CHAIN_0]	329746	761115	338476	795903	326291	826148	0.394955	0.283131	0.716869	0.394955
P02787_CHAIN_0	TRFE_HUMAN	Serotransferrin (Transferrin) [CHAIN 0]	387.449	79.09	449	54	1	P02787	TAGWNIPMGLLYNK	[iTRAQ-8plex_Nterm]TAGWNIPMGLLYNK[iTRAQ-8plex_K]	2	457-470	6.18	729.41	2012_10_22_FRF_OT_22.10327.10330.3	FF_human	1	[P02787_CHAIN_0]	104317	252024	106835	263875	102989	273903	0.376005	0.273258	0.726742	0.376005
P02787_CHAIN_0	TRFE_HUMAN	Serotransferrin (Transferrin) [CHAIN 0]	387.449	79.09	449	54	1	P02787	TAGWNIPMGLLYNK	[iTRAQ-8plex_Nterm]TAGWNIPMGLLYNK[iTRAQ-8plex_K]	2	457-470	5.384	547.311	2012_10_22_FRF_OT_22.10809.10812.4	FF_human	1	[P02787_CHAIN_0]	322628	338239	340005	341687	327765	354671	0.924138	0.480287	0.519713	0.924138
P02787_CHAIN_0	TRFE_HUMAN	Serotransferrin (Transferrin) [CHAIN 0]	387.449	79.09	449	54	1	P02787	TAGWNIPMGLLYNK	[iTRAQ-8plex_Nterm]TAGWNIPMGLLYNK[iTRAQ-8plex_K]	2	457-470	5.101	547.311	2012_10_22_FRF_OT_22.10837.10840.4	FF_human	1	[P02787_CHAIN_0]	325848	351714	343179	355956	330824	369482	0.895372	0.472399	0.527601	0.895372
P02787_CHAIN_0	TRFE_HUMAN	Serotransferrin (Transferrin) [CHAIN 0]	387.449	79.09	449	54	1	P02787	TAGWNIPMGLLYNK	[iTRAQ-8plex_Nterm]TAGWNIPMGLLYNK[iTRAQ-8plex_K]	2	457-470	6.01	547.31	2012_10_22_FRF_OT_22.10731.10734.4	FF_human	1	[P02787_CHAIN_0]	1.34685e+06	1.40423e+06	1.41956e+06	1.41804e+06	1.36846e+06	1.47193e+06	0.929704	0.481786	0.518214	0.929704
P02787_CHAIN_0	TRFE_HUMAN	Serotransferrin (Transferrin) [CHAIN 0]	387.449	79.09	449	54	1	P02787	TAGWNIPMGLLYNK	[iTRAQ-8plex_Nterm]TAGWNIPMGLLYNK[iTRAQ-8plex_K]	2	457-470	6.467	547.31	2012_10_22_FRF_OT_22.10521.10524.4	FF_human	1	[P02787_CHAIN_0]	3.20853e+06	3.38207e+06	3.38094e+06	3.41773e+06	3.25923e+06	3.54761e+06	0.918712	0.478817	0.521183	0.918712
P02787_CHAIN_0	TRFE_HUMAN	Serotransferrin (Transferrin) [CHAIN 0]	387.449	79.09	449	54	1	P02787	TAGWNIPMGLLYNK	[iTRAQ-8plex_Nterm]TAGWNIPM[Oxidation_M]GLLYNK[iTRAQ-8plex_K]	3	457-470	7.386	734.744	2012_10_22_FRF_OT_23.8647.8650.3	FF_human	1	[P02787_CHAIN_0]	89451.5	104837	94029	106626	90643.9	110677	0.818993	0.450245	0.549755	0.818993
P02787_CHAIN_0	TRFE_HUMAN	Serotransferrin (Transferrin) [CHAIN 0]	387.449	79.09	449	54	1	P02787	TAGWNIPMGLLYNK	[iTRAQ-8plex_Nterm]TAGWNIPM[Oxidation_M]GLLYNK[iTRAQ-8plex_K]	3	457-470	5.723	1101.61	2012_10_22_FRF_OT_22.9261.9264.2	FF_human	1	[P02787_CHAIN_0]	647188	658255	682486	663647	657916	688866	0.955072	0.48851	0.51149	0.955072
P02787_CHAIN_0	TRFE_HUMAN	Serotransferrin (Transferrin) [CHAIN 0]	387.449	79.09	449	54	1	P02787	TAGWNIPMGLLYNK	[iTRAQ-8plex_Nterm]TAGWNIPM[Oxidation_M]GLLYNK[iTRAQ-8plex_K]	3	457-470	6.339	1101.61	2012_10_22_FRF_OT_22.9185.9188.2	FF_human	1	[P02787_CHAIN_0]	1.14482e+06	1.20248e+06	1.20643e+06	1.21489e+06	1.163e+06	1.26105e+06	0.922242	0.479774	0.520226	0.922242
P02787_CHAIN_0	TRFE_HUMAN	Serotransferrin (Transferrin) [CHAIN 0]	387.449	79.09	449	54	1	P02787	TAGWNIPMGLLYNK	[iTRAQ-8plex_Nterm]TAGWNIPM[Oxidation_M]GLLYNK[iTRAQ-8plex_K]	3	457-470	5.646	1101.61	2012_10_22_FRF_OT_22.9198.9201.2	FF_human	1	[P02787_CHAIN_0]	1.11955e+06	1.18771e+06	1.17955e+06	1.20073e+06	1.13708e+06	1.24636e+06	0.912326	0.477077	0.522923	0.912326
P02787_CHAIN_0	TRFE_HUMAN	Serotransferrin (Transferrin) [CHAIN 0]	387.449	79.09	449	54	1	P02787	TAGWNIPMGLLYNK	[iTRAQ-8plex_Nterm]TAGWNIPM[Oxidation_M]GLLYNK[iTRAQ-8plex_K]	3	457-470	5.58	1101.61	2012_10_22_FRF_OT_22.9212.9215.2	FF_human	1	[P02787_CHAIN_0]	1.30475e+06	1.34479e+06	1.37552e+06	1.357e+06	1.326e+06	1.40856e+06	0.941388	0.484905	0.515095	0.941388
P02787_CHAIN_0	TRFE_HUMAN	Serotransferrin (Transferrin) [CHAIN 0]	387.449	79.09	449	54	1	P02787	TAGWNIPMGLLYNK	[iTRAQ-8plex_Nterm]TAGWNIPM[Oxidation_M]GLLYNK[iTRAQ-8plex_K]	3	457-470	6.411	1101.61	2012_10_22_FRF_OT_22.9233.9236.2	FF_human	1	[P02787_CHAIN_0]	888790	892087	937523	898597	903772	932743	0.96894	0.492112	0.507888	0.96894
P02787_CHAIN_0	TRFE_HUMAN	Serotransferrin (Transferrin) [CHAIN 0]	387.449	79.09	449	54	1	P02787	TAGWNIPMGLLYNK	[iTRAQ-8plex_Nterm]TAGWNIPM[Oxidation_M]GLLYNK[iTRAQ-8plex_K]	3	457-470	5.708	734.744	2012_10_22_FRF_OT_22.9976.9979.3	FF_human	1	[P02787_CHAIN_0]	135177	136850	142563	137928	137431	143169	0.959916	0.489774	0.510226	0.959916
P02787_CHAIN_0	TRFE_HUMAN	Serotransferrin (Transferrin) [CHAIN 0]	387.449	79.09	449	54	1	P02787	TAGWNIPMGLLYNK	[iTRAQ-8plex_Nterm]TAGWNIPM[Oxidation_M]GLLYNK[iTRAQ-8plex_K]	3	457-470	9.183	734.744	2012_10_22_FRF_OT_22.9163.9166.3	FF_human	1	[P02787_CHAIN_0]	1.36733e+07	14624792	1.44034e+07	1.47927e+07	1.38849e+07	1.53549e+07	0.904268	0.474864	0.525136	0.904268
P02787_CHAIN_0	TRFE_HUMAN	Serotransferrin (Transferrin) [CHAIN 0]	387.449	79.09	449	54	1	P02787	TAGWNIPMGLLYNK	[iTRAQ-8plex_Nterm]TAGWNIPM[Oxidation_M]GLLYNK[iTRAQ-8plex_K]	3	457-470	7.197	734.744	2012_10_22_FRF_OT_22.9366.9369.3	FF_human	1	[P02787_CHAIN_0]	216091	229206	227672	231715	219476	240520	0.912503	0.477125	0.522875	0.912503
P02787_CHAIN_0	TRFE_HUMAN	Serotransferrin (Transferrin) [CHAIN 0]	387.449	79.09	449	54	1	P02787	TAGWNIPMGLLYNK	[iTRAQ-8plex_Nterm]TAGWNIPM[Oxidation_M]GLLYNK[iTRAQ-8plex_K]	3	457-470	5.304	734.744	2012_10_22_FRF_OT_22.9949.9952.3	FF_human	1	[P02787_CHAIN_0]	137773	142447	145236	143769	140008	149232	0.938188	0.484054	0.515946	0.938188
P02787_CHAIN_0	TRFE_HUMAN	Serotransferrin (Transferrin) [CHAIN 0]	387.449	79.09	449	54	1	P02787	TAGWNIPMGLLYNK	[iTRAQ-8plex_Nterm]TAGWNIPM[Oxidation_M]GLLYNK[iTRAQ-8plex_K]	3	457-470	7.544	734.744	2012_10_22_FRF_OT_22.9149.9152.3	FF_human	1	[P02787_CHAIN_0]	1.31515e+07	1.39992e+07	1.38553e+07	1.41556e+07	1.33565e+07	1.46935e+07	0.909004	0.476167	0.523833	0.909004
P02787_CHAIN_0	TRFE_HUMAN	Serotransferrin (Transferrin) [CHAIN 0]	387.449	79.09	449	54	1	P02787	TAGWNIPMGLLYNK	[iTRAQ-8plex_Nterm]TAGWNIPM[Oxidation_M]GLLYNK[iTRAQ-8plex_K]	3	457-470	6.367	734.744	2012_10_22_FRF_OT_22.10122.10125.3	FF_human	1	[P02787_CHAIN_0]	246136	240600	259772	241917	250420	251110	0.997252	0.499312	0.500688	0.997252
P02787_CHAIN_0	TRFE_HUMAN	Serotransferrin (Transferrin) [CHAIN 0]	387.449	79.09	449	54	1	P02787	TAGWNIPMGLLYNK	[iTRAQ-8plex_Nterm]TAGWNIPM[Oxidation_M]GLLYNK[iTRAQ-8plex_K]	3	457-470	8.126	734.743	2012_10_22_FRF_OT_22.9121.9124.3	FF_human	1	[P02787_CHAIN_0]	2.30441e+06	2581025	2.42494e+06	2.61808e+06	2.33764e+06	2.71756e+06	0.860196	0.462422	0.537578	0.860196
P02787_CHAIN_0	TRFE_HUMAN	Serotransferrin (Transferrin) [CHAIN 0]	387.449	79.09	449	54	1	P02787	TAGWNIPMGLLYNK	[iTRAQ-8plex_Nterm]TAGWNIPM[Oxidation_M]GLLYNK[iTRAQ-8plex_K]	3	457-470	5.425	734.743	2012_10_22_FRF_OT_22.8912.8915.3	FF_human	1	[P02787_CHAIN_0]	215859	328788	225257	338808	217148	351683	0.617454	0.381744	0.618256	0.617454
P02787_CHAIN_0	TRFE_HUMAN	Serotransferrin (Transferrin) [CHAIN 0]	387.449	79.09	449	54	1	P02787	TAGWNIPMGLLYNK	[iTRAQ-8plex_Nterm]TAGWNIPM[Oxidation_M]GLLYNK[iTRAQ-8plex_K]	3	457-470	6.678	734.743	2012_10_22_FRF_OT_22.9282.9285.3	FF_human	1	[P02787_CHAIN_0]	5.99482e+06	6035110	6.32312e+06	6.08038e+06	6.09549e+06	6.31143e+06	0.965786	0.491298	0.508702	0.965786
P02787_CHAIN_0	TRFE_HUMAN	Serotransferrin (Transferrin) [CHAIN 0]	387.449	79.09	449	54	1	P02787	TAGWNIPMGLLYNK	[iTRAQ-8plex_Nterm]TAGWNIPM[Oxidation_M]GLLYNK[iTRAQ-8plex_K]	3	457-470	7.766	734.743	2012_10_22_FRF_OT_22.8967.8970.3	FF_human	1	[P02787_CHAIN_0]	337419	418227	354191	426686	341440	442900	0.770919	0.435321	0.564679	0.770919
P02787_CHAIN_0	TRFE_HUMAN	Serotransferrin (Transferrin) [CHAIN 0]	387.449	79.09	449	54	1	P02787	TAGWNIPMGLLYNK	[iTRAQ-8plex_Nterm]TAGWNIPM[Oxidation_M]GLLYNK[iTRAQ-8plex_K]	3	457-470	6.57	734.743	2012_10_22_FRF_OT_22.10193.10196.3	FF_human	1	[P02787_CHAIN_0]	185664	181821	195943	182840	188889	189788	0.995264	0.498813	0.501187	0.995264
P02787_CHAIN_0	TRFE_HUMAN	Serotransferrin (Transferrin) [CHAIN 0]	387.449	79.09	449	54	1	P02787	TAGWNIPMGLLYNK	[iTRAQ-8plex_Nterm]TAGWNIPM[Oxidation_M]GLLYNK[iTRAQ-8plex_K]	3	457-470	6.304	734.743	2012_10_22_FRF_OT_22.9788.9791.3	FF_human	1	[P02787_CHAIN_0]	133010	145636	140040	147523	134998	153129	0.881597	0.468537	0.531463	0.881597
P02787_CHAIN_0	TRFE_HUMAN	Serotransferrin (Transferrin) [CHAIN 0]	387.449	79.09	449	54	1	P02787	TAGWNIPMGLLYNK	[iTRAQ-8plex_Nterm]TAGWNIPM[Oxidation_M]GLLYNK[iTRAQ-8plex_K]	3	457-470	6.587	734.742	2012_10_22_FRF_OT_22.10227.10230.3	FF_human	1	[P02787_CHAIN_0]	135527	140793	142855	142145	137712	147546	0.933349	0.482763	0.517237	0.933349
P02787_CHAIN_0	TRFE_HUMAN	Serotransferrin (Transferrin) [CHAIN 0]	387.449	79.09	449	54	1	P02787	TAGWNIPMGLLYNK	[iTRAQ-8plex_Nterm]TAGWNIPM[Oxidation_M]GLLYNK[iTRAQ-8plex_K]	3	457-470	6.318	734.742	2012_10_22_FRF_OT_22.10018.10021.3	FF_human	1	[P02787_CHAIN_0]	163325	167635	172200	169110	166000	175536	0.945679	0.486041	0.513959	0.945679
P02787_CHAIN_0	TRFE_HUMAN	Serotransferrin (Transferrin) [CHAIN 0]	387.449	79.09	449	54	1	P02787	TAGWNIPMGLLYNK	[iTRAQ-8plex_Nterm]TAGWNIPM[Oxidation_M]GLLYNK[iTRAQ-8plex_K]	3	457-470	6.201	551.309	2012_10_22_FRF_OT_22.9262.9265.4	FF_human	1	[P02787_CHAIN_0]	1.71192e+06	1831084	1.80333e+06	1.85211e+06	1.73841e+06	1.92249e+06	0.904247	0.474858	0.525142	0.904247
P02787_CHAIN_0	TRFE_HUMAN	Serotransferrin (Transferrin) [CHAIN 0]	387.449	79.09	449	54	1	P02787	TAGWNIPMGLLYNK	[iTRAQ-8plex_Nterm]TAGWNIPM[Oxidation_M]GLLYNK[iTRAQ-8plex_K]	3	457-470	5.468	551.309	2012_10_22_FRF_OT_22.9219.9222.4	FF_human	1	[P02787_CHAIN_0]	3.53996e+06	3.72597e+06	3.7303e+06	3.76491e+06	3.59601e+06	3.90798e+06	0.920172	0.479213	0.520787	0.920172
P02787_CHAIN_0	TRFE_HUMAN	Serotransferrin (Transferrin) [CHAIN 0]	387.449	79.09	449	54	1	P02787	TAGWNIPMGLLYNK	[iTRAQ-8plex_Nterm]TAGWNIPM[Oxidation_M]GLLYNK[iTRAQ-8plex_K]	3	457-470	5.688	551.309	2012_10_22_FRF_OT_22.9170.9173.4	FF_human	1	[P02787_CHAIN_0]	4.77676e+06	5206845	5.02971e+06	5.27287e+06	4.84864e+06	5.47323e+06	0.885881	0.469744	0.530256	0.885881
P02787_CHAIN_0	TRFE_HUMAN	Serotransferrin (Transferrin) [CHAIN 0]	387.449	79.09	449	54	1	P02787	TAGWNIPMGLLYNK	[iTRAQ-8plex_Nterm]TAGWNIPM[Oxidation_M]GLLYNK[iTRAQ-8plex_K]	3	457-470	6.111	551.309	2012_10_22_FRF_OT_22.9156.9159.4	FF_human	1	[P02787_CHAIN_0]	3.71296e+06	4.17255e+06	3.90685e+06	4.2333e+06	3.7662e+06	4.39416e+06	0.857092	0.461524	0.538476	0.857092
P02787_CHAIN_0	TRFE_HUMAN	Serotransferrin (Transferrin) [CHAIN 0]	387.449	79.09	449	54	1	P02787	TAGWNIPMGLLYNK	[iTRAQ-8plex_Nterm]TAGWNIPM[Oxidation_M]GLLYNK[iTRAQ-8plex_K]	3	457-470	5.616	734.745	2012_10_22_FRF_OT_19.9830.9833.3	FF_human	1	[P02787_CHAIN_0]	63733.2	50855	67512.8	50334.8	65082.4	52247.5	1.24565	0.554696	0.445304	1.24565
P02787_CHAIN_0	TRFE_HUMAN	Serotransferrin (Transferrin) [CHAIN 0]	387.449	79.09	449	54	1	P02787	FDEFFSEGCAPGSK	[iTRAQ-8plex_Nterm]FDEFFSEGC[Cys_CAM]APGSK[iTRAQ-8plex_K]	3	476-489	6.099	1093.54	2012_10_22_FRF_OT_12.8127.8130.2	FF_human	1	[P02787_CHAIN_0]	96992.3	92039.6	102426	92350.2	98738.6	95859.5	1.03003	0.507398	0.492602	1.03003
P02787_CHAIN_0	TRFE_HUMAN	Serotransferrin (Transferrin) [CHAIN 0]	387.449	79.09	449	54	1	P02787	FDEFFSEGCAPGSK	[iTRAQ-8plex_Nterm]FDEFFSEGC[Cys_CAM]APGSK[iTRAQ-8plex_K]	3	476-489	6.648	1093.54	2012_10_22_FRF_OT_12.7750.7753.2	FF_human	1	[P02787_CHAIN_0]	32679.9	79648.8	33453.5	83414	32249.2	86583.7	0.372462	0.271383	0.728617	0.372462
P02787_CHAIN_0	TRFE_HUMAN	Serotransferrin (Transferrin) [CHAIN 0]	387.449	79.09	449	54	1	P02787	FDEFFSEGCAPGSK	[iTRAQ-8plex_Nterm]FDEFFSEGC[Cys_CAM]APGSK[iTRAQ-8plex_K]	3	476-489	6.003	729.362	2012_10_22_FRF_OT_12.14611.14612.3	FF_human	1	[P02787_CHAIN_0]	3823.26	3730.5	4035.22	3750.46	3889.95	3892.97	0.999223	0.499806	0.500194	0.999223
P02787_CHAIN_0	TRFE_HUMAN	Serotransferrin (Transferrin) [CHAIN 0]	387.449	79.09	449	54	1	P02787	FDEFFSEGCAPGSK	[iTRAQ-8plex_Nterm]FDEFFSEGC[Cys_CAM]APGSK[iTRAQ-8plex_K]	3	476-489	5.872	729.362	2012_10_22_FRF_OT_12.15150.15152.3	FF_human	1	[P02787_CHAIN_0]	972.794	927.732	1027.19	931.194	990.212	966.58	1.02445	0.506038	0.493962	1.02445
P02787_CHAIN_0	TRFE_HUMAN	Serotransferrin (Transferrin) [CHAIN 0]	387.449	79.09	449	54	1	P02787	FDEFFSEGCAPGSK	[iTRAQ-8plex_Nterm]FDEFFSEGC[Cys_CAM]APGSK[iTRAQ-8plex_K]	3	476-489	6.124	729.361	2012_10_22_FRF_OT_12.14141.14144.3	FF_human	1	[P02787_CHAIN_0]	9158.46	8560.99	9674.35	8580.54	9326.08	8906.6	1.0471	0.511503	0.488497	1.0471
P02787_CHAIN_0	TRFE_HUMAN	Serotransferrin (Transferrin) [CHAIN 0]	387.449	79.09	449	54	1	P02787	FDEFFSEGCAPGSK	[iTRAQ-8plex_Nterm]FDEFFSEGC[Cys_CAM]APGSK[iTRAQ-8plex_K]	3	476-489	6.031	729.361	2012_10_22_FRF_OT_12.14245.14247.3	FF_human	1	[P02787_CHAIN_0]	7411.32	7319.74	7820.28	7365.06	7538.75	7644.93	0.98611	0.496503	0.503497	0.98611
P02787_CHAIN_0	TRFE_HUMAN	Serotransferrin (Transferrin) [CHAIN 0]	387.449	79.09	449	54	1	P02787	FDEFFSEGCAPGSK	[iTRAQ-8plex_Nterm]FDEFFSEGC[Cys_CAM]APGSK[iTRAQ-8plex_K]	3	476-489	7.776	729.36	2012_10_22_FRF_OT_12.8126.8129.3	FF_human	1	[P02787_CHAIN_0]	2.34954e+06	2.09137e+06	2.48416e+06	2.08849e+06	2.39473e+06	2.16785e+06	1.10466	0.524863	0.475137	1.10466
P02787_CHAIN_0	TRFE_HUMAN	Serotransferrin (Transferrin) [CHAIN 0]	387.449	79.09	449	54	1	P02787	FDEFFSEGCAPGSK	[iTRAQ-8plex_Nterm]FDEFFSEGC[Cys_CAM]APGSK[iTRAQ-8plex_K]	3	476-489	5.994	729.36	2012_10_22_FRF_OT_12.15056.15058.3	FF_human	1	[P02787_CHAIN_0]	3409.8	3580.32	3593.33	3617.18	3463.97	3754.63	0.922586	0.479867	0.520133	0.922586
P02787_CHAIN_0	TRFE_HUMAN	Serotransferrin (Transferrin) [CHAIN 0]	387.449	79.09	449	54	1	P02787	FDEFFSEGCAPGSK	[iTRAQ-8plex_Nterm]FDEFFSEGC[Cys_CAM]APGSK[iTRAQ-8plex_K]	3	476-489	6.459	729.36	2012_10_22_FRF_OT_12.14533.14536.3	FF_human	1	[P02787_CHAIN_0]	4363.22	4018.3	4610.31	4023.08	4444.34	4175.96	1.06427	0.515567	0.484433	1.06427
P02787_CHAIN_0	TRFE_HUMAN	Serotransferrin (Transferrin) [CHAIN 0]	387.449	79.09	449	54	1	P02787	FDEFFSEGCAPGSK	[iTRAQ-8plex_Nterm]FDEFFSEGC[Cys_CAM]APGSK[iTRAQ-8plex_K]	3	476-489	7.791	729.359	2012_10_22_FRF_OT_12.7666.7669.3	FF_human	1	[P02787_CHAIN_0]	677880	1.61786e+06	694672	1.69338e+06	669663	1.75773e+06	0.380982	0.275878	0.724122	0.380982
P02787_CHAIN_0	TRFE_HUMAN	Serotransferrin (Transferrin) [CHAIN 0]	387.449	79.09	449	54	1	P02787	FDEFFSEGCAPGSK	[iTRAQ-8plex_Nterm]FDEFFSEGC[Cys_CAM]APGSK[iTRAQ-8plex_K]	3	476-489	7.745	729.359	2012_10_22_FRF_OT_12.7650.7653.3	FF_human	1	[P02787_CHAIN_0]	379156	1.00353e+06	386405	1.05319e+06	372494	1.09321e+06	0.340735	0.254141	0.745859	0.340735
P02787_CHAIN_0	TRFE_HUMAN	Serotransferrin (Transferrin) [CHAIN 0]	387.449	79.09	449	54	1	P02787	FDEFFSEGCAPGSK	[iTRAQ-8plex_Nterm]FDEFFSEGC[Cys_CAM]APGSK[iTRAQ-8plex_K]	3	476-489	6.221	729.359	2012_10_22_FRF_OT_12.14335.14336.3	FF_human	1	[P02787_CHAIN_0]	6658.16	6600.57	7025.02	6643.14	6772.12	6895.58	0.982096	0.495484	0.504516	0.982096
P02787_CHAIN_0	TRFE_HUMAN	Serotransferrin (Transferrin) [CHAIN 0]	387.449	79.09	449	54	1	P02787	FDEFFSEGCAPGSK	[iTRAQ-8plex_Nterm]FDEFFSEGC[Cys_CAM]APGSK[iTRAQ-8plex_K]	3	476-489	6.571	729.358	2012_10_22_FRF_OT_12.6826.6829.3	FF_human	1	[P02787_CHAIN_0]	133858	160826	140622	163799	135559	170023	0.7973	0.44361	0.55639	0.7973
P02787_CHAIN_0	TRFE_HUMAN	Serotransferrin (Transferrin) [CHAIN 0]	387.449	79.09	449	54	1	P02787	FDEFFSEGCAPGSK	[iTRAQ-8plex_Nterm]FDEFFSEGC[Cys_CAM]APGSK[iTRAQ-8plex_K]	3	476-489	5.075	547.272	2012_10_22_FRF_OT_12.7903.7906.4	FF_human	1	[P02787_CHAIN_0]	616758	633156	650269	638735	626859	663007	0.945479	0.485988	0.514012	0.945479
P02787_CHAIN_0	TRFE_HUMAN	Serotransferrin (Transferrin) [CHAIN 0]	387.449	79.09	449	54	1	P02787	FDEFFSEGCAPGSK	[iTRAQ-8plex_Nterm]FDEFFSEGC[Cys_CAM]APGSK[iTRAQ-8plex_K]	3	476-489	5.712	547.272	2012_10_22_FRF_OT_12.8079.8082.4	FF_human	1	[P02787_CHAIN_0]	281668	276079	297256	277643	286555	288194	0.994315	0.498575	0.501425	0.994315
P02787_CHAIN_0	TRFE_HUMAN	Serotransferrin (Transferrin) [CHAIN 0]	387.449	79.09	449	54	1	P02787	FDEFFSEGCAPGSK	[iTRAQ-8plex_Nterm]FDEFFSEGC[Cys_CAM]APGSK[iTRAQ-8plex_K]	3	476-489	5.069	547.271	2012_10_22_FRF_OT_12.8051.8054.4	FF_human	1	[P02787_CHAIN_0]	376879	378939	397529	381749	383218	396255	0.967099	0.491637	0.508363	0.967099
P02787_CHAIN_0	TRFE_HUMAN	Serotransferrin (Transferrin) [CHAIN 0]	387.449	79.09	449	54	1	P02787	FDEFFSEGCAPGSK	[iTRAQ-8plex_Nterm]FDEFFSEGC[Cys_CAM]APGSK[iTRAQ-8plex_K]	3	476-489	5.505	547.271	2012_10_22_FRF_OT_12.7925.7928.4	FF_human	1	[P02787_CHAIN_0]	498301	519725	525198	524848	506291	544792	0.929328	0.481685	0.518315	0.929328
P02787_CHAIN_0	TRFE_HUMAN	Serotransferrin (Transferrin) [CHAIN 0]	387.449	79.09	449	54	1	P02787	DSSLCK	[iTRAQ-8plex_Nterm]DSSLC[Cys_CAM]K[iTRAQ-8plex_K]	3	491-496	5.164	439.913	2012_10_22_FRF_OT_17.2602.2605.3	FF_human	1	[P02787_CHAIN_0]	644097	706759	678103	716013	653691	743222	0.879537	0.467954	0.532046	0.879537
P02787_CHAIN_0	TRFE_HUMAN	Serotransferrin (Transferrin) [CHAIN 0]	387.449	79.09	449	54	1	P02787	DSSLCK	[iTRAQ-8plex_Nterm]DSSLC[Cys_CAM]K[iTRAQ-8plex_K]	3	491-496	5.368	439.913	2012_10_22_FRF_OT_16.2448.2451.3	FF_human	1	[P02787_CHAIN_0]	700562	728148	738431	735159	711848	763095	0.932843	0.482627	0.517373	0.932843
P02787_CHAIN_0	TRFE_HUMAN	Serotransferrin (Transferrin) [CHAIN 0]	387.449	79.09	449	54	1	P02787	LCMGSGLNLCEPNNK	[iTRAQ-8plex_Nterm]LC[Cys_CAM]MGSGLNLC[Cys_CAM]EPNNK[iTRAQ-8plex_K]	4	497-511	6.792	772.397	2012_10_22_FRF_OT_19.6849.6852.3	FF_human	1	[P02787_CHAIN_0]	117890	130295	124093	132059	119626	137078	0.872689	0.466008	0.533992	0.872689
P02787_CHAIN_0	TRFE_HUMAN	Serotransferrin (Transferrin) [CHAIN 0]	387.449	79.09	449	54	1	P02787	LCMGSGLNLCEPNNK	[iTRAQ-8plex_Nterm]LC[Cys_CAM]MGSGLNLC[Cys_CAM]EPNNK[iTRAQ-8plex_K]	4	497-511	7.353	1158.09	2012_10_22_FRF_OT_17.6669.6672.2	FF_human	1	[P02787_CHAIN_0]	134075	137922	141354	139156	136265	144444	0.943377	0.485432	0.514568	0.943377
P02787_CHAIN_0	TRFE_HUMAN	Serotransferrin (Transferrin) [CHAIN 0]	387.449	79.09	449	54	1	P02787	LCMGSGLNLCEPNNK	[iTRAQ-8plex_Nterm]LC[Cys_CAM]MGSGLNLC[Cys_CAM]EPNNK[iTRAQ-8plex_K]	4	497-511	7.175	1158.09	2012_10_22_FRF_OT_17.6725.6728.2	FF_human	1	[P02787_CHAIN_0]	59601.1	55551.6	62961.9	55666.7	60695.3	57782	1.05042	0.512295	0.487705	1.05042
P02787_CHAIN_0	TRFE_HUMAN	Serotransferrin (Transferrin) [CHAIN 0]	387.449	79.09	449	54	1	P02787	LCMGSGLNLCEPNNK	[iTRAQ-8plex_Nterm]LC[Cys_CAM]MGSGLNLC[Cys_CAM]EPNNK[iTRAQ-8plex_K]	4	497-511	7.883	1158.09	2012_10_22_FRF_OT_17.6632.6635.2	FF_human	1	[P02787_CHAIN_0]	270405	273132	285194	275243	274927	285702	0.962286	0.49039	0.50961	0.962286
P02787_CHAIN_0	TRFE_HUMAN	Serotransferrin (Transferrin) [CHAIN 0]	387.449	79.09	449	54	1	P02787	LCMGSGLNLCEPNNK	[iTRAQ-8plex_Nterm]LC[Cys_CAM]MGSGLNLC[Cys_CAM]EPNNK[iTRAQ-8plex_K]	4	497-511	7.02	772.397	2012_10_22_FRF_OT_17.14359.14361.3	FF_human	1	[P02787_CHAIN_0]	686.795	650.027	725.307	652.098	699.196	676.878	1.03297	0.508109	0.491891	1.03297
P02787_CHAIN_0	TRFE_HUMAN	Serotransferrin (Transferrin) [CHAIN 0]	387.449	79.09	449	54	1	P02787	LCMGSGLNLCEPNNK	[iTRAQ-8plex_Nterm]LC[Cys_CAM]MGSGLNLC[Cys_CAM]EPNNK[iTRAQ-8plex_K]	4	497-511	7.524	772.396	2012_10_22_FRF_OT_17.6660.6663.3	FF_human	1	[P02787_CHAIN_0]	5.06009e+06	5177050	5.33541e+06	5.2215e+06	5.14333e+06	5.41992e+06	0.948968	0.486908	0.513092	0.948968
P02787_CHAIN_0	TRFE_HUMAN	Serotransferrin (Transferrin) [CHAIN 0]	387.449	79.09	449	54	1	P02787	LCMGSGLNLCEPNNK	[iTRAQ-8plex_Nterm]LC[Cys_CAM]MGSGLNLC[Cys_CAM]EPNNK[iTRAQ-8plex_K]	4	497-511	7.102	772.396	2012_10_22_FRF_OT_17.6808.6811.3	FF_human	1	[P02787_CHAIN_0]	68565.6	73589.3	72221.4	74450.4	69621.5	77279.5	0.900904	0.473935	0.526065	0.900904
P02787_CHAIN_0	TRFE_HUMAN	Serotransferrin (Transferrin) [CHAIN 0]	387.449	79.09	449	54	1	P02787	LCMGSGLNLCEPNNK	[iTRAQ-8plex_Nterm]LC[Cys_CAM]MGSGLNLC[Cys_CAM]EPNNK[iTRAQ-8plex_K]	4	497-511	6.943	772.395	2012_10_22_FRF_OT_17.13616.13617.3	FF_human	1	[P02787_CHAIN_0]	961.289	936.234	1014.62	941.12	978.093	976.883	1.00124	0.50031	0.49969	1.00124
P02787_CHAIN_0	TRFE_HUMAN	Serotransferrin (Transferrin) [CHAIN 0]	387.449	79.09	449	54	1	P02787	LCMGSGLNLCEPNNK	[iTRAQ-8plex_Nterm]LC[Cys_CAM]MGSGLNLC[Cys_CAM]EPNNK[iTRAQ-8plex_K]	4	497-511	6.84	772.395	2012_10_22_FRF_OT_17.6730.6733.3	FF_human	1	[P02787_CHAIN_0]	1.75652e+06	1.76493e+06	1.85279e+06	1.77794e+06	1.78609e+06	1.8455e+06	0.967809	0.491821	0.508179	0.967809
P02787_CHAIN_0	TRFE_HUMAN	Serotransferrin (Transferrin) [CHAIN 0]	387.449	79.09	449	54	1	P02787	LCMGSGLNLCEPNNK	[iTRAQ-8plex_Nterm]LC[Cys_CAM]MGSGLNLC[Cys_CAM]EPNNK[iTRAQ-8plex_K]	4	497-511	7.86	772.395	2012_10_22_FRF_OT_17.6767.6770.3	FF_human	1	[P02787_CHAIN_0]	591962	586951	624577	590744	602092	613192	0.981897	0.495433	0.504567	0.981897
P02787_CHAIN_0	TRFE_HUMAN	Serotransferrin (Transferrin) [CHAIN 0]	387.449	79.09	449	54	1	P02787	LCMGSGLNLCEPNNK	[iTRAQ-8plex_Nterm]LC[Cys_CAM]MGSGLNLC[Cys_CAM]EPNNK[iTRAQ-8plex_K]	4	497-511	6.169	772.395	2012_10_22_FRF_OT_17.13499.13502.3	FF_human	1	[P02787_CHAIN_0]	1983.24	1996.97	2091.85	2011.97	2016.54	2088.43	0.965578	0.491244	0.508756	0.965578
P02787_CHAIN_0	TRFE_HUMAN	Serotransferrin (Transferrin) [CHAIN 0]	387.449	79.09	449	54	1	P02787	LCMGSGLNLCEPNNK	[iTRAQ-8plex_Nterm]LC[Cys_CAM]MGSGLNLC[Cys_CAM]EPNNK[iTRAQ-8plex_K]	4	497-511	7.881	772.394	2012_10_22_FRF_OT_17.13399.13402.3	FF_human	1	[P02787_CHAIN_0]	2893.59	2767.28	3055.23	2778.16	2945.24	2883.73	1.02133	0.505276	0.494724	1.02133
P02787_CHAIN_0	TRFE_HUMAN	Serotransferrin (Transferrin) [CHAIN 0]	387.449	79.09	449	54	1	P02787	LCMGSGLNLCEPNNK	[iTRAQ-8plex_Nterm]LC[Cys_CAM]MGSGLNLC[Cys_CAM]EPNNK[iTRAQ-8plex_K]	4	497-511	6.519	772.394	2012_10_22_FRF_OT_17.6226.6229.3	FF_human	1	[P02787_CHAIN_0]	363743	411907	382669	418095	368893	433982	0.850019	0.459465	0.540535	0.850019
P02787_CHAIN_0	TRFE_HUMAN	Serotransferrin (Transferrin) [CHAIN 0]	387.449	79.09	449	54	1	P02787	LCMGSGLNLCEPNNK	[iTRAQ-8plex_Nterm]LC[Cys_CAM]MGSGLNLC[Cys_CAM]EPNNK[iTRAQ-8plex_K]	4	497-511	6.75	772.391	2012_10_22_FRF_OT_17.13284.13287.3	FF_human	1	[P02787_CHAIN_0]	3378.08	3344.22	3564.31	3365.48	3435.99	3493.36	0.983577	0.49586	0.50414	0.983577
P02787_CHAIN_0	TRFE_HUMAN	Serotransferrin (Transferrin) [CHAIN 0]	387.449	79.09	449	54	1	P02787	LCMGSGLNLCEPNNK	[iTRAQ-8plex_Nterm]LC[Cys_CAM]MGSGLNLC[Cys_CAM]EPNNK[iTRAQ-8plex_K]	4	497-511	5.275	579.549	2012_10_22_FRF_OT_17.6604.6607.4	FF_human	1	[P02787_CHAIN_0]	713897	838828	750382	853260	723369	885684	0.816734	0.449562	0.550438	0.816734
P02787_CHAIN_0	TRFE_HUMAN	Serotransferrin (Transferrin) [CHAIN 0]	387.449	79.09	449	54	1	P02787	LCMGSGLNLCEPNNK	[iTRAQ-8plex_Nterm]LC[Cys_CAM]MGSGLNLC[Cys_CAM]EPNNK[iTRAQ-8plex_K]	4	497-511	7.168	1158.09	2012_10_22_FRF_OT_16.6516.6519.2	FF_human	1	[P02787_CHAIN_0]	208405	231084	219356	234259	211459	243160	0.869628	0.465134	0.534866	0.869628
P02787_CHAIN_0	TRFE_HUMAN	Serotransferrin (Transferrin) [CHAIN 0]	387.449	79.09	449	54	1	P02787	LCMGSGLNLCEPNNK	[iTRAQ-8plex_Nterm]LC[Cys_CAM]MGSGLNLC[Cys_CAM]EPNNK[iTRAQ-8plex_K]	4	497-511	6.72	1158.09	2012_10_22_FRF_OT_15.6770.6773.2	FF_human	1	[P02787_CHAIN_0]	17074.9	18158	17989	18359.9	17341.4	19057.5	0.909951	0.476426	0.523574	0.909951
P02787_CHAIN_0	TRFE_HUMAN	Serotransferrin (Transferrin) [CHAIN 0]	387.449	79.09	449	54	1	P02787	LCMGSGLNLCEPNNK	[iTRAQ-8plex_Nterm]LC[Cys_CAM]MGSGLNLC[Cys_CAM]EPNNK[iTRAQ-8plex_K]	4	497-511	7.45	772.396	2012_10_22_FRF_OT_15.6719.6722.3	FF_human	1	[P02787_CHAIN_0]	228523	221763	241219	222865	232535	231333	1.00519	0.501295	0.498705	1.00519
P02787_CHAIN_0	TRFE_HUMAN	Serotransferrin (Transferrin) [CHAIN 0]	387.449	79.09	449	54	1	P02787	LCMGSGLNLCEPNNK	[iTRAQ-8plex_Nterm]LC[Cys_CAM]M[Oxidation_M]GSGLNLC[Cys_CAM]EPNNK[iTRAQ-8plex_K]	5	497-511	5.28	1166.09	2012_10_22_FRF_OT_17.5078.5081.2	FF_human	1	[P02787_CHAIN_0]	761996	865616	801586	878783	772729	912177	0.847127	0.458619	0.541381	0.847127
P02787_CHAIN_0	TRFE_HUMAN	Serotransferrin (Transferrin) [CHAIN 0]	387.449	79.09	449	54	1	P02787	LCMGSGLNLCEPNNK	[iTRAQ-8plex_Nterm]LC[Cys_CAM]M[Oxidation_M]GSGLNLC[Cys_CAM]EPNNK[iTRAQ-8plex_K]	5	497-511	5.356	1166.09	2012_10_22_FRF_OT_17.5148.5151.2	FF_human	1	[P02787_CHAIN_0]	564278	626868	593903	635554	572523	659705	0.867847	0.464624	0.535376	0.867847
P02787_CHAIN_0	TRFE_HUMAN	Serotransferrin (Transferrin) [CHAIN 0]	387.449	79.09	449	54	1	P02787	LCMGSGLNLCEPNNK	[iTRAQ-8plex_Nterm]LC[Cys_CAM]M[Oxidation_M]GSGLNLC[Cys_CAM]EPNNK[iTRAQ-8plex_K]	5	497-511	7.166	1166.09	2012_10_22_FRF_OT_17.5127.5130.2	FF_human	1	[P02787_CHAIN_0]	833668	882528	878384	892078	846762	925977	0.914452	0.477657	0.522343	0.914452
P02787_CHAIN_0	TRFE_HUMAN	Serotransferrin (Transferrin) [CHAIN 0]	387.449	79.09	449	54	1	P02787	LCMGSGLNLCEPNNK	[iTRAQ-8plex_Nterm]LC[Cys_CAM]M[Oxidation_M]GSGLNLC[Cys_CAM]EPNNK[iTRAQ-8plex_K]	5	497-511	6.65	1166.09	2012_10_22_FRF_OT_17.5051.5054.2	FF_human	1	[P02787_CHAIN_0]	399198	481478	419330	490483	404234	509121	0.793984	0.442581	0.557419	0.793984
P02787_CHAIN_0	TRFE_HUMAN	Serotransferrin (Transferrin) [CHAIN 0]	387.449	79.09	449	54	1	P02787	LCMGSGLNLCEPNNK	[iTRAQ-8plex_Nterm]LC[Cys_CAM]M[Oxidation_M]GSGLNLC[Cys_CAM]EPNNK[iTRAQ-8plex_K]	5	497-511	7.797	777.729	2012_10_22_FRF_OT_17.5218.5221.3	FF_human	1	[P02787_CHAIN_0]	985166	986320	1.03924e+06	993347	1.00182e+06	1.03109e+06	0.971613	0.492801	0.507199	0.971613
P02787_CHAIN_0	TRFE_HUMAN	Serotransferrin (Transferrin) [CHAIN 0]	387.449	79.09	449	54	1	P02787	LCMGSGLNLCEPNNK	[iTRAQ-8plex_Nterm]LC[Cys_CAM]M[Oxidation_M]GSGLNLC[Cys_CAM]EPNNK[iTRAQ-8plex_K]	5	497-511	7.198	777.729	2012_10_22_FRF_OT_17.5177.5180.3	FF_human	1	[P02787_CHAIN_0]	1.95518e+06	2.14478e+06	2.05842e+06	2.17283e+06	1.98431e+06	2.2554e+06	0.879807	0.46803	0.53197	0.879807
P02787_CHAIN_0	TRFE_HUMAN	Serotransferrin (Transferrin) [CHAIN 0]	387.449	79.09	449	54	1	P02787	LCMGSGLNLCEPNNK	[iTRAQ-8plex_Nterm]LC[Cys_CAM]M[Oxidation_M]GSGLNLC[Cys_CAM]EPNNK[iTRAQ-8plex_K]	5	497-511	7.28	777.728	2012_10_22_FRF_OT_17.5092.5095.3	FF_human	1	[P02787_CHAIN_0]	3.27306e+06	3.51113e+06	3.44761e+06	3.55211e+06	3.3235e+06	3.68709e+06	0.901389	0.474069	0.525931	0.901389
P02787_CHAIN_0	TRFE_HUMAN	Serotransferrin (Transferrin) [CHAIN 0]	387.449	79.09	449	54	1	P02787	LCMGSGLNLCEPNNK	[iTRAQ-8plex_Nterm]LC[Cys_CAM]M[Oxidation_M]GSGLNLC[Cys_CAM]EPNNK[iTRAQ-8plex_K]	5	497-511	6.389	1166.09	2012_10_22_FRF_OT_16.5053.5056.2	FF_human	1	[P02787_CHAIN_0]	503451	558248	529905	565918	510829	587423	0.869609	0.465129	0.534871	0.869609
P02787_CHAIN_0	TRFE_HUMAN	Serotransferrin (Transferrin) [CHAIN 0]	387.449	79.09	449	54	1	P02787	LCMGSGLNLCEPNNK	[iTRAQ-8plex_Nterm]LC[Cys_CAM]M[Oxidation_M]GSGLNLC[Cys_CAM]EPNNK[iTRAQ-8plex_K]	5	497-511	6.608	777.728	2012_10_22_FRF_OT_16.5067.5070.3	FF_human	1	[P02787_CHAIN_0]	3.57605e+06	3.84689e+06	3.76653e+06	3.89247e+06	3.63093e+06	4.04038e+06	0.89866	0.473313	0.526687	0.89866
P02787_CHAIN_0	TRFE_HUMAN	Serotransferrin (Transferrin) [CHAIN 0]	387.449	79.09	449	54	1	P02787	LCMGSGLNLCEPNNK	[iTRAQ-8plex_Nterm]LC[Cys_CAM]M[Oxidation_M]GSGLNLC[Cys_CAM]EPNNK[iTRAQ-8plex_K]	5	497-511	6.582	777.728	2012_10_22_FRF_OT_15.5327.5330.3	FF_human	1	[P02787_CHAIN_0]	450052	423085	475352	424226	458239	440346	1.04063	0.509956	0.490044	1.04063
P02787_CHAIN_0	TRFE_HUMAN	Serotransferrin (Transferrin) [CHAIN 0]	387.449	79.09	449	54	1	P02787	EGYYGYTGAFR	[iTRAQ-8plex_Nterm]EGYYGYTGAFR	1	512-522	6.562	794.391	2012_10_22_FRF_OT_19.5932.5935.2	FF_human	1	[P02787_CHAIN_0]	77450.8	48564.8	82331.6	46936.5	79367.7	48720.1	1.62905	0.619635	0.380365	1.62905
P02787_CHAIN_0	TRFE_HUMAN	Serotransferrin (Transferrin) [CHAIN 0]	387.449	79.09	449	54	1	P02787	EGYYGYTGAFR	[iTRAQ-8plex_Nterm]EGYYGYTGAFR	1	512-522	7.823	529.929	2012_10_22_FRF_OT_19.5960.5963.3	FF_human	1	[P02787_CHAIN_0]	30641.4	28058.5	32380.1	28080	31214.5	29147	1.07093	0.517126	0.482874	1.07093
P02787_CHAIN_0	TRFE_HUMAN	Serotransferrin (Transferrin) [CHAIN 0]	387.449	79.09	449	54	1	P02787	EGYYGYTGAFR	[iTRAQ-8plex_Nterm]EGYYGYTGAFR	1	512-522	6.355	794.391	2012_10_22_FRF_OT_17.5786.5789.2	FF_human	1	[P02787_CHAIN_0]	460282	290942	489238	281440	471625	292135	1.61441	0.617504	0.382496	1.61441
P02787_CHAIN_0	TRFE_HUMAN	Serotransferrin (Transferrin) [CHAIN 0]	387.449	79.09	449	54	1	P02787	EGYYGYTGAFR	[iTRAQ-8plex_Nterm]EGYYGYTGAFR	1	512-522	6.574	794.391	2012_10_22_FRF_OT_16.5669.5672.2	FF_human	1	[P02787_CHAIN_0]	165583	111903	175843	109030	169512	113173	1.49782	0.599651	0.400349	1.49782
P02787_CHAIN_0	TRFE_HUMAN	Serotransferrin (Transferrin) [CHAIN 0]	387.449	79.09	449	54	1	P02787	EGYYGYTGAFR	[iTRAQ-8plex_Nterm]EGYYGYTGAFR	1	512-522	6.915	529.929	2012_10_22_FRF_OT_16.5733.5736.3	FF_human	1	[P02787_CHAIN_0]	65106.9	61670.2	68756.7	61870.3	66281.5	64221.3	1.03208	0.507893	0.492107	1.03208
P02787_CHAIN_0	TRFE_HUMAN	Serotransferrin (Transferrin) [CHAIN 0]	387.449	79.09	449	54	1	P02787	EGYYGYTGAFR	[iTRAQ-8plex_Nterm]EGYYGYTGAFR	1	512-522	5.48	794.39	2012_10_22_FRF_OT_15.5740.5743.2	FF_human	1	[P02787_CHAIN_0]	217544	135344	231277	130690	222951	135657	1.64349	0.621712	0.378288	1.64349
P02787_CHAIN_0	TRFE_HUMAN	Serotransferrin (Transferrin) [CHAIN 0]	387.449	79.09	449	54	1	P02787	EGYYGYTGAFR	[iTRAQ-8plex_Nterm]EGYYGYTGAFR	1	512-522	5.27	794.39	2012_10_22_FRF_OT_15.5754.5757.2	FF_human	1	[P02787_CHAIN_0]	169853	106844	180550	103299	174050	107224	1.62323	0.618791	0.381209	1.62323
P02787_CHAIN_0	TRFE_HUMAN	Serotransferrin (Transferrin) [CHAIN 0]	387.449	79.09	449	54	1	P02787	EGYYGYTGAFR	[iTRAQ-8plex_Nterm]EGYYGYTGAFR	1	512-522	5.314	794.39	2012_10_22_FRF_OT_15.5775.5778.2	FF_human	1	[P02787_CHAIN_0]	232866	148702	247482	144008	238573	149480	1.59602	0.614794	0.385206	1.59602
P02787_CHAIN_0	TRFE_HUMAN	Serotransferrin (Transferrin) [CHAIN 0]	387.449	79.09	449	54	1	P02787	GDVAFVK	[iTRAQ-8plex_Nterm]GDVAFVK[iTRAQ-8plex_K]	2	528-534	5.774	672.414	2012_10_22_FRF_OT_17.13407.13410.2	FF_human	1	[P02787_CHAIN_0]	2209.83	2473.2	2325.45	2508.59	2241.74	2603.92	0.86091	0.462628	0.537372	0.86091
P02787_CHAIN_0	TRFE_HUMAN	Serotransferrin (Transferrin) [CHAIN 0]	387.449	79.09	449	54	1	P02787	GDVAFVK	[iTRAQ-8plex_Nterm]GDVAFVK[iTRAQ-8plex_K]	2	528-534	5.063	672.407	2012_10_22_FRF_OT_17.14587.14589.2	FF_human	1	[P02787_CHAIN_0]	101.873	110.211	107.286	111.557	103.424	115.796	0.893154	0.471781	0.528219	0.893154
P02787_CHAIN_0	TRFE_HUMAN	Serotransferrin (Transferrin) [CHAIN 0]	387.449	79.09	449	54	1	P02787	GDVAFVK	[iTRAQ-8plex_Nterm]GDVAFVK[iTRAQ-8plex_K]	2	528-534	5.81	672.412	2012_10_22_FRF_OT_16.13820.13821.2	FF_human	1	[P02787_CHAIN_0]	2629.71	3100.91	2763.87	3154.89	2664.37	3274.78	0.813604	0.448612	0.551388	0.813604
P02787_CHAIN_0	TRFE_HUMAN	Serotransferrin (Transferrin) [CHAIN 0]	387.449	79.09	449	54	1	P02787	GDVAFVK	[iTRAQ-8plex_Nterm]GDVAFVK[iTRAQ-8plex_K]	2	528-534	5.1	672.411	2012_10_22_FRF_OT_16.13348.13351.2	FF_human	1	[P02787_CHAIN_0]	4644.5	5582.37	4879.15	5685.68	4703.5	5901.73	0.796969	0.443507	0.556493	0.796969
P02787_CHAIN_0	TRFE_HUMAN	Serotransferrin (Transferrin) [CHAIN 0]	387.449	79.09	449	54	1	P02787	GDVAFVK	[iTRAQ-8plex_Nterm]GDVAFVK[iTRAQ-8plex_K]	2	528-534	5.03	672.411	2012_10_22_FRF_OT_16.14460.14461.2	FF_human	1	[P02787_CHAIN_0]	512.38	546.587	539.772	552.771	520.34	573.776	0.90687	0.47558	0.52442	0.90687
P02787_CHAIN_0	TRFE_HUMAN	Serotransferrin (Transferrin) [CHAIN 0]	387.449	79.09	449	54	1	P02787	GDVAFVK	[iTRAQ-8plex_Nterm]GDVAFVK[iTRAQ-8plex_K]	2	528-534	5.471	672.411	2012_10_22_FRF_OT_16.14535.14536.2	FF_human	1	[P02787_CHAIN_0]	272.454	301.639	286.78	305.755	276.456	317.374	0.871074	0.465548	0.534452	0.871074
P02787_CHAIN_0	TRFE_HUMAN	Serotransferrin (Transferrin) [CHAIN 0]	387.449	79.09	449	54	1	P02787	GDVAFVK	[iTRAQ-8plex_Nterm]GDVAFVK[iTRAQ-8plex_K]	2	528-534	5.187	672.41	2012_10_22_FRF_OT_16.13436.13438.2	FF_human	1	[P02787_CHAIN_0]	4669.87	5409.8	4910.22	5498.39	4733.45	5707.33	0.829364	0.453362	0.546638	0.829364
P02787_CHAIN_0	TRFE_HUMAN	Serotransferrin (Transferrin) [CHAIN 0]	387.449	79.09	449	54	1	P02787	GDVAFVK	[iTRAQ-8plex_Nterm]GDVAFVK[iTRAQ-8plex_K]	2	528-534	5.798	672.409	2012_10_22_FRF_OT_16.13753.13755.2	FF_human	1	[P02787_CHAIN_0]	2552.01	3033.17	2681.68	3087.36	2585.14	3204.68	0.806678	0.446498	0.553502	0.806678
P02787_CHAIN_0	TRFE_HUMAN	Serotransferrin (Transferrin) [CHAIN 0]	387.449	79.09	449	54	1	P02787	GDVAFVK	[iTRAQ-8plex_Nterm]GDVAFVK[iTRAQ-8plex_K]	2	528-534	5.389	672.408	2012_10_22_FRF_OT_16.13682.13683.2	FF_human	1	[P02787_CHAIN_0]	3049.53	3706.48	3202.71	3777.4	3087.41	3920.94	0.787415	0.440533	0.559467	0.787415
P02787_CHAIN_0	TRFE_HUMAN	Serotransferrin (Transferrin) [CHAIN 0]	387.449	79.09	449	54	1	P02787	GDVAFVK	[iTRAQ-8plex_Nterm]GDVAFVK[iTRAQ-8plex_K]	2	528-534	5.172	448.608	2012_10_22_FRF_OT_16.4380.4383.3	FF_human	1	[P02787_CHAIN_0]	2.0337e+07	2.17154e+07	2.14238e+07	2.19624e+07	2.06525e+07	2.27969e+07	0.905935	0.475323	0.524677	0.905935
P02787_CHAIN_0	TRFE_HUMAN	Serotransferrin (Transferrin) [CHAIN 0]	387.449	79.09	449	54	1	P02787	GDVAFVK	[iTRAQ-8plex_Nterm]GDVAFVK[iTRAQ-8plex_K]	2	528-534	5.504	448.608	2012_10_22_FRF_OT_16.13667.13670.3	FF_human	1	[P02787_CHAIN_0]	64893.4	69433.1	68358.1	70231.9	65897.2	72900.8	0.90393	0.474771	0.525229	0.90393
P02787_CHAIN_0	TRFE_HUMAN	Serotransferrin (Transferrin) [CHAIN 0]	387.449	79.09	449	54	1	P02787	GDVAFVK	[iTRAQ-8plex_Nterm]GDVAFVK[iTRAQ-8plex_K]	2	528-534	5.296	448.608	2012_10_22_FRF_OT_15.4521.4524.3	FF_human	1	[P02787_CHAIN_0]	1.77741e+07	20726482	1.86859e+07	2.10739e+07	1.80132e+07	2.18747e+07	0.823472	0.451596	0.548404	0.823472
P02787_CHAIN_0	TRFE_HUMAN	Serotransferrin (Transferrin) [CHAIN 0]	387.449	79.09	449	54	1	P02787	GDVAFVK	[iTRAQ-8plex_Nterm]GDVAFVK[iTRAQ-8plex_K]	2	528-534	5.353	448.607	2012_10_22_FRF_OT_15.4278.4281.3	FF_human	1	[P02787_CHAIN_0]	366079	432943	384728	440554	370878	457295	0.811025	0.447826	0.552174	0.811025
P02787_CHAIN_0	TRFE_HUMAN	Serotransferrin (Transferrin) [CHAIN 0]	387.449	79.09	449	54	1	P02787	GDVAFVK	[iTRAQ-8plex_Nterm]GDVAFVK[iTRAQ-8plex_K]	2	528-534	5.194	448.607	2012_10_22_FRF_OT_14.4318.4321.3	FF_human	1	[P02787_CHAIN_0]	903678	1.01256e+06	950933	1.02712e+06	916700	1.06615e+06	0.859819	0.462313	0.537687	0.859819
P02787_CHAIN_0	TRFE_HUMAN	Serotransferrin (Transferrin) [CHAIN 0]	387.449	79.09	449	54	1	P02787	CLVEKGDVAFVK	[iTRAQ-8plex_Nterm]C[Cys_CAM]LVEK[iTRAQ-8plex_K]GDVAFVK[iTRAQ-8plex_K]	4	523-534	5.396	759.783	2012_10_22_FRF_OT_17.5801.5804.3	FF_human	1	[P02787_CHAIN_0]	347640	280673	368185	278082	354931	288649	1.22963	0.551494	0.448506	1.22963
P02787_CHAIN_0	TRFE_HUMAN	Serotransferrin (Transferrin) [CHAIN 0]	387.449	79.09	449	54	1	P02787	HQTVPQNTGGK	[iTRAQ-8plex_Nterm]HQTVPQNTGGK[iTRAQ-8plex_K]	2	535-545	6.747	592.34	2012_10_22_FRF_OT_24.1503.1506.3	FF_human	1	[P02787_CHAIN_0]	18931.1	20295.8	19941	20531.9	19223.1	21312.1	0.901981	0.474232	0.525768	0.901981
P02787_CHAIN_0	TRFE_HUMAN	Serotransferrin (Transferrin) [CHAIN 0]	387.449	79.09	449	54	1	P02787	HQTVPQNTGGK	[iTRAQ-8plex_Nterm]HQTVPQNTGGK[iTRAQ-8plex_K]	2	535-545	7.198	592.338	2012_10_22_FRF_OT_23.1556.1558.3	FF_human	1	[P02787_CHAIN_0]	13449.9	16410.9	14124.1	16728.6	13615.7	17364.2	0.784121	0.4395	0.5605	0.784121
P02787_CHAIN_0	TRFE_HUMAN	Serotransferrin (Transferrin) [CHAIN 0]	387.449	79.09	449	54	1	P02787	HQTVPQNTGGK	[iTRAQ-8plex_Nterm]HQTVPQNTGGK[iTRAQ-8plex_K]	2	535-545	6.946	592.338	2012_10_22_FRF_OT_23.1700.1702.3	FF_human	1	[P02787_CHAIN_0]	16671	18200.9	17553.2	18433.5	16921.3	19134	0.884357	0.469315	0.530685	0.884357
P02787_CHAIN_0	TRFE_HUMAN	Serotransferrin (Transferrin) [CHAIN 0]	387.449	79.09	449	54	1	P02787	HQTVPQNTGGK	[iTRAQ-8plex_Nterm]HQTVPQNTGGK[iTRAQ-8plex_K]	2	535-545	5.842	888.002	2012_10_22_FRF_OT_22.1602.1605.2	FF_human	1	[P02787_CHAIN_0]	9040.4	9653.43	9523.5	9763.26	9180.65	10134.3	0.905903	0.475314	0.524686	0.905903
P02787_CHAIN_0	TRFE_HUMAN	Serotransferrin (Transferrin) [CHAIN 0]	387.449	79.09	449	54	1	P02787	HQTVPQNTGGK	[iTRAQ-8plex_Nterm]HQTVPQNTGGK[iTRAQ-8plex_K]	2	535-545	5.775	888.002	2012_10_22_FRF_OT_22.1480.1483.2	FF_human	1	[P02787_CHAIN_0]	4885.42	5931.85	5130.94	6045.03	4946.23	6274.74	0.788277	0.440802	0.559198	0.788277
P02787_CHAIN_0	TRFE_HUMAN	Serotransferrin (Transferrin) [CHAIN 0]	387.449	79.09	449	54	1	P02787	HQTVPQNTGGK	[iTRAQ-8plex_Nterm]HQTVPQNTGGK[iTRAQ-8plex_K]	2	535-545	6.465	888.001	2012_10_22_FRF_OT_22.1567.1570.2	FF_human	1	[P02787_CHAIN_0]	42635.2	47203.3	44877.1	47847.5	43261.5	49665.7	0.871055	0.465542	0.534458	0.871055
P02787_CHAIN_0	TRFE_HUMAN	Serotransferrin (Transferrin) [CHAIN 0]	387.449	79.09	449	54	1	P02787	HQTVPQNTGGK	[iTRAQ-8plex_Nterm]HQTVPQNTGGK[iTRAQ-8plex_K]	2	535-545	7.534	592.338	2012_10_22_FRF_OT_22.1232.1235.3	FF_human	1	[P02787_CHAIN_0]	8705.17	11207.5	9128.79	11457.1	8800.15	11892.5	0.739976	0.42528	0.57472	0.739976
P02787_CHAIN_0	TRFE_HUMAN	Serotransferrin (Transferrin) [CHAIN 0]	387.449	79.09	449	54	1	P02787	HQTVPQNTGGK	[iTRAQ-8plex_Nterm]HQTVPQNTGGK[iTRAQ-8plex_K]	2	535-545	7.166	592.338	2012_10_22_FRF_OT_22.1721.1724.3	FF_human	1	[P02787_CHAIN_0]	42571.3	48312.8	44784.2	49044.8	43172	50908.5	0.848031	0.458884	0.541116	0.848031
P02787_CHAIN_0	TRFE_HUMAN	Serotransferrin (Transferrin) [CHAIN 0]	387.449	79.09	449	54	1	P02787	HQTVPQNTGGK	[iTRAQ-8plex_Nterm]HQTVPQNTGGK[iTRAQ-8plex_K]	2	535-545	7.192	592.338	2012_10_22_FRF_OT_22.1797.1800.3	FF_human	1	[P02787_CHAIN_0]	122678	138190	129077	140221	124430	145550	0.854897	0.460887	0.539113	0.854897
P02787_CHAIN_0	TRFE_HUMAN	Serotransferrin (Transferrin) [CHAIN 0]	387.449	79.09	449	54	1	P02787	HQTVPQNTGGK	[iTRAQ-8plex_Nterm]HQTVPQNTGGK[iTRAQ-8plex_K]	2	535-545	7.237	592.338	2012_10_22_FRF_OT_22.1311.1314.3	FF_human	1	[P02787_CHAIN_0]	15225.4	17606.7	16009.7	17893.2	15433.4	18573.1	0.830952	0.453836	0.546164	0.830952
P02787_CHAIN_0	TRFE_HUMAN	Serotransferrin (Transferrin) [CHAIN 0]	387.449	79.09	449	54	1	P02787	HQTVPQNTGGK	[iTRAQ-8plex_Nterm]HQTVPQNTGGK[iTRAQ-8plex_K]	2	535-545	7.912	592.338	2012_10_22_FRF_OT_22.878.881.3	FF_human	1	[P02787_CHAIN_0]	8248.25	13793.1	8580.65	14268.5	8271.75	14810.7	0.558498	0.358357	0.641643	0.558498
P02787_CHAIN_0	TRFE_HUMAN	Serotransferrin (Transferrin) [CHAIN 0]	387.449	79.09	449	54	1	P02787	HQTVPQNTGGK	[iTRAQ-8plex_Nterm]HQTVPQNTGGK[iTRAQ-8plex_K]	2	535-545	7.906	592.337	2012_10_22_FRF_OT_22.1360.1363.3	FF_human	1	[P02787_CHAIN_0]	33983.2	39486.8	35729.7	40140.4	34443.4	41665.7	0.82666	0.452553	0.547447	0.82666
P02787_CHAIN_0	TRFE_HUMAN	Serotransferrin (Transferrin) [CHAIN 0]	387.449	79.09	449	54	1	P02787	HQTVPQNTGGK	[iTRAQ-8plex_Nterm]HQTVPQNTGGK[iTRAQ-8plex_K]	2	535-545	7.344	592.337	2012_10_22_FRF_OT_22.12871.12874.3	FF_human	1	[P02787_CHAIN_0]	23552.5	26494.9	24781.9	26882.2	23889.7	27903.8	0.856147	0.46125	0.53875	0.856147
P02787_CHAIN_0	TRFE_HUMAN	Serotransferrin (Transferrin) [CHAIN 0]	387.449	79.09	449	54	1	P02787	HQTVPQNTGGK	[iTRAQ-8plex_Nterm]HQTVPQNTGGK[iTRAQ-8plex_K]	2	535-545	7.664	592.337	2012_10_22_FRF_OT_22.13090.13093.3	FF_human	1	[P02787_CHAIN_0]	35580.1	39419.6	37450.3	39959.2	36102.1	41477.7	0.870399	0.465355	0.534645	0.870399
P02787_CHAIN_0	TRFE_HUMAN	Serotransferrin (Transferrin) [CHAIN 0]	387.449	79.09	449	54	1	P02787	HQTVPQNTGGK	[iTRAQ-8plex_Nterm]HQTVPQNTGGK[iTRAQ-8plex_K]	2	535-545	7.363	592.337	2012_10_22_FRF_OT_22.11933.11936.3	FF_human	1	[P02787_CHAIN_0]	29884.1	33019.2	31456.9	33465.7	30324.5	34737.4	0.872963	0.466087	0.533913	0.872963
P02787_CHAIN_0	TRFE_HUMAN	Serotransferrin (Transferrin) [CHAIN 0]	387.449	79.09	449	54	1	P02787	HQTVPQNTGGK	[iTRAQ-8plex_Nterm]HQTVPQNTGGK[iTRAQ-8plex_K]	2	535-545	7.333	592.337	2012_10_22_FRF_OT_22.1833.1836.3	FF_human	1	[P02787_CHAIN_0]	73763.6	81581.7	77644.1	82689.7	74848.9	85832	0.87204	0.465823	0.534177	0.87204
P02787_CHAIN_0	TRFE_HUMAN	Serotransferrin (Transferrin) [CHAIN 0]	387.449	79.09	449	54	1	P02787	HQTVPQNTGGK	[iTRAQ-8plex_Nterm]HQTVPQNTGGK[iTRAQ-8plex_K]	2	535-545	7.847	592.337	2012_10_22_FRF_OT_22.12299.12302.3	FF_human	1	[P02787_CHAIN_0]	26641.6	29766.2	28036.6	30189	27027.3	31336.2	0.862492	0.463085	0.536915	0.862492
P02787_CHAIN_0	TRFE_HUMAN	Serotransferrin (Transferrin) [CHAIN 0]	387.449	79.09	449	54	1	P02787	HQTVPQNTGGK	[iTRAQ-8plex_Nterm]HQTVPQNTGGK[iTRAQ-8plex_K]	2	535-545	7.742	592.336	2012_10_22_FRF_OT_22.12756.12759.3	FF_human	1	[P02787_CHAIN_0]	28760.7	31333	30284	31729.2	29193.8	32934.9	0.886409	0.469892	0.530108	0.886409
P02787_CHAIN_0	TRFE_HUMAN	Serotransferrin (Transferrin) [CHAIN 0]	387.449	79.09	449	54	1	P02787	HQTVPQNTGGK	[iTRAQ-8plex_Nterm]HQTVPQNTGGK[iTRAQ-8plex_K]	2	535-545	6.949	592.336	2012_10_22_FRF_OT_22.12536.12539.3	FF_human	1	[P02787_CHAIN_0]	28742.7	32715.3	30234.7	33216.8	29146.2	34479.1	0.845332	0.458092	0.541908	0.845332
P02787_CHAIN_0	TRFE_HUMAN	Serotransferrin (Transferrin) [CHAIN 0]	387.449	79.09	449	54	1	P02787	HQTVPQNTGGK	[iTRAQ-8plex_Nterm]HQTVPQNTGGK[iTRAQ-8plex_K]	2	535-545	6.171	592.336	2012_10_22_FRF_OT_22.13822.13825.3	FF_human	1	[P02787_CHAIN_0]	11455	12798.8	12054.8	12980.6	11620.8	13473.9	0.86247	0.463079	0.536921	0.86247
P02787_CHAIN_0	TRFE_HUMAN	Serotransferrin (Transferrin) [CHAIN 0]	387.449	79.09	449	54	1	P02787	HQTVPQNTGGK	[iTRAQ-8plex_Nterm]HQTVPQNTGGK[iTRAQ-8plex_K]	2	535-545	6.334	592.336	2012_10_22_FRF_OT_22.12185.12188.3	FF_human	1	[P02787_CHAIN_0]	27653.7	29694.9	29127.8	30043.3	28079.2	31185	0.90041	0.473798	0.526202	0.90041
P02787_CHAIN_0	TRFE_HUMAN	Serotransferrin (Transferrin) [CHAIN 0]	387.449	79.09	449	54	1	P02787	HQTVPQNTGGK	[iTRAQ-8plex_Nterm]HQTVPQNTGGK[iTRAQ-8plex_K]	2	535-545	7.642	592.336	2012_10_22_FRF_OT_22.12653.12656.3	FF_human	1	[P02787_CHAIN_0]	26839.4	29184.8	28262.2	29550.4	27244.8	30673.3	0.888225	0.470402	0.529598	0.888225
P02787_CHAIN_0	TRFE_HUMAN	Serotransferrin (Transferrin) [CHAIN 0]	387.449	79.09	449	54	1	P02787	HQTVPQNTGGK	[iTRAQ-8plex_Nterm]HQTVPQNTGGK[iTRAQ-8plex_K]	2	535-545	7.628	592.335	2012_10_22_FRF_OT_22.13521.13523.3	FF_human	1	[P02787_CHAIN_0]	21861.5	23719.1	23021.6	24012.9	22192.8	24925.4	0.890369	0.471003	0.528997	0.890369
P02787_CHAIN_0	TRFE_HUMAN	Serotransferrin (Transferrin) [CHAIN 0]	387.449	79.09	449	54	1	P02787	HQTVPQNTGGK	[iTRAQ-8plex_Nterm]HQTVPQNTGGK[iTRAQ-8plex_K]	2	535-545	6.735	592.335	2012_10_22_FRF_OT_22.13200.13203.3	FF_human	1	[P02787_CHAIN_0]	37545.4	41811.3	39514.4	42396.9	38091.9	44007.9	0.865568	0.46397	0.53603	0.865568
P02787_CHAIN_0	TRFE_HUMAN	Serotransferrin (Transferrin) [CHAIN 0]	387.449	79.09	449	54	1	P02787	HQTVPQNTGGK	[iTRAQ-8plex_Nterm]HQTVPQNTGGK[iTRAQ-8plex_K]	2	535-545	7.139	592.335	2012_10_22_FRF_OT_22.13728.13730.3	FF_human	1	[P02787_CHAIN_0]	19136.2	21838.5	20128.2	22176.7	19403.6	23019.4	0.842924	0.457384	0.542616	0.842924
P02787_CHAIN_0	TRFE_HUMAN	Serotransferrin (Transferrin) [CHAIN 0]	387.449	79.09	449	54	1	P02787	HQTVPQNTGGK	[iTRAQ-8plex_Nterm]HQTVPQNTGGK[iTRAQ-8plex_K]	2	535-545	7.684	592.334	2012_10_22_FRF_OT_22.12405.12408.3	FF_human	1	[P02787_CHAIN_0]	27103.2	29998.3	28528.5	30407.1	27501.5	31562.6	0.871333	0.465622	0.534378	0.871333
P02787_CHAIN_0	TRFE_HUMAN	Serotransferrin (Transferrin) [CHAIN 0]	387.449	79.09	449	54	1	P02787	HQTVPQNTGGK	[iTRAQ-8plex_Nterm]HQTVPQNTGGK[iTRAQ-8plex_K]	2	535-545	7.045	592.334	2012_10_22_FRF_OT_22.13623.13626.3	FF_human	1	[P02787_CHAIN_0]	25164.7	28939	26464.5	29400.4	25511.8	30517.6	0.83597	0.455329	0.544671	0.83597
P02787_CHAIN_0	TRFE_HUMAN	Serotransferrin (Transferrin) [CHAIN 0]	387.449	79.09	449	54	1	P02787	HQTVPQNTGGK	[iTRAQ-8plex_Nterm]HQTVPQNTGGK[iTRAQ-8plex_K]	2	535-545	5.291	444.504	2012_10_22_FRF_OT_22.1587.1590.4	FF_human	1	[P02787_CHAIN_0]	469590	486968	494998	491584	477178	510265	0.935158	0.483246	0.516754	0.935158
P02787_CHAIN_0	TRFE_HUMAN	Serotransferrin (Transferrin) [CHAIN 0]	387.449	79.09	449	54	1	P02787	NPDPWAK	[iTRAQ-8plex_Nterm]NPDPWAK[iTRAQ-8plex_K]	2	546-552	5.095	479.275	2012_10_22_FRF_OT_16.4094.4097.3	FF_human	1	[P02787_CHAIN_0]	15203894	1.51694e+07	1.60395e+07	1.52739e+07	1.54621e+07	1.58543e+07	0.97526	0.493737	0.506263	0.97526
P02787_CHAIN_0	TRFE_HUMAN	Serotransferrin (Transferrin) [CHAIN 0]	387.449	79.09	449	54	1	P02787	HQTVPQNTGGKNPDPWAK	[iTRAQ-8plex_Nterm]HQTVPQNTGGK[iTRAQ-8plex_K]NPDPWAK[iTRAQ-8plex_K]	3	535-552	5.45	963.2	2012_10_22_FRF_OT_22.3780.3783.3	FF_human	1	[P02787_CHAIN_0]	202563	188164	213999	188507	206295	195671	1.0543	0.513215	0.486785	1.0543
P02787_CHAIN_0	TRFE_HUMAN	Serotransferrin (Transferrin) [CHAIN 0]	387.449	79.09	449	54	1	P02787	DYELLCLDGTR	[iTRAQ-8plex_Nterm]DYELLC[Cys_CAM]LDGTR	2	558-568	6.995	829.922	2012_10_22_FRF_OT_12.6965.6968.2	FF_human	1	[P02787_CHAIN_0]	326915	296728	345523	296759	333084	308036	1.08132	0.519535	0.480465	1.08132
P02787_CHAIN_0	TRFE_HUMAN	Serotransferrin (Transferrin) [CHAIN 0]	387.449	79.09	449	54	1	P02787	DYELLCLDGTR	[iTRAQ-8plex_Nterm]DYELLC[Cys_CAM]LDGTR	2	558-568	9.442	553.616	2012_10_22_FRF_OT_12.6987.6990.3	FF_human	1	[P02787_CHAIN_0]	1.09453e+06	949648	1.15779e+06	946455	1.11611e+06	982421	1.13608	0.531852	0.468148	1.13608
P02787_CHAIN_0	TRFE_HUMAN	Serotransferrin (Transferrin) [CHAIN 0]	387.449	79.09	449	54	1	P02787	NLNEKDYELLCLDGTR	[iTRAQ-8plex_Nterm]NLNEK[iTRAQ-8plex_K]DYELLC[Cys_CAM]LDGTR	3	553-568	5.711	1281.18	2012_10_22_FRF_OT_13.6315.6318.2	FF_human	1	[P02787_CHAIN_0]	264992	208939	280761	206588	270654	214438	1.26216	0.557944	0.442056	1.26216
P02787_CHAIN_0	TRFE_HUMAN	Serotransferrin (Transferrin) [CHAIN 0]	387.449	79.09	449	54	1	P02787	NLNEKDYELLCLDGTR	[iTRAQ-8plex_Nterm]NLNEK[iTRAQ-8plex_K]DYELLC[Cys_CAM]LDGTR	3	553-568	6.243	1281.17	2012_10_22_FRF_OT_13.6219.6222.2	FF_human	1	[P02787_CHAIN_0]	237132	216934	250592	217085	241571	225334	1.07206	0.517387	0.482613	1.07206
P02787_CHAIN_0	TRFE_HUMAN	Serotransferrin (Transferrin) [CHAIN 0]	387.449	79.09	449	54	1	P02787	NLNEKDYELLCLDGTR	[iTRAQ-8plex_Nterm]NLNEK[iTRAQ-8plex_K]DYELLC[Cys_CAM]LDGTR	3	553-568	5.345	854.452	2012_10_22_FRF_OT_13.6120.6123.3	FF_human	1	[P02787_CHAIN_0]	186174	276448	194435	284553	187436	295366	0.634587	0.388225	0.611775	0.634587
P02787_CHAIN_0	TRFE_HUMAN	Serotransferrin (Transferrin) [CHAIN 0]	387.449	79.09	449	54	1	P02787	NLNEKDYELLCLDGTR	[iTRAQ-8plex_Nterm]NLNEK[iTRAQ-8plex_K]DYELLC[Cys_CAM]LDGTR	3	553-568	5.299	641.093	2012_10_22_FRF_OT_13.6217.6220.4	FF_human	1	[P02787_CHAIN_0]	1.60824e+06	1.45183e+06	1.69995e+06	1.45139e+06	1.63875e+06	1.50654e+06	1.08775	0.521017	0.478983	1.08775
P02787_CHAIN_0	TRFE_HUMAN	Serotransferrin (Transferrin) [CHAIN 0]	387.449	79.09	449	54	1	P02787	NLNEKDYELLCLDGTR	[iTRAQ-8plex_Nterm]NLNEK[iTRAQ-8plex_K]DYELLC[Cys_CAM]LDGTR	3	553-568	5.714	641.092	2012_10_22_FRF_OT_13.6330.6333.4	FF_human	1	[P02787_CHAIN_0]	1.26449e+06	1.05694e+06	1.33844e+06	1.05023e+06	1.29026e+06	1.09014e+06	1.18357	0.542034	0.457966	1.18357
P02787_CHAIN_0	TRFE_HUMAN	Serotransferrin (Transferrin) [CHAIN 0]	387.449	79.09	449	54	1	P02787	KPVEEYANCHLAR	[iTRAQ-8plex_Nterm]K[iTRAQ-8plex_K]PVEEYANC[Cys_CAM]HLAR	3	569-581	6.709	1098.1	2012_10_22_FRF_OT_20.3670.3673.2	FF_human	1	[P02787_CHAIN_0]	253766	125516	270488	117651	260750	122122	2.13516	0.681037	0.318963	2.13516
P02787_CHAIN_0	TRFE_HUMAN	Serotransferrin (Transferrin) [CHAIN 0]	387.449	79.09	449	54	1	P02787	KPVEEYANCHLAR	[iTRAQ-8plex_Nterm]K[iTRAQ-8plex_K]PVEEYANC[Cys_CAM]HLAR	3	569-581	6.565	1098.1	2012_10_22_FRF_OT_20.3655.3658.2	FF_human	1	[P02787_CHAIN_0]	346757	182032	369378	172077	356081	178616	1.99355	0.665949	0.334051	1.99355
P02787_CHAIN_0	TRFE_HUMAN	Serotransferrin (Transferrin) [CHAIN 0]	387.449	79.09	449	54	1	P02787	KPVEEYANCHLAR	[iTRAQ-8plex_Nterm]K[iTRAQ-8plex_K]PVEEYANC[Cys_CAM]HLAR	3	569-581	7.417	1098.1	2012_10_22_FRF_OT_20.3566.3569.2	FF_human	1	[P02787_CHAIN_0]	605366	331764	644554	315437	621351	327424	1.89769	0.654898	0.345102	1.89769
P02787_CHAIN_0	TRFE_HUMAN	Serotransferrin (Transferrin) [CHAIN 0]	387.449	79.09	449	54	1	P02787	KPVEEYANCHLAR	[iTRAQ-8plex_Nterm]K[iTRAQ-8plex_K]PVEEYANC[Cys_CAM]HLAR	3	569-581	6.987	1098.09	2012_10_22_FRF_OT_20.3580.3583.2	FF_human	1	[P02787_CHAIN_0]	705632	383887	751373	364643	724324	378499	1.91367	0.65679	0.34321	1.91367
P02787_CHAIN_0	TRFE_HUMAN	Serotransferrin (Transferrin) [CHAIN 0]	387.449	79.09	449	54	1	P02787	KPVEEYANCHLAR	[iTRAQ-8plex_Nterm]K[iTRAQ-8plex_K]PVEEYANC[Cys_CAM]HLAR	3	569-581	6.635	732.399	2012_10_22_FRF_OT_20.3711.3714.3	FF_human	1	[P02787_CHAIN_0]	316942	185223	337209	177543	325070	184289	1.76391	0.638194	0.361806	1.76391
P02787_CHAIN_0	TRFE_HUMAN	Serotransferrin (Transferrin) [CHAIN 0]	387.449	79.09	449	54	1	P02787	APNHAVVTR	[iTRAQ-8plex_Nterm]APNHAVVTR	1	582-590	5.97	634.873	2012_10_22_FRF_OT_24.1281.1284.2	FF_human	1	[P02787_CHAIN_0]	1195.96	1446.07	1256.19	1473.32	1210.97	1529.31	0.791842	0.441915	0.558085	0.791842
P02787_CHAIN_0	TRFE_HUMAN	Serotransferrin (Transferrin) [CHAIN 0]	387.449	79.09	449	54	1	P02787	APNHAVVTR	[iTRAQ-8plex_Nterm]APNHAVVTR	1	582-590	10.421	634.872	2012_10_22_FRF_OT_24.1378.1381.2	FF_human	1	[P02787_CHAIN_0]	47455.4	58899	49812.5	60094.5	48019.3	62378.1	0.769809	0.434967	0.565033	0.769809
P02787_CHAIN_0	TRFE_HUMAN	Serotransferrin (Transferrin) [CHAIN 0]	387.449	79.09	449	54	1	P02787	APNHAVVTR	[iTRAQ-8plex_Nterm]APNHAVVTR	1	582-590	6.982	634.872	2012_10_22_FRF_OT_24.1481.1484.2	FF_human	1	[P02787_CHAIN_0]	3203.57	3515.05	3372.71	3561.07	3251.29	3696.39	0.879587	0.467968	0.532032	0.879587
P02787_CHAIN_0	TRFE_HUMAN	Serotransferrin (Transferrin) [CHAIN 0]	387.449	79.09	449	54	1	P02787	APNHAVVTR	[iTRAQ-8plex_Nterm]APNHAVVTR	1	582-590	6.162	423.585	2012_10_22_FRF_OT_24.1138.1141.3	FF_human	1	[P02787_CHAIN_0]	1107.24	1195.45	1166.13	1209.89	1124.14	1255.87	0.895115	0.472328	0.527672	0.895115
P02787_CHAIN_0	TRFE_HUMAN	Serotransferrin (Transferrin) [CHAIN 0]	387.449	79.09	449	54	1	P02787	APNHAVVTR	[iTRAQ-8plex_Nterm]APNHAVVTR	1	582-590	7.205	423.585	2012_10_22_FRF_OT_24.12977.12978.3	FF_human	1	[P02787_CHAIN_0]	905.578	1018.48	952.85	1033.35	918.548	1072.62	0.856359	0.461311	0.538689	0.856359
P02787_CHAIN_0	TRFE_HUMAN	Serotransferrin (Transferrin) [CHAIN 0]	387.449	79.09	449	54	1	P02787	APNHAVVTR	[iTRAQ-8plex_Nterm]APNHAVVTR	1	582-590	10.601	423.585	2012_10_22_FRF_OT_24.13032.13033.3	FF_human	1	[P02787_CHAIN_0]	853.068	975.526	897.25	990.752	864.949	1028.4	0.841062	0.456835	0.543165	0.841062
P02787_CHAIN_0	TRFE_HUMAN	Serotransferrin (Transferrin) [CHAIN 0]	387.449	79.09	449	54	1	P02787	APNHAVVTR	[iTRAQ-8plex_Nterm]APNHAVVTR	1	582-590	7.034	423.585	2012_10_22_FRF_OT_24.1230.1233.3	FF_human	1	[P02787_CHAIN_0]	3514.42	4113.29	3694.38	4183.11	3561.39	4342.07	0.820204	0.450611	0.549389	0.820204
P02787_CHAIN_0	TRFE_HUMAN	Serotransferrin (Transferrin) [CHAIN 0]	387.449	79.09	449	54	1	P02787	APNHAVVTR	[iTRAQ-8plex_Nterm]APNHAVVTR	1	582-590	8.896	423.585	2012_10_22_FRF_OT_24.12922.12923.3	FF_human	1	[P02787_CHAIN_0]	566.366	596.857	596.803	603.142	575.318	626.062	0.918948	0.478881	0.521119	0.918948
P02787_CHAIN_0	TRFE_HUMAN	Serotransferrin (Transferrin) [CHAIN 0]	387.449	79.09	449	54	1	P02787	APNHAVVTR	[iTRAQ-8plex_Nterm]APNHAVVTR	1	582-590	8.389	423.584	2012_10_22_FRF_OT_24.1325.1328.3	FF_human	1	[P02787_CHAIN_0]	13037.5	15277.2	13704.7	15537.6	13211.4	16128	0.819158	0.450295	0.549705	0.819158
P02787_CHAIN_0	TRFE_HUMAN	Serotransferrin (Transferrin) [CHAIN 0]	387.449	79.09	449	54	1	P02787	APNHAVVTR	[iTRAQ-8plex_Nterm]APNHAVVTR	1	582-590	6.365	423.584	2012_10_22_FRF_OT_24.12807.12808.3	FF_human	1	[P02787_CHAIN_0]	847.233	947.022	891.586	960.501	859.489	997	0.862075	0.462965	0.537035	0.862075
P02787_CHAIN_0	TRFE_HUMAN	Serotransferrin (Transferrin) [CHAIN 0]	387.449	79.09	449	54	1	P02787	APNHAVVTR	[iTRAQ-8plex_Nterm]APNHAVVTR	1	582-590	8	423.584	2012_10_22_FRF_OT_24.12867.12868.3	FF_human	1	[P02787_CHAIN_0]	661.832	841.292	694.273	859.461	669.28	892.121	0.750212	0.428641	0.571359	0.750212
P02787_CHAIN_0	TRFE_HUMAN	Serotransferrin (Transferrin) [CHAIN 0]	387.449	79.09	449	54	1	P02787	APNHAVVTR	[iTRAQ-8plex_Nterm]APNHAVVTR	1	582-590	6.66	423.584	2012_10_22_FRF_OT_24.1651.1653.3	FF_human	1	[P02787_CHAIN_0]	4935.36	5136.77	5201.99	5186.7	5014.72	5383.79	0.931447	0.482254	0.517746	0.931447
P02787_CHAIN_0	TRFE_HUMAN	Serotransferrin (Transferrin) [CHAIN 0]	387.449	79.09	449	54	1	P02787	APNHAVVTR	[iTRAQ-8plex_Nterm]APNHAVVTR	1	582-590	8.389	423.584	2012_10_22_FRF_OT_24.1051.1054.3	FF_human	1	[P02787_CHAIN_0]	565.664	1075.19	585.65	1117.53	564.566	1159.99	0.486698	0.327368	0.672632	0.486698
P02787_CHAIN_0	TRFE_HUMAN	Serotransferrin (Transferrin) [CHAIN 0]	387.449	79.09	449	54	1	P02787	APNHAVVTR	[iTRAQ-8plex_Nterm]APNHAVVTR	1	582-590	6.426	423.584	2012_10_22_FRF_OT_24.12742.12743.3	FF_human	1	[P02787_CHAIN_0]	923.016	1121.55	969.384	1143	934.487	1186.43	0.787645	0.440605	0.559395	0.787645
P02787_CHAIN_0	TRFE_HUMAN	Serotransferrin (Transferrin) [CHAIN 0]	387.449	79.09	449	54	1	P02787	APNHAVVTR	[iTRAQ-8plex_Nterm]APNHAVVTR	1	582-590	9	423.584	2012_10_22_FRF_OT_24.13086.13087.3	FF_human	1	[P02787_CHAIN_0]	585.269	761.56	613.575	778.951	591.486	808.551	0.731539	0.422479	0.577521	0.731539
P02787_CHAIN_0	TRFE_HUMAN	Serotransferrin (Transferrin) [CHAIN 0]	387.449	79.09	449	54	1	P02787	APNHAVVTR	[iTRAQ-8plex_Nterm]APNHAVVTR	1	582-590	9.943	423.583	2012_10_22_FRF_OT_24.1427.1430.3	FF_human	1	[P02787_CHAIN_0]	1.39973e+06	1.63322e+06	1.47152e+06	1.66065e+06	1.41854e+06	1.72376e+06	0.822935	0.451434	0.548566	0.822935
P02787_CHAIN_0	TRFE_HUMAN	Serotransferrin (Transferrin) [CHAIN 0]	387.449	79.09	449	54	1	P02787	APNHAVVTR	[iTRAQ-8plex_Nterm]APNHAVVTR	1	582-590	6.421	423.583	2012_10_22_FRF_OT_24.1551.1553.3	FF_human	1	[P02787_CHAIN_0]	8339.36	9238.22	8777.74	9364.62	8461.74	9720.47	0.870508	0.465386	0.534614	0.870508
P02787_CHAIN_0	TRFE_HUMAN	Serotransferrin (Transferrin) [CHAIN 0]	387.449	79.09	449	54	1	P02787	DKEACVHK	[iTRAQ-8plex_Nterm]DK[iTRAQ-8plex_K]EAC[Cys_CAM]VHK[iTRAQ-8plex_K]	4	592-599	5.288	950.044	2012_10_22_FRF_OT_20.2003.2006.2	FF_human	1	[P02787_CHAIN_0]	10131.2	12474.9	10636.5	12722.7	10253.6	13206.2	0.776425	0.437072	0.562928	0.776425
P02787_CHAIN_0	TRFE_HUMAN	Serotransferrin (Transferrin) [CHAIN 0]	387.449	79.09	449	54	1	P02787	QQQHLFGSNVTDCSGNFCLFR	[iTRAQ-8plex_Nterm]QQQHLFGSNVTDC[Cys_CAM]SGNFC[Cys_CAM]LFR	3	603-623	8.795	940.449	2012_10_22_FRF_OT_20.8136.8139.3	FF_human	1	[P02787_CHAIN_0]	173616	165601	183323	166221	176724	172537	1.02426	0.505993	0.494007	1.02426
P02787_CHAIN_0	TRFE_HUMAN	Serotransferrin (Transferrin) [CHAIN 0]	387.449	79.09	449	54	1	P02787	QQQHLFGSNVTDCSGNFCLFR	[iTRAQ-8plex_Nterm]QQQHLFGSNVTDC[Cys_CAM]SGNFC[Cys_CAM]LFR	3	603-623	8.999	940.448	2012_10_22_FRF_OT_20.8170.8173.3	FF_human	1	[P02787_CHAIN_0]	458829	444812	484329	446990	466893	463976	1.00629	0.501567	0.498433	1.00629
P02787_CHAIN_0	TRFE_HUMAN	Serotransferrin (Transferrin) [CHAIN 0]	387.449	79.09	449	54	1	P02787	QQQHLFGSNVTDCSGNFCLFR	[iTRAQ-8plex_Nterm]QQQHLFGSNVTDC[Cys_CAM]SGNFC[Cys_CAM]LFR	3	603-623	8.279	940.447	2012_10_22_FRF_OT_20.8212.8215.3	FF_human	1	[P02787_CHAIN_0]	110713	114899	116701	115994	112500	120402	0.934368	0.483035	0.516965	0.934368
P02787_CHAIN_0	TRFE_HUMAN	Serotransferrin (Transferrin) [CHAIN 0]	387.449	79.09	449	54	1	P02787	QQQHLFGSNVTDCSGNFCLFR	[iTRAQ-8plex_Nterm]QQQHLFGSNVTDC[Cys_CAM]SGNFC[Cys_CAM]LFR	3	603-623	5.607	705.587	2012_10_22_FRF_OT_20.8144.8147.4	FF_human	1	[P02787_CHAIN_0]	263835	233564	278981	233144	268937	242004	1.11129	0.526356	0.473644	1.11129
P02787_CHAIN_0	TRFE_HUMAN	Serotransferrin (Transferrin) [CHAIN 0]	387.449	79.09	449	54	1	P02787	DDTVCLAK	[iTRAQ-8plex_Nterm]DDTVC[Cys_CAM]LAK[iTRAQ-8plex_K]	3	633-640	5.241	510.621	2012_10_22_FRF_OT_12.15356.15357.3	FF_human	1	[P02787_CHAIN_0]	392.711	422.555	413.626	427.567	398.736	443.815	0.898428	0.473249	0.526751	0.898428
P02787_CHAIN_0	TRFE_HUMAN	Serotransferrin (Transferrin) [CHAIN 0]	387.449	79.09	449	54	1	P02787	DDTVCLAK	[iTRAQ-8plex_Nterm]DDTVC[Cys_CAM]LAK[iTRAQ-8plex_K]	3	633-640	6.404	510.62	2012_10_22_FRF_OT_12.15223.15224.3	FF_human	1	[P02787_CHAIN_0]	997.26	1111.24	1049.54	1126.85	1011.76	1169.67	0.864996	0.463806	0.536194	0.864996
P02787_CHAIN_0	TRFE_HUMAN	Serotransferrin (Transferrin) [CHAIN 0]	387.449	79.09	449	54	1	P02787	DDTVCLAK	[iTRAQ-8plex_Nterm]DDTVC[Cys_CAM]LAK[iTRAQ-8plex_K]	3	633-640	5.212	510.619	2012_10_22_FRF_OT_12.15135.15138.3	FF_human	1	[P02787_CHAIN_0]	1131.95	1288.53	1190.71	1308.29	1147.84	1358	0.845242	0.458066	0.541934	0.845242
P02787_CHAIN_0	TRFE_HUMAN	Serotransferrin (Transferrin) [CHAIN 0]	387.449	79.09	449	54	1	P02787	DDTVCLAK	[iTRAQ-8plex_Nterm]DDTVC[Cys_CAM]LAK[iTRAQ-8plex_K]	3	633-640	5.95	510.619	2012_10_22_FRF_OT_12.3485.3488.3	FF_human	1	[P02787_CHAIN_0]	3.71755e+07	41796180	3.91164e+07	4.24058e+07	3.77082e+07	4.40173e+07	0.856669	0.461401	0.538599	0.856669
P02787_CHAIN_0	TRFE_HUMAN	Serotransferrin (Transferrin) [CHAIN 0]	387.449	79.09	449	54	1	P02787	DDTVCLAK	[iTRAQ-8plex_Nterm]DDTVC[Cys_CAM]LAK[iTRAQ-8plex_K]	3	633-640	5.867	510.618	2012_10_22_FRF_OT_12.3422.3425.3	FF_human	1	[P02787_CHAIN_0]	5.35667e+07	6.6095e+07	5.62358e+07	6.74153e+07	5.42113e+07	6.9977e+07	0.774701	0.436525	0.563475	0.774701
P02787_CHAIN_0	TRFE_HUMAN	Serotransferrin (Transferrin) [CHAIN 0]	387.449	79.09	449	54	1	P02787	DDTVCLAK	[iTRAQ-8plex_Nterm]DDTVC[Cys_CAM]LAK[iTRAQ-8plex_K]	3	633-640	5.649	510.618	2012_10_22_FRF_OT_12.3408.3411.3	FF_human	1	[P02787_CHAIN_0]	5.54945e+07	66949560	5.82927e+07	6.82026e+07	5.61942e+07	7.07943e+07	0.793767	0.442514	0.557486	0.793767
P02787_CHAIN_0	TRFE_HUMAN	Serotransferrin (Transferrin) [CHAIN 0]	387.449	79.09	449	54	1	P02787	DLLFRDDTVCLAK	[iTRAQ-8plex_Nterm]DLLFRDDTVC[Cys_CAM]LAK[iTRAQ-8plex_K]	3	628-640	6.733	1087.61	2012_10_22_FRF_OT_13.6679.6682.2	FF_human	1	[P02787_CHAIN_0]	252906	257808	266687	259958	257086	269837	0.952749	0.487901	0.512099	0.952749
P02787_CHAIN_0	TRFE_HUMAN	Serotransferrin (Transferrin) [CHAIN 0]	387.449	79.09	449	54	1	P02787	DLLFRDDTVCLAK	[iTRAQ-8plex_Nterm]DLLFRDDTVC[Cys_CAM]LAK[iTRAQ-8plex_K]	3	628-640	5.715	1087.61	2012_10_22_FRF_OT_13.6588.6591.2	FF_human	1	[P02787_CHAIN_0]	421172	423249	444254	426373	428261	442575	0.967657	0.491781	0.508219	0.967657
P02787_CHAIN_0	TRFE_HUMAN	Serotransferrin (Transferrin) [CHAIN 0]	387.449	79.09	449	54	1	P02787	DLLFRDDTVCLAK	[iTRAQ-8plex_Nterm]DLLFRDDTVC[Cys_CAM]LAK[iTRAQ-8plex_K]	3	628-640	5.388	1087.61	2012_10_22_FRF_OT_13.6553.6556.2	FF_human	1	[P02787_CHAIN_0]	418813	450416	441124	455745	425244	473063	0.898916	0.473384	0.526616	0.898916
P02787_CHAIN_0	TRFE_HUMAN	Serotransferrin (Transferrin) [CHAIN 0]	387.449	79.09	449	54	1	P02787	DLLFRDDTVCLAK	[iTRAQ-8plex_Nterm]DLLFRDDTVC[Cys_CAM]LAK[iTRAQ-8plex_K]	3	628-640	6.871	1087.61	2012_10_22_FRF_OT_13.6527.6530.2	FF_human	1	[P02787_CHAIN_0]	241274	258884	254140	261909	244991	271862	0.901161	0.474006	0.525994	0.901161
P02787_CHAIN_0	TRFE_HUMAN	Serotransferrin (Transferrin) [CHAIN 0]	387.449	79.09	449	54	1	P02787	DLLFRDDTVCLAK	[iTRAQ-8plex_Nterm]DLLFRDDTVC[Cys_CAM]LAK[iTRAQ-8plex_K]	3	628-640	5.459	725.408	2012_10_22_FRF_OT_12.6705.6708.3	FF_human	1	[P02787_CHAIN_0]	1.92387e+06	1.96673e+06	2.02858e+06	1.98351e+06	1.95555e+06	2.05888e+06	0.949812	0.48713	0.51287	0.949812
P02787_CHAIN_0	TRFE_HUMAN	Serotransferrin (Transferrin) [CHAIN 0]	387.449	79.09	449	54	1	P02787	DLLFRDDTVCLAK	[iTRAQ-8plex_Nterm]DLLFRDDTVC[Cys_CAM]LAK[iTRAQ-8plex_K]	3	628-640	5.938	725.408	2012_10_22_FRF_OT_12.6733.6736.3	FF_human	1	[P02787_CHAIN_0]	1.0565e+06	1.03869e+06	1.1149e+06	1.04479e+06	1.07477e+06	1.08449e+06	0.991029	0.497747	0.502253	0.991029
P02787_CHAIN_0	TRFE_HUMAN	Serotransferrin (Transferrin) [CHAIN 0]	387.449	79.09	449	54	1	P02787	DLLFRDDTVCLAK	[iTRAQ-8plex_Nterm]DLLFRDDTVC[Cys_CAM]LAK[iTRAQ-8plex_K]	3	628-640	5.614	725.408	2012_10_22_FRF_OT_12.6686.6689.3	FF_human	1	[P02787_CHAIN_0]	737505	739742	777954	745106	749947	773420	0.969651	0.492296	0.507704	0.969651
P02787_CHAIN_0	TRFE_HUMAN	Serotransferrin (Transferrin) [CHAIN 0]	387.449	79.09	449	54	1	P02787	CSTSSLLEACTFR	[iTRAQ-8plex_Nterm]C[Cys_CAM]STSSLLEAC[Cys_CAM]TFR	3	665-677	7.963	918.448	2012_10_22_FRF_OT_19.6738.6741.2	FF_human	1	[P02787_CHAIN_0]	111559	131403	117253	133683	113032	138763	0.814572	0.448906	0.551094	0.814572
P02787_CHAIN_0	TRFE_HUMAN	Serotransferrin (Transferrin) [CHAIN 0]	387.449	79.09	449	54	1	P02787	CSTSSLLEACTFR	[iTRAQ-8plex_Nterm]C[Cys_CAM]STSSLLEAC[Cys_CAM]TFR	3	665-677	6.915	612.636	2012_10_22_FRF_OT_19.6736.6739.3	FF_human	1	[P02787_CHAIN_0]	234366	281468	246211	286664	237348	297557	0.797654	0.443719	0.556281	0.797654
P02787_CHAIN_0	TRFE_HUMAN	Serotransferrin (Transferrin) [CHAIN 0]	387.449	79.09	449	54	1	P02787	CSTSSLLEACTFR	[iTRAQ-8plex_Nterm]C[Cys_CAM]STSSLLEAC[Cys_CAM]TFR	3	665-677	7.231	918.451	2012_10_22_FRF_OT_17.6256.6259.2	FF_human	1	[P02787_CHAIN_0]	133932	129801	141376	130433	136287	135390	1.00662	0.501651	0.498349	1.00662
P02787_CHAIN_0	TRFE_HUMAN	Serotransferrin (Transferrin) [CHAIN 0]	387.449	79.09	449	54	1	P02787	CSTSSLLEACTFR	[iTRAQ-8plex_Nterm]C[Cys_CAM]STSSLLEAC[Cys_CAM]TFR	3	665-677	7.925	918.449	2012_10_22_FRF_OT_17.6310.6313.2	FF_human	1	[P02787_CHAIN_0]	979373	1.09445e+06	1.03065e+06	1.11001e+06	993547	1.15219e+06	0.86231	0.463032	0.536968	0.86231
P02787_CHAIN_0	TRFE_HUMAN	Serotransferrin (Transferrin) [CHAIN 0]	387.449	79.09	449	54	1	P02787	CSTSSLLEACTFR	[iTRAQ-8plex_Nterm]C[Cys_CAM]STSSLLEAC[Cys_CAM]TFR	3	665-677	5.39	612.637	2012_10_22_FRF_OT_17.13538.13541.3	FF_human	1	[P02787_CHAIN_0]	3059.12	3908.82	3208.63	3994.32	3093.12	4146.11	0.746031	0.427273	0.572727	0.746031
P02787_CHAIN_0	TRFE_HUMAN	Serotransferrin (Transferrin) [CHAIN 0]	387.449	79.09	449	54	1	P02787	CSTSSLLEACTFR	[iTRAQ-8plex_Nterm]C[Cys_CAM]STSSLLEAC[Cys_CAM]TFR	3	665-677	7.787	612.636	2012_10_22_FRF_OT_17.6317.6320.3	FF_human	1	[P02787_CHAIN_0]	6365978	5.66721e+06	6.73073e+06	5.65947e+06	6.48842e+06	5.87453e+06	1.1045	0.524828	0.475172	1.1045
P02787_CHAIN_0	TRFE_HUMAN	Serotransferrin (Transferrin) [CHAIN 0]	387.449	79.09	449	54	1	P02787	CSTSSLLEACTFR	[iTRAQ-8plex_Nterm]C[Cys_CAM]STSSLLEAC[Cys_CAM]TFR	3	665-677	8.611	918.45	2012_10_22_FRF_OT_16.6305.6308.2	FF_human	1	[P02787_CHAIN_0]	553366	639138	581888	649491	560940	674172	0.832042	0.454161	0.545839	0.832042
P02787_CHAIN_0	TRFE_HUMAN	Serotransferrin (Transferrin) [CHAIN 0]	387.449	79.09	449	54	1	P02787	CSTSSLLEACTFR	[iTRAQ-8plex_Nterm]C[Cys_CAM]STSSLLEAC[Cys_CAM]TFR	3	665-677	7.062	612.635	2012_10_22_FRF_OT_16.6307.6310.3	FF_human	1	[P02787_CHAIN_0]	1.16387e+06	1.01355e+06	1.23105e+06	1.01043e+06	1.18673e+06	1.04883e+06	1.13148	0.530842	0.469158	1.13148
P02787_CHAIN_0	TRFE_HUMAN	Serotransferrin (Transferrin) [CHAIN 0]	387.449	79.09	449	54	1	P02787	CSTSSLLEACTFR	[iTRAQ-8plex_Nterm]C[Cys_CAM]STSSLLEAC[Cys_CAM]TFR	3	665-677	7.674	918.45	2012_10_22_FRF_OT_15.6495.6498.2	FF_human	1	[P02787_CHAIN_0]	276466	299394	291148	303067	280667	314584	0.892185	0.47151	0.52849	0.892185
P02787_CHAIN_0	TRFE_HUMAN	Serotransferrin (Transferrin) [CHAIN 0]	387.449	79.09	449	54	1	P02787	CSTSSLLEACTFR	[iTRAQ-8plex_Nterm]C[Cys_CAM]STSSLLEAC[Cys_CAM]TFR	3	665-677	6.93	612.636	2012_10_22_FRF_OT_15.6497.6500.3	FF_human	1	[P02787_CHAIN_0]	293456	225245	311053	222178	299855	230621	1.30021	0.565256	0.434744	1.30021
P02787_CHAIN_0	TRFE_HUMAN	Serotransferrin (Transferrin) [CHAIN 0]	387.449	79.09	449	54	1	P02787	KCSTSSLLEACTFR	[iTRAQ-8plex_Nterm]K[iTRAQ-8plex_K]C[Cys_CAM]STSSLLEAC[Cys_CAM]TFR	4	664-677	7.367	756.733	2012_10_22_FRF_OT_23.5874.5877.3	FF_human	1	[P02787_CHAIN_0]	89567.4	103752	94177.3	105451	90786.9	109458	0.829423	0.45338	0.54662	0.829423
P02787_CHAIN_0	TRFE_HUMAN	Serotransferrin (Transferrin) [CHAIN 0]	387.449	79.09	449	54	1	P02787	KCSTSSLLEACTFR	[iTRAQ-8plex_Nterm]K[iTRAQ-8plex_K]C[Cys_CAM]STSSLLEAC[Cys_CAM]TFR	4	664-677	6.141	756.736	2012_10_22_FRF_OT_22.12705.12708.3	FF_human	1	[P02787_CHAIN_0]	1577.74	1820.32	1659.1	1849.7	1599.38	1919.98	0.833016	0.454451	0.545549	0.833016
P02787_CHAIN_0	TRFE_HUMAN	Serotransferrin (Transferrin) [CHAIN 0]	387.449	79.09	449	54	1	P02787	KCSTSSLLEACTFR	[iTRAQ-8plex_Nterm]K[iTRAQ-8plex_K]C[Cys_CAM]STSSLLEAC[Cys_CAM]TFR	4	664-677	5.681	756.735	2012_10_22_FRF_OT_22.13216.13219.3	FF_human	1	[P02787_CHAIN_0]	2547.95	2779.71	2682.83	2815.1	2586.25	2922.07	0.885073	0.469516	0.530484	0.885073
P02787_CHAIN_0	TRFE_HUMAN	Serotransferrin (Transferrin) [CHAIN 0]	387.449	79.09	449	54	1	P02787	KCSTSSLLEACTFR	[iTRAQ-8plex_Nterm]K[iTRAQ-8plex_K]C[Cys_CAM]STSSLLEAC[Cys_CAM]TFR	4	664-677	5.859	756.734	2012_10_22_FRF_OT_22.12589.12592.3	FF_human	1	[P02787_CHAIN_0]	1898.6	1917.91	2002.43	1932.74	1930.34	2006.18	0.962198	0.490368	0.509632	0.962198
P02787_CHAIN_0	TRFE_HUMAN	Serotransferrin (Transferrin) [CHAIN 0]	387.449	79.09	449	54	1	P02787	KCSTSSLLEACTFR	[iTRAQ-8plex_Nterm]K[iTRAQ-8plex_K]C[Cys_CAM]STSSLLEAC[Cys_CAM]TFR	4	664-677	5.736	756.733	2012_10_22_FRF_OT_22.5102.5105.3	FF_human	1	[P02787_CHAIN_0]	593552	1.16941e+06	613628	1.21693e+06	591538	1.26317e+06	0.468296	0.318938	0.681062	0.468296
P02768_CHAIN_0	ALBU_HUMAN	Serum albumin [CHAIN 0]	367.076	81.71	586	49	2	P02768,P02768_ISOFORM_2	DAHKSEVAHR	[iTRAQ-8plex_Nterm]DAHK[iTRAQ-8plex_K]SEVAHR	2	1-10	7.051	440.253	2012_10_22_FRF_OT_21.30.33.4	FF_human	1	[P02768_CHAIN_0]	2169.56	2090.69	2290.41	2100.04	2207.95	2179.84	1.0129	0.503204	0.496796	1.0129
P02768_CHAIN_0	ALBU_HUMAN	Serum albumin [CHAIN 0]	367.076	81.71	586	49	2	P02768,P02768_ISOFORM_2	DAHKSEVAHR	[iTRAQ-8plex_Nterm]DAHK[iTRAQ-8plex_K]SEVAHR	2	1-10	6.332	440.253	2012_10_22_FRF_OT_21.838.840.4	FF_human	1	[P02768_CHAIN_0]	3639.52	1743.45	3880.59	1626.39	3740.89	1688.19	2.21591	0.689046	0.310954	2.21591
P02768_CHAIN_0	ALBU_HUMAN	Serum albumin [CHAIN 0]	367.076	81.71	586	49	2	P02768,P02768_ISOFORM_2	FKDLGEENFK	[iTRAQ-8plex_Nterm]FK[iTRAQ-8plex_K]DLGEENFK[iTRAQ-8plex_K]	3	11-20	5.322	1070.11	2012_10_22_FRF_OT_14.5697.5700.2	FF_human	1	[P02768_CHAIN_0]	222724	154640	236434	151086	227923	156827	1.45334	0.592392	0.407608	1.45334
P02768_CHAIN_0	ALBU_HUMAN	Serum albumin [CHAIN 0]	367.076	81.71	586	49	2	P02768,P02768_ISOFORM_2	FKDLGEENFK	[iTRAQ-8plex_Nterm]FK[iTRAQ-8plex_K]DLGEENFK[iTRAQ-8plex_K]	3	11-20	5.44	713.743	2012_10_22_FRF_OT_14.12419.12422.3	FF_human	1	[P02768_CHAIN_0]	17860.5	15076.2	18901.8	14992.4	18221.3	15562.1	1.17088	0.539356	0.460644	1.17088
P02768_CHAIN_0	ALBU_HUMAN	Serum albumin [CHAIN 0]	367.076	81.71	586	49	2	P02768,P02768_ISOFORM_2	FKDLGEENFK	[iTRAQ-8plex_Nterm]FK[iTRAQ-8plex_K]DLGEENFK[iTRAQ-8plex_K]	3	11-20	5.063	713.739	2012_10_22_FRF_OT_14.13196.13197.3	FF_human	1	[P02768_CHAIN_0]	5020.85	3957.99	5319.65	3913.37	5128.15	4062.08	1.26244	0.558	0.442	1.26244
P02768_CHAIN_0	ALBU_HUMAN	Serum albumin [CHAIN 0]	367.076	81.71	586	49	2	P02768,P02768_ISOFORM_2	ALVLIAFAQYLQQCPFEDHVK	[iTRAQ-8plex_Nterm]ALVLIAFAQYLQQC[Cys_CAM]PFEDHVK[iTRAQ-8plex_K]	3	21-41	9.703	1033.57	2012_10_22_FRF_OT_16.13182.13185.3	FF_human	1	[P02768_CHAIN_0]	5067.85	3838.15	5372.87	3781.31	5179.44	3925	1.3196	0.568892	0.431108	1.3196
P02768_CHAIN_0	ALBU_HUMAN	Serum albumin [CHAIN 0]	367.076	81.71	586	49	2	P02768,P02768_ISOFORM_2	ALVLIAFAQYLQQCPFEDHVK	[iTRAQ-8plex_Nterm]ALVLIAFAQYLQQC[Cys_CAM]PFEDHVK[iTRAQ-8plex_K]	3	21-41	10.086	1033.57	2012_10_22_FRF_OT_16.13163.13166.3	FF_human	1	[P02768_CHAIN_0]	2351.33	1754	2493.43	1725.61	2403.67	1791.19	1.34194	0.573004	0.426996	1.34194
P02768_CHAIN_0	ALBU_HUMAN	Serum albumin [CHAIN 0]	367.076	81.71	586	49	2	P02768,P02768_ISOFORM_2	ALVLIAFAQYLQQCPFEDHVK	[iTRAQ-8plex_Nterm]ALVLIAFAQYLQQC[Cys_CAM]PFEDHVK[iTRAQ-8plex_K]	3	21-41	5.982	775.43	2012_10_22_FRF_OT_16.13161.13164.4	FF_human	1	[P02768_CHAIN_0]	35027.2	27662.2	37110.7	27354.6	35774.7	28394.1	1.25993	0.557509	0.442491	1.25993
P02768_CHAIN_0	ALBU_HUMAN	Serum albumin [CHAIN 0]	367.076	81.71	586	49	2	P02768,P02768_ISOFORM_2	LVNEVTEFAK	[iTRAQ-8plex_Nterm]LVNEVTEFAK[iTRAQ-8plex_K]	2	42-51	5.843	879.515	2012_10_22_FRF_OT_14.8064.8067.2	FF_human	1	[P02768_CHAIN_0]	68340.2	48922.2	72514.9	47942.2	69904.3	49764	1.40472	0.584151	0.415849	1.40472
P02768_CHAIN_0	ALBU_HUMAN	Serum albumin [CHAIN 0]	367.076	81.71	586	49	2	P02768,P02768_ISOFORM_2	LVNEVTEFAK	[iTRAQ-8plex_Nterm]LVNEVTEFAK[iTRAQ-8plex_K]	2	42-51	6.362	586.679	2012_10_22_FRF_OT_14.8042.8045.3	FF_human	1	[P02768_CHAIN_0]	228788	156384	242925	152547	234180	158344	1.47894	0.596601	0.403399	1.47894
P02768_CHAIN_0	ALBU_HUMAN	Serum albumin [CHAIN 0]	367.076	81.71	586	49	2	P02768,P02768_ISOFORM_2	LVNEVTEFAK	[iTRAQ-8plex_Nterm]LVNEVTEFAK[iTRAQ-8plex_K]	2	42-51	5.254	879.524	2012_10_22_FRF_OT_13.14772.14774.2	FF_human	1	[P02768_CHAIN_0]	628.616	511.228	665.686	506.821	641.721	526.081	1.21982	0.549512	0.450488	1.21982
P02768_CHAIN_0	ALBU_HUMAN	Serum albumin [CHAIN 0]	367.076	81.71	586	49	2	P02768,P02768_ISOFORM_2	LVNEVTEFAK	[iTRAQ-8plex_Nterm]LVNEVTEFAK[iTRAQ-8plex_K]	2	42-51	6.756	879.521	2012_10_22_FRF_OT_13.14428.14430.2	FF_human	1	[P02768_CHAIN_0]	1459.98	1117.05	1547.61	1101.53	1491.89	1143.39	1.3048	0.566124	0.433876	1.3048
P02768_CHAIN_0	ALBU_HUMAN	Serum albumin [CHAIN 0]	367.076	81.71	586	49	2	P02768,P02768_ISOFORM_2	LVNEVTEFAK	[iTRAQ-8plex_Nterm]LVNEVTEFAK[iTRAQ-8plex_K]	2	42-51	6.708	879.52	2012_10_22_FRF_OT_13.14515.14516.2	FF_human	1	[P02768_CHAIN_0]	1209.31	921.334	1281.97	908.181	1235.82	942.692	1.31095	0.567278	0.432722	1.31095
P02768_CHAIN_0	ALBU_HUMAN	Serum albumin [CHAIN 0]	367.076	81.71	586	49	2	P02768,P02768_ISOFORM_2	LVNEVTEFAK	[iTRAQ-8plex_Nterm]LVNEVTEFAK[iTRAQ-8plex_K]	2	42-51	5.566	879.519	2012_10_22_FRF_OT_13.14866.14867.2	FF_human	1	[P02768_CHAIN_0]	299.5	250.973	317.001	249.431	305.589	258.91	1.18029	0.541346	0.458654	1.18029
P02768_CHAIN_0	ALBU_HUMAN	Serum albumin [CHAIN 0]	367.076	81.71	586	49	2	P02768,P02768_ISOFORM_2	LVNEVTEFAK	[iTRAQ-8plex_Nterm]LVNEVTEFAK[iTRAQ-8plex_K]	2	42-51	6.098	879.518	2012_10_22_FRF_OT_13.14177.14179.2	FF_human	1	[P02768_CHAIN_0]	1760.66	1421.46	1864.72	1408.33	1797.59	1461.85	1.22967	0.551502	0.448498	1.22967
P02768_CHAIN_0	ALBU_HUMAN	Serum albumin [CHAIN 0]	367.076	81.71	586	49	2	P02768,P02768_ISOFORM_2	LVNEVTEFAK	[iTRAQ-8plex_Nterm]LVNEVTEFAK[iTRAQ-8plex_K]	2	42-51	6.204	879.518	2012_10_22_FRF_OT_13.13767.13770.2	FF_human	1	[P02768_CHAIN_0]	3708.63	3094.89	3925.61	3074.83	3784.29	3191.67	1.18568	0.542476	0.457524	1.18568
P02768_CHAIN_0	ALBU_HUMAN	Serum albumin [CHAIN 0]	367.076	81.71	586	49	2	P02768,P02768_ISOFORM_2	LVNEVTEFAK	[iTRAQ-8plex_Nterm]LVNEVTEFAK[iTRAQ-8plex_K]	2	42-51	5.966	879.518	2012_10_22_FRF_OT_13.13656.13659.2	FF_human	1	[P02768_CHAIN_0]	5023.64	4173.02	5317.99	4144.39	5126.54	4301.88	1.1917	0.543732	0.456268	1.1917
P02768_CHAIN_0	ALBU_HUMAN	Serum albumin [CHAIN 0]	367.076	81.71	586	49	2	P02768,P02768_ISOFORM_2	LVNEVTEFAK	[iTRAQ-8plex_Nterm]LVNEVTEFAK[iTRAQ-8plex_K]	2	42-51	6.363	879.517	2012_10_22_FRF_OT_13.14080.14083.2	FF_human	1	[P02768_CHAIN_0]	1943.42	1559.12	2058.49	1543.89	1984.39	1602.55	1.23826	0.553225	0.446775	1.23826
P02768_CHAIN_0	ALBU_HUMAN	Serum albumin [CHAIN 0]	367.076	81.71	586	49	2	P02768,P02768_ISOFORM_2	LVNEVTEFAK	[iTRAQ-8plex_Nterm]LVNEVTEFAK[iTRAQ-8plex_K]	2	42-51	5.349	879.517	2012_10_22_FRF_OT_13.7281.7284.2	FF_human	1	[P02768_CHAIN_0]	142440	214267	148700	220676	143347	229062	0.625799	0.384918	0.615082	0.625799
P02768_CHAIN_0	ALBU_HUMAN	Serum albumin [CHAIN 0]	367.076	81.71	586	49	2	P02768,P02768_ISOFORM_2	LVNEVTEFAK	[iTRAQ-8plex_Nterm]LVNEVTEFAK[iTRAQ-8plex_K]	2	42-51	6.16	879.516	2012_10_22_FRF_OT_13.7828.7831.2	FF_human	1	[P02768_CHAIN_0]	167241	117455	177506	114887	171116	119252	1.43491	0.589307	0.410693	1.43491
P02768_CHAIN_0	ALBU_HUMAN	Serum albumin [CHAIN 0]	367.076	81.71	586	49	2	P02768,P02768_ISOFORM_2	LVNEVTEFAK	[iTRAQ-8plex_Nterm]LVNEVTEFAK[iTRAQ-8plex_K]	2	42-51	6.733	879.516	2012_10_22_FRF_OT_13.7792.7795.2	FF_human	1	[P02768_CHAIN_0]	612179	426351	649834	416679	626440	432512	1.44837	0.591566	0.408434	1.44837
P02768_CHAIN_0	ALBU_HUMAN	Serum albumin [CHAIN 0]	367.076	81.71	586	49	2	P02768,P02768_ISOFORM_2	LVNEVTEFAK	[iTRAQ-8plex_Nterm]LVNEVTEFAK[iTRAQ-8plex_K]	2	42-51	6.369	879.516	2012_10_22_FRF_OT_13.7351.7354.2	FF_human	1	[P02768_CHAIN_0]	5072070	4.23587e+06	5.36876e+06	4.20867e+06	5.17548e+06	4.3686e+06	1.1847	0.542271	0.457729	1.1847
P02768_CHAIN_0	ALBU_HUMAN	Serum albumin [CHAIN 0]	367.076	81.71	586	49	2	P02768,P02768_ISOFORM_2	LVNEVTEFAK	[iTRAQ-8plex_Nterm]LVNEVTEFAK[iTRAQ-8plex_K]	2	42-51	5.572	879.515	2012_10_22_FRF_OT_13.13879.13882.2	FF_human	1	[P02768_CHAIN_0]	3714.4	3047.99	3932.85	3024	3791.27	3138.91	1.20783	0.547066	0.452934	1.20783
P02768_CHAIN_0	ALBU_HUMAN	Serum albumin [CHAIN 0]	367.076	81.71	586	49	2	P02768,P02768_ISOFORM_2	LVNEVTEFAK	[iTRAQ-8plex_Nterm]LVNEVTEFAK[iTRAQ-8plex_K]	2	42-51	6.175	879.515	2012_10_22_FRF_OT_13.14264.14265.2	FF_human	1	[P02768_CHAIN_0]	1589.51	1293.99	1683.22	1282.94	1622.62	1331.69	1.21846	0.549238	0.450762	1.21846
P02768_CHAIN_0	ALBU_HUMAN	Serum albumin [CHAIN 0]	367.076	81.71	586	49	2	P02768,P02768_ISOFORM_2	LVNEVTEFAK	[iTRAQ-8plex_Nterm]LVNEVTEFAK[iTRAQ-8plex_K]	2	42-51	6.324	879.514	2012_10_22_FRF_OT_13.14353.14354.2	FF_human	1	[P02768_CHAIN_0]	1467.73	1131.01	1555.64	1116.01	1499.64	1158.42	1.29456	0.564186	0.435814	1.29456
P02768_CHAIN_0	ALBU_HUMAN	Serum albumin [CHAIN 0]	367.076	81.71	586	49	2	P02768,P02768_ISOFORM_2	LVNEVTEFAK	[iTRAQ-8plex_Nterm]LVNEVTEFAK[iTRAQ-8plex_K]	2	42-51	6.282	879.514	2012_10_22_FRF_OT_13.13978.13980.2	FF_human	1	[P02768_CHAIN_0]	2684.27	2184.89	2842.52	2166.21	2740.19	2248.53	1.21866	0.549277	0.450723	1.21866
P02768_CHAIN_0	ALBU_HUMAN	Serum albumin [CHAIN 0]	367.076	81.71	586	49	2	P02768,P02768_ISOFORM_2	LVNEVTEFAK	[iTRAQ-8plex_Nterm]LVNEVTEFAK[iTRAQ-8plex_K]	2	42-51	8.336	586.68	2012_10_22_FRF_OT_13.14290.14293.3	FF_human	1	[P02768_CHAIN_0]	28219.7	22994.6	29882.8	22800.2	28807	23666.6	1.2172	0.548981	0.451019	1.2172
P02768_CHAIN_0	ALBU_HUMAN	Serum albumin [CHAIN 0]	367.076	81.71	586	49	2	P02768,P02768_ISOFORM_2	LVNEVTEFAK	[iTRAQ-8plex_Nterm]LVNEVTEFAK[iTRAQ-8plex_K]	2	42-51	7.969	586.68	2012_10_22_FRF_OT_13.12690.12693.3	FF_human	1	[P02768_CHAIN_0]	45549.1	37246.5	48230.7	36942.5	46494.4	38346.3	1.21249	0.54802	0.45198	1.21249
P02768_CHAIN_0	ALBU_HUMAN	Serum albumin [CHAIN 0]	367.076	81.71	586	49	2	P02768,P02768_ISOFORM_2	LVNEVTEFAK	[iTRAQ-8plex_Nterm]LVNEVTEFAK[iTRAQ-8plex_K]	2	42-51	7.086	586.68	2012_10_22_FRF_OT_13.7799.7802.3	FF_human	1	[P02768_CHAIN_0]	1.39108e+06	973505	1.47655e+06	951877	1.42339e+06	988049	1.44061	0.590266	0.409734	1.44061
P02768_CHAIN_0	ALBU_HUMAN	Serum albumin [CHAIN 0]	367.076	81.71	586	49	2	P02768,P02768_ISOFORM_2	LVNEVTEFAK	[iTRAQ-8plex_Nterm]LVNEVTEFAK[iTRAQ-8plex_K]	2	42-51	7.455	586.68	2012_10_22_FRF_OT_13.13983.13985.3	FF_human	1	[P02768_CHAIN_0]	41154.6	33045	43590.7	32724.6	42021.5	33968.1	1.23709	0.55299	0.44701	1.23709
P02768_CHAIN_0	ALBU_HUMAN	Serum albumin [CHAIN 0]	367.076	81.71	586	49	2	P02768,P02768_ISOFORM_2	LVNEVTEFAK	[iTRAQ-8plex_Nterm]LVNEVTEFAK[iTRAQ-8plex_K]	2	42-51	7.628	586.68	2012_10_22_FRF_OT_13.13773.13776.3	FF_human	1	[P02768_CHAIN_0]	60672.3	49221.9	64252.7	48787.6	61939.6	50641.5	1.2231	0.550178	0.449822	1.2231
P02768_CHAIN_0	ALBU_HUMAN	Serum albumin [CHAIN 0]	367.076	81.71	586	49	2	P02768,P02768_ISOFORM_2	LVNEVTEFAK	[iTRAQ-8plex_Nterm]LVNEVTEFAK[iTRAQ-8plex_K]	2	42-51	7.517	586.68	2012_10_22_FRF_OT_13.14086.14088.3	FF_human	1	[P02768_CHAIN_0]	31458.8	25522.9	33315.2	25297.7	32115.9	26259.1	1.22304	0.550166	0.449834	1.22304
P02768_CHAIN_0	ALBU_HUMAN	Serum albumin [CHAIN 0]	367.076	81.71	586	49	2	P02768,P02768_ISOFORM_2	LVNEVTEFAK	[iTRAQ-8plex_Nterm]LVNEVTEFAK[iTRAQ-8plex_K]	2	42-51	8.991	586.679	2012_10_22_FRF_OT_13.13493.13496.3	FF_human	1	[P02768_CHAIN_0]	64016.9	51195.8	67810.9	50681.8	65369.7	52607.8	1.24259	0.554086	0.445914	1.24259
P02768_CHAIN_0	ALBU_HUMAN	Serum albumin [CHAIN 0]	367.076	81.71	586	49	2	P02768,P02768_ISOFORM_2	LVNEVTEFAK	[iTRAQ-8plex_Nterm]LVNEVTEFAK[iTRAQ-8plex_K]	2	42-51	7.924	586.679	2012_10_22_FRF_OT_13.7814.7817.3	FF_human	1	[P02768_CHAIN_0]	903142	648303	958274	635486	923776	659634	1.40044	0.583409	0.416591	1.40044
P02768_CHAIN_0	ALBU_HUMAN	Serum albumin [CHAIN 0]	367.076	81.71	586	49	2	P02768,P02768_ISOFORM_2	LVNEVTEFAK	[iTRAQ-8plex_Nterm]LVNEVTEFAK[iTRAQ-8plex_K]	2	42-51	7.202	586.679	2012_10_22_FRF_OT_13.14909.14911.3	FF_human	1	[P02768_CHAIN_0]	7106.2	5784.19	7525.15	5734.76	7254.25	5952.68	1.21865	0.549276	0.450724	1.21865
P02768_CHAIN_0	ALBU_HUMAN	Serum albumin [CHAIN 0]	367.076	81.71	586	49	2	P02768,P02768_ISOFORM_2	LVNEVTEFAK	[iTRAQ-8plex_Nterm]LVNEVTEFAK[iTRAQ-8plex_K]	2	42-51	8.452	586.679	2012_10_22_FRF_OT_13.13661.13664.3	FF_human	1	[P02768_CHAIN_0]	60523.7	48268.5	64113.6	47772.6	61805.5	49588	1.24638	0.554839	0.445161	1.24638
P02768_CHAIN_0	ALBU_HUMAN	Serum albumin [CHAIN 0]	367.076	81.71	586	49	2	P02768,P02768_ISOFORM_2	LVNEVTEFAK	[iTRAQ-8plex_Nterm]LVNEVTEFAK[iTRAQ-8plex_K]	2	42-51	7.802	586.679	2012_10_22_FRF_OT_13.7764.7767.3	FF_human	1	[P02768_CHAIN_0]	5.45043e+06	3.87751e+06	5.78391e+06	3.79753e+06	5.57569e+06	3.94183e+06	1.41449	0.585834	0.414166	1.41449
P02768_CHAIN_0	ALBU_HUMAN	Serum albumin [CHAIN 0]	367.076	81.71	586	49	2	P02768,P02768_ISOFORM_2	LVNEVTEFAK	[iTRAQ-8plex_Nterm]LVNEVTEFAK[iTRAQ-8plex_K]	2	42-51	6.872	586.679	2012_10_22_FRF_OT_13.14205.14206.3	FF_human	1	[P02768_CHAIN_0]	28181.1	22838.7	29844.7	22635.1	28770.3	23495.2	1.22452	0.550464	0.449536	1.22452
P02768_CHAIN_0	ALBU_HUMAN	Serum albumin [CHAIN 0]	367.076	81.71	586	49	2	P02768,P02768_ISOFORM_2	LVNEVTEFAK	[iTRAQ-8plex_Nterm]LVNEVTEFAK[iTRAQ-8plex_K]	2	42-51	7.773	586.678	2012_10_22_FRF_OT_13.7276.7279.3	FF_human	1	[P02768_CHAIN_0]	402319	649911	419029	671379	403944	696891	0.579637	0.366943	0.633057	0.579637
P02768_CHAIN_0	ALBU_HUMAN	Serum albumin [CHAIN 0]	367.076	81.71	586	49	2	P02768,P02768_ISOFORM_2	LVNEVTEFAK	[iTRAQ-8plex_Nterm]LVNEVTEFAK[iTRAQ-8plex_K]	2	42-51	6.285	879.516	2012_10_22_FRF_OT_12.7720.7723.2	FF_human	1	[P02768_CHAIN_0]	707462	559735	749520	553602	722537	574638	1.25738	0.557008	0.442992	1.25738
P02768_CHAIN_0	ALBU_HUMAN	Serum albumin [CHAIN 0]	367.076	81.71	586	49	2	P02768,P02768_ISOFORM_2	LVNEVTEFAK	[iTRAQ-8plex_Nterm]LVNEVTEFAK[iTRAQ-8plex_K]	2	42-51	8.03	586.68	2012_10_22_FRF_OT_12.7721.7724.3	FF_human	1	[P02768_CHAIN_0]	2.57311e+06	1.99535e+06	2.72696e+06	1.96999e+06	2.62879e+06	2.04485e+06	1.28557	0.562472	0.437528	1.28557
P02768_CHAIN_0	ALBU_HUMAN	Serum albumin [CHAIN 0]	367.076	81.71	586	49	2	P02768,P02768_ISOFORM_2	LVNEVTEFAK	[iTRAQ-8plex_Nterm]LVNEVTEFAK[iTRAQ-8plex_K]	2	42-51	7.671	586.679	2012_10_22_FRF_OT_12.7799.7802.3	FF_human	1	[P02768_CHAIN_0]	668915	525388	708766	519299	683250	539032	1.26755	0.558995	0.441005	1.26755
P02768_CHAIN_0	ALBU_HUMAN	Serum albumin [CHAIN 0]	367.076	81.71	586	49	2	P02768,P02768_ISOFORM_2	TCVADESAENCDK	[iTRAQ-8plex_Nterm]TC[Cys_CAM]VADESAENC[Cys_CAM]DK[iTRAQ-8plex_K]	4	52-64	7.495	1054	2012_10_22_FRF_OT_12.2500.2503.2	FF_human	1	[P02768_CHAIN_0]	12447.9	9774.79	13189.6	9661.31	12714.8	10028.4	1.26787	0.559058	0.440942	1.26787
P02768_CHAIN_0	ALBU_HUMAN	Serum albumin [CHAIN 0]	367.076	81.71	586	49	2	P02768,P02768_ISOFORM_2	TCVADESAENCDK	[iTRAQ-8plex_Nterm]TC[Cys_CAM]VADESAENC[Cys_CAM]DK[iTRAQ-8plex_K]	4	52-64	7.135	703.002	2012_10_22_FRF_OT_12.15329.15330.3	FF_human	1	[P02768_CHAIN_0]	153.222	127.695	162.191	126.853	156.352	131.674	1.18742	0.54284	0.45716	1.18742
P02768_CHAIN_0	ALBU_HUMAN	Serum albumin [CHAIN 0]	367.076	81.71	586	49	2	P02768,P02768_ISOFORM_2	TCVADESAENCDK	[iTRAQ-8plex_Nterm]TC[Cys_CAM]VADESAENC[Cys_CAM]DK[iTRAQ-8plex_K]	4	52-64	6.592	703.001	2012_10_22_FRF_OT_12.15261.15262.3	FF_human	1	[P02768_CHAIN_0]	242.396	175.149	257.168	171.796	247.91	178.324	1.39022	0.581629	0.418371	1.39022
P02768_CHAIN_0	ALBU_HUMAN	Serum albumin [CHAIN 0]	367.076	81.71	586	49	2	P02768,P02768_ISOFORM_2	TCVADESAENCDK	[iTRAQ-8plex_Nterm]TC[Cys_CAM]VADESAENC[Cys_CAM]DK[iTRAQ-8plex_K]	4	52-64	7.282	703	2012_10_22_FRF_OT_12.2380.2383.3	FF_human	1	[P02768_CHAIN_0]	17489.9	25744.4	18270.9	26488.9	17613.1	27495.5	0.640584	0.390461	0.609539	0.640584
P02768_CHAIN_0	ALBU_HUMAN	Serum albumin [CHAIN 0]	367.076	81.71	586	49	2	P02768,P02768_ISOFORM_2	TCVADESAENCDK	[iTRAQ-8plex_Nterm]TC[Cys_CAM]VADESAENC[Cys_CAM]DK[iTRAQ-8plex_K]	4	52-64	8.248	702.999	2012_10_22_FRF_OT_12.2302.2305.3	FF_human	1	[P02768_CHAIN_0]	16552	32090.9	17123.1	33377	16506.7	34645.3	0.476447	0.322698	0.677302	0.476447
P02768_CHAIN_0	ALBU_HUMAN	Serum albumin [CHAIN 0]	367.076	81.71	586	49	2	P02768,P02768_ISOFORM_2	TCVADESAENCDK	[iTRAQ-8plex_Nterm]TC[Cys_CAM]VADESAENC[Cys_CAM]DK[iTRAQ-8plex_K]	4	52-64	6.087	527.502	2012_10_22_FRF_OT_12.2527.2530.4	FF_human	1	[P02768_CHAIN_0]	69689.4	50639.6	73930.2	49696.9	71268.7	51585.3	1.38157	0.580109	0.419891	1.38157
P02768_CHAIN_0	ALBU_HUMAN	Serum albumin [CHAIN 0]	367.076	81.71	586	49	2	P02768,P02768_ISOFORM_2	SLHTLFGDK	[iTRAQ-8plex_Nterm]SLHTLFGDK[iTRAQ-8plex_K]	2	65-73	6.27	542.653	2012_10_22_FRF_OT_22.5494.5497.3	FF_human	1	[P02768_CHAIN_0]	1.09269e+06	633299	1.16268e+06	606423	1.12082e+06	629467	1.78059	0.640364	0.359636	1.78059
P02768_CHAIN_0	ALBU_HUMAN	Serum albumin [CHAIN 0]	367.076	81.71	586	49	2	P02768,P02768_ISOFORM_2	SLHTLFGDK	[iTRAQ-8plex_Nterm]SLHTLFGDK[iTRAQ-8plex_K]	2	65-73	7.488	542.653	2012_10_22_FRF_OT_22.5515.5518.3	FF_human	1	[P02768_CHAIN_0]	707221	373545	753309	353414	726190	366844	1.97956	0.66438	0.33562	1.97956
P02768_CHAIN_0	ALBU_HUMAN	Serum albumin [CHAIN 0]	367.076	81.71	586	49	2	P02768,P02768_ISOFORM_2	SLHTLFGDK	[iTRAQ-8plex_Nterm]SLHTLFGDK[iTRAQ-8plex_K]	2	65-73	7.206	542.653	2012_10_22_FRF_OT_21.5885.5888.3	FF_human	1	[P02768_CHAIN_0]	273097	156260	290633	149391	280170	155068	1.80676	0.643717	0.356283	1.80676
P02768_CHAIN_0	ALBU_HUMAN	Serum albumin [CHAIN 0]	367.076	81.71	586	49	2	P02768,P02768_ISOFORM_2	SLHTLFGDK	[iTRAQ-8plex_Nterm]SLHTLFGDK[iTRAQ-8plex_K]	2	65-73	6.391	813.477	2012_10_22_FRF_OT_20.5806.5809.2	FF_human	1	[P02768_CHAIN_0]	199606	107781	212563	102276	204910	106163	1.93015	0.658721	0.341279	1.93015
P02768_CHAIN_0	ALBU_HUMAN	Serum albumin [CHAIN 0]	367.076	81.71	586	49	2	P02768,P02768_ISOFORM_2	SLHTLFGDK	[iTRAQ-8plex_Nterm]SLHTLFGDK[iTRAQ-8plex_K]	2	65-73	7.038	813.476	2012_10_22_FRF_OT_20.5720.5723.2	FF_human	1	[P02768_CHAIN_0]	1.31417e+06	684431	1.40002e+06	646294	1.34962e+06	670853	2.0118	0.667972	0.332028	2.0118
P02768_CHAIN_0	ALBU_HUMAN	Serum albumin [CHAIN 0]	367.076	81.71	586	49	2	P02768,P02768_ISOFORM_2	SLHTLFGDK	[iTRAQ-8plex_Nterm]SLHTLFGDK[iTRAQ-8plex_K]	2	65-73	6.464	813.476	2012_10_22_FRF_OT_20.5762.5765.2	FF_human	1	[P02768_CHAIN_0]	904355	462578	963617	435701	928927	452258	2.05398	0.672558	0.327442	2.05398
P02768_CHAIN_0	ALBU_HUMAN	Serum albumin [CHAIN 0]	367.076	81.71	586	49	2	P02768,P02768_ISOFORM_2	SLHTLFGDK	[iTRAQ-8plex_Nterm]SLHTLFGDK[iTRAQ-8plex_K]	2	65-73	5.695	542.655	2012_10_22_FRF_OT_20.11069.11072.3	FF_human	1	[P02768_CHAIN_0]	8542.03	5960.28	9067.21	5826.15	8740.79	6047.55	1.44534	0.59106	0.40894	1.44534
P02768_CHAIN_0	ALBU_HUMAN	Serum albumin [CHAIN 0]	367.076	81.71	586	49	2	P02768,P02768_ISOFORM_2	SLHTLFGDK	[iTRAQ-8plex_Nterm]SLHTLFGDK[iTRAQ-8plex_K]	2	65-73	5.353	542.654	2012_10_22_FRF_OT_20.13163.13165.3	FF_human	1	[P02768_CHAIN_0]	1314.15	1004.38	1393.05	990.328	1342.9	1027.96	1.30637	0.566419	0.433581	1.30637
P02768_CHAIN_0	ALBU_HUMAN	Serum albumin [CHAIN 0]	367.076	81.71	586	49	2	P02768,P02768_ISOFORM_2	SLHTLFGDK	[iTRAQ-8plex_Nterm]SLHTLFGDK[iTRAQ-8plex_K]	2	65-73	5.986	542.654	2012_10_22_FRF_OT_20.13079.13082.3	FF_human	1	[P02768_CHAIN_0]	1635.75	1209.5	1734.83	1188.95	1672.38	1234.13	1.35511	0.575391	0.424609	1.35511
P02768_CHAIN_0	ALBU_HUMAN	Serum albumin [CHAIN 0]	367.076	81.71	586	49	2	P02768,P02768_ISOFORM_2	SLHTLFGDK	[iTRAQ-8plex_Nterm]SLHTLFGDK[iTRAQ-8plex_K]	2	65-73	6.335	542.654	2012_10_22_FRF_OT_20.10965.10968.3	FF_human	1	[P02768_CHAIN_0]	8258.82	5956.72	8762.36	5841.64	8446.91	6063.63	1.39305	0.582123	0.417877	1.39305
P02768_CHAIN_0	ALBU_HUMAN	Serum albumin [CHAIN 0]	367.076	81.71	586	49	2	P02768,P02768_ISOFORM_2	SLHTLFGDK	[iTRAQ-8plex_Nterm]SLHTLFGDK[iTRAQ-8plex_K]	2	65-73	6.457	542.654	2012_10_22_FRF_OT_20.11750.11753.3	FF_human	1	[P02768_CHAIN_0]	7002.98	4834.79	7434.65	4720.95	7167.01	4900.34	1.46255	0.593917	0.406083	1.46255
P02768_CHAIN_0	ALBU_HUMAN	Serum albumin [CHAIN 0]	367.076	81.71	586	49	2	P02768,P02768_ISOFORM_2	SLHTLFGDK	[iTRAQ-8plex_Nterm]SLHTLFGDK[iTRAQ-8plex_K]	2	65-73	5.968	542.654	2012_10_22_FRF_OT_20.11187.11190.3	FF_human	1	[P02768_CHAIN_0]	7865.18	5618.54	8345.9	5504.86	8045.44	5714.05	1.40801	0.58472	0.41528	1.40801
P02768_CHAIN_0	ALBU_HUMAN	Serum albumin [CHAIN 0]	367.076	81.71	586	49	2	P02768,P02768_ISOFORM_2	SLHTLFGDK	[iTRAQ-8plex_Nterm]SLHTLFGDK[iTRAQ-8plex_K]	2	65-73	5.863	542.654	2012_10_22_FRF_OT_20.11543.11545.3	FF_human	1	[P02768_CHAIN_0]	7903.68	5519.18	8389.51	5395.4	8087.49	5600.43	1.44408	0.590849	0.409151	1.44408
P02768_CHAIN_0	ALBU_HUMAN	Serum albumin [CHAIN 0]	367.076	81.71	586	49	2	P02768,P02768_ISOFORM_2	SLHTLFGDK	[iTRAQ-8plex_Nterm]SLHTLFGDK[iTRAQ-8plex_K]	2	65-73	6.381	542.653	2012_10_22_FRF_OT_20.12413.12415.3	FF_human	1	[P02768_CHAIN_0]	4915.75	3373.4	5219.21	3291.96	5031.31	3417.05	1.47241	0.595537	0.404463	1.47241
P02768_CHAIN_0	ALBU_HUMAN	Serum albumin [CHAIN 0]	367.076	81.71	586	49	2	P02768,P02768_ISOFORM_2	SLHTLFGDK	[iTRAQ-8plex_Nterm]SLHTLFGDK[iTRAQ-8plex_K]	2	65-73	8.765	542.653	2012_10_22_FRF_OT_20.5594.5597.3	FF_human	1	[P02768_CHAIN_0]	74182544	4.09131e+07	7.89792e+07	3.89319e+07	7.61359e+07	4.04113e+07	1.88403	0.653263	0.346737	1.88403
P02768_CHAIN_0	ALBU_HUMAN	Serum albumin [CHAIN 0]	367.076	81.71	586	49	2	P02768,P02768_ISOFORM_2	SLHTLFGDK	[iTRAQ-8plex_Nterm]SLHTLFGDK[iTRAQ-8plex_K]	2	65-73	6.169	542.653	2012_10_22_FRF_OT_20.11658.11659.3	FF_human	1	[P02768_CHAIN_0]	7244.38	5071.33	7689.42	4958.82	7412.6	5147.26	1.44011	0.590182	0.409818	1.44011
P02768_CHAIN_0	ALBU_HUMAN	Serum albumin [CHAIN 0]	367.076	81.71	586	49	2	P02768,P02768_ISOFORM_2	SLHTLFGDK	[iTRAQ-8plex_Nterm]SLHTLFGDK[iTRAQ-8plex_K]	2	65-73	7.295	542.653	2012_10_22_FRF_OT_20.5238.5241.3	FF_human	1	[P02768_CHAIN_0]	808420	683558	855525	679856	824726	705691	1.16868	0.53889	0.46111	1.16868
P02768_CHAIN_0	ALBU_HUMAN	Serum albumin [CHAIN 0]	367.076	81.71	586	49	2	P02768,P02768_ISOFORM_2	SLHTLFGDK	[iTRAQ-8plex_Nterm]SLHTLFGDK[iTRAQ-8plex_K]	2	65-73	5.889	542.652	2012_10_22_FRF_OT_20.12078.12080.3	FF_human	1	[P02768_CHAIN_0]	9084.85	6352.85	9643.09	6211.24	9295.94	6447.27	1.44184	0.590473	0.409527	1.44184
P02768_CHAIN_0	ALBU_HUMAN	Serum albumin [CHAIN 0]	367.076	81.71	586	49	2	P02768,P02768_ISOFORM_2	SLHTLFGDK	[iTRAQ-8plex_Nterm]SLHTLFGDK[iTRAQ-8plex_K]	2	65-73	5.813	542.652	2012_10_22_FRF_OT_20.11289.11292.3	FF_human	1	[P02768_CHAIN_0]	8223.23	5575.17	8732.34	5433.81	8417.97	5640.3	1.49247	0.598792	0.401208	1.49247
P02768_CHAIN_0	ALBU_HUMAN	Serum albumin [CHAIN 0]	367.076	81.71	586	49	2	P02768,P02768_ISOFORM_2	SLHTLFGDK	[iTRAQ-8plex_Nterm]SLHTLFGDK[iTRAQ-8plex_K]	2	65-73	7.077	542.652	2012_10_22_FRF_OT_20.5202.5205.3	FF_human	1	[P02768_CHAIN_0]	1.86608e+06	2.38605e+06	1.95724e+06	2.43833e+06	1.88678e+06	2.53098e+06	0.745474	0.42709	0.57291	0.745474
P02768_CHAIN_0	ALBU_HUMAN	Serum albumin [CHAIN 0]	367.076	81.71	586	49	2	P02768,P02768_ISOFORM_2	LCTVATLR	[iTRAQ-8plex_Nterm]LC[Cys_CAM]TVATLR	2	74-81	7.559	619.37	2012_10_22_FRF_OT_24.11863.11864.2	FF_human	1	[P02768_CHAIN_0]	8780.84	7176.78	9297.88	7117.92	8963.15	7388.4	1.21314	0.548153	0.451847	1.21314
P02768_CHAIN_0	ALBU_HUMAN	Serum albumin [CHAIN 0]	367.076	81.71	586	49	2	P02768,P02768_ISOFORM_2	LCTVATLR	[iTRAQ-8plex_Nterm]LC[Cys_CAM]TVATLR	2	74-81	6.927	619.369	2012_10_22_FRF_OT_24.11937.11939.2	FF_human	1	[P02768_CHAIN_0]	5978.43	4919.79	6329.72	4882.23	6101.85	5067.76	1.20405	0.54629	0.45371	1.20405
P02768_CHAIN_0	ALBU_HUMAN	Serum albumin [CHAIN 0]	367.076	81.71	586	49	2	P02768,P02768_ISOFORM_2	LCTVATLR	[iTRAQ-8plex_Nterm]LC[Cys_CAM]TVATLR	2	74-81	7.011	619.368	2012_10_22_FRF_OT_24.11790.11791.2	FF_human	1	[P02768_CHAIN_0]	9484.37	8252.46	10031.9	8226.56	9670.8	8539.17	1.13252	0.531072	0.468928	1.13252
P02768_CHAIN_0	ALBU_HUMAN	Serum albumin [CHAIN 0]	367.076	81.71	586	49	2	P02768,P02768_ISOFORM_2	LCTVATLR	[iTRAQ-8plex_Nterm]LC[Cys_CAM]TVATLR	2	74-81	7.465	619.367	2012_10_22_FRF_OT_24.11646.11649.2	FF_human	1	[P02768_CHAIN_0]	9722.92	8024.91	10293.7	7965.61	9923.16	8268.3	1.20014	0.545484	0.454516	1.20014
P02768_CHAIN_0	ALBU_HUMAN	Serum albumin [CHAIN 0]	367.076	81.71	586	49	2	P02768,P02768_ISOFORM_2	LCTVATLR	[iTRAQ-8plex_Nterm]LC[Cys_CAM]TVATLR	2	74-81	6.765	619.367	2012_10_22_FRF_OT_24.11389.11390.2	FF_human	1	[P02768_CHAIN_0]	7557.47	5759.31	8011.55	5677.22	7723.14	5892.96	1.31057	0.567206	0.432794	1.31057
P02768_CHAIN_0	ALBU_HUMAN	Serum albumin [CHAIN 0]	367.076	81.71	586	49	2	P02768,P02768_ISOFORM_2	LCTVATLR	[iTRAQ-8plex_Nterm]LC[Cys_CAM]TVATLR	2	74-81	6.665	619.366	2012_10_22_FRF_OT_24.11473.11474.2	FF_human	1	[P02768_CHAIN_0]	7942.88	6535.89	8409.61	6485.95	8106.87	6732.42	1.20415	0.546311	0.453689	1.20415
P02768_CHAIN_0	ALBU_HUMAN	Serum albumin [CHAIN 0]	367.076	81.71	586	49	2	P02768,P02768_ISOFORM_2	LCTVATLR	[iTRAQ-8plex_Nterm]LC[Cys_CAM]TVATLR	2	74-81	6.847	619.366	2012_10_22_FRF_OT_24.10586.10589.2	FF_human	1	[P02768_CHAIN_0]	8424.17	6719.95	8923.8	6651.03	8602.54	6903.77	1.24606	0.554777	0.445223	1.24606
P02768_CHAIN_0	ALBU_HUMAN	Serum albumin [CHAIN 0]	367.076	81.71	586	49	2	P02768,P02768_ISOFORM_2	LCTVATLR	[iTRAQ-8plex_Nterm]LC[Cys_CAM]TVATLR	2	74-81	6.583	619.366	2012_10_22_FRF_OT_24.10875.10877.2	FF_human	1	[P02768_CHAIN_0]	8950.51	7410.3	9475.48	7357.44	9134.36	7637.02	1.19606	0.54464	0.45536	1.19606
P02768_CHAIN_0	ALBU_HUMAN	Serum albumin [CHAIN 0]	367.076	81.71	586	49	2	P02768,P02768_ISOFORM_2	LCTVATLR	[iTRAQ-8plex_Nterm]LC[Cys_CAM]TVATLR	2	74-81	5.223	619.366	2012_10_22_FRF_OT_24.12024.12025.2	FF_human	1	[P02768_CHAIN_0]	22705.4	19047.1	24031.7	18931.7	23166.6	19651.1	1.17889	0.541051	0.458949	1.17889
P02768_CHAIN_0	ALBU_HUMAN	Serum albumin [CHAIN 0]	367.076	81.71	586	49	2	P02768,P02768_ISOFORM_2	LCTVATLR	[iTRAQ-8plex_Nterm]LC[Cys_CAM]TVATLR	2	74-81	6.214	619.366	2012_10_22_FRF_OT_24.11554.11555.2	FF_human	1	[P02768_CHAIN_0]	8937.75	7487.08	9460.07	7440.87	9119.51	7723.62	1.18073	0.541438	0.458562	1.18073
P02768_CHAIN_0	ALBU_HUMAN	Serum albumin [CHAIN 0]	367.076	81.71	586	49	2	P02768,P02768_ISOFORM_2	LCTVATLR	[iTRAQ-8plex_Nterm]LC[Cys_CAM]TVATLR	2	74-81	7.518	619.366	2012_10_22_FRF_OT_24.10780.10783.2	FF_human	1	[P02768_CHAIN_0]	7760.47	6408.72	8215.99	6361.65	7920.22	6603.4	1.19942	0.545334	0.454666	1.19942
P02768_CHAIN_0	ALBU_HUMAN	Serum albumin [CHAIN 0]	367.076	81.71	586	49	2	P02768,P02768_ISOFORM_2	LCTVATLR	[iTRAQ-8plex_Nterm]LC[Cys_CAM]TVATLR	2	74-81	6.772	619.366	2012_10_22_FRF_OT_24.12722.12723.2	FF_human	1	[P02768_CHAIN_0]	653.151	546.023	691.345	542.562	666.457	563.179	1.18338	0.541995	0.458005	1.18338
P02768_CHAIN_0	ALBU_HUMAN	Serum albumin [CHAIN 0]	367.076	81.71	586	49	2	P02768,P02768_ISOFORM_2	LCTVATLR	[iTRAQ-8plex_Nterm]LC[Cys_CAM]TVATLR	2	74-81	6.826	619.365	2012_10_22_FRF_OT_24.11066.11068.2	FF_human	1	[P02768_CHAIN_0]	7138.68	5933	7556.88	5892.55	7284.84	6116.47	1.19102	0.543592	0.456408	1.19102
P02768_CHAIN_0	ALBU_HUMAN	Serum albumin [CHAIN 0]	367.076	81.71	586	49	2	P02768,P02768_ISOFORM_2	LCTVATLR	[iTRAQ-8plex_Nterm]LC[Cys_CAM]TVATLR	2	74-81	6.264	619.365	2012_10_22_FRF_OT_24.12652.12653.2	FF_human	1	[P02768_CHAIN_0]	1682.48	1372.11	1781.61	1360.6	1717.47	1412.3	1.21608	0.548753	0.451247	1.21608
P02768_CHAIN_0	ALBU_HUMAN	Serum albumin [CHAIN 0]	367.076	81.71	586	49	2	P02768,P02768_ISOFORM_2	LCTVATLR	[iTRAQ-8plex_Nterm]LC[Cys_CAM]TVATLR	2	74-81	6.952	619.365	2012_10_22_FRF_OT_24.10138.10141.2	FF_human	1	[P02768_CHAIN_0]	20581.7	17508.4	21778.7	17422.1	20994.7	18084.1	1.16095	0.53724	0.46276	1.16095
P02768_CHAIN_0	ALBU_HUMAN	Serum albumin [CHAIN 0]	367.076	81.71	586	49	2	P02768,P02768_ISOFORM_2	LCTVATLR	[iTRAQ-8plex_Nterm]LC[Cys_CAM]TVATLR	2	74-81	7.652	619.365	2012_10_22_FRF_OT_24.12571.12574.2	FF_human	1	[P02768_CHAIN_0]	1865.66	1515.45	1975.72	1502.23	1904.59	1559.32	1.22143	0.549839	0.450161	1.22143
P02768_CHAIN_0	ALBU_HUMAN	Serum albumin [CHAIN 0]	367.076	81.71	586	49	2	P02768,P02768_ISOFORM_2	LCTVATLR	[iTRAQ-8plex_Nterm]LC[Cys_CAM]TVATLR	2	74-81	6.123	619.365	2012_10_22_FRF_OT_24.5238.5241.2	FF_human	1	[P02768_CHAIN_0]	245254	262366	258349	265382	249048	275466	0.904098	0.474817	0.525183	0.904098
P02768_CHAIN_0	ALBU_HUMAN	Serum albumin [CHAIN 0]	367.076	81.71	586	49	2	P02768,P02768_ISOFORM_2	LCTVATLR	[iTRAQ-8plex_Nterm]LC[Cys_CAM]TVATLR	2	74-81	7.274	619.365	2012_10_22_FRF_OT_24.5657.5660.2	FF_human	1	[P02768_CHAIN_0]	33817880	2.74822e+07	3.58126e+07	2.72436e+07	3.45233e+07	2.82788e+07	1.22082	0.549716	0.450284	1.22082
P02768_CHAIN_0	ALBU_HUMAN	Serum albumin [CHAIN 0]	367.076	81.71	586	49	2	P02768,P02768_ISOFORM_2	LCTVATLR	[iTRAQ-8plex_Nterm]LC[Cys_CAM]TVATLR	2	74-81	7.302	619.365	2012_10_22_FRF_OT_24.11234.11235.2	FF_human	1	[P02768_CHAIN_0]	7650.26	6127.39	8103.44	6066.68	7811.72	6297.21	1.24051	0.553672	0.446328	1.24051
P02768_CHAIN_0	ALBU_HUMAN	Serum albumin [CHAIN 0]	367.076	81.71	586	49	2	P02768,P02768_ISOFORM_2	LCTVATLR	[iTRAQ-8plex_Nterm]LC[Cys_CAM]TVATLR	2	74-81	7.428	619.364	2012_10_22_FRF_OT_24.5678.5681.2	FF_human	1	[P02768_CHAIN_0]	35686864	2.80175e+07	3.78132e+07	2.76918e+07	3.64519e+07	2.8744e+07	1.26816	0.559113	0.440887	1.26816
P02768_CHAIN_0	ALBU_HUMAN	Serum albumin [CHAIN 0]	367.076	81.71	586	49	2	P02768,P02768_ISOFORM_2	LCTVATLR	[iTRAQ-8plex_Nterm]LC[Cys_CAM]TVATLR	2	74-81	6.004	619.364	2012_10_22_FRF_OT_24.5057.5060.2	FF_human	1	[P02768_CHAIN_0]	290421	285493	306475	287169	295442	298081	0.991147	0.497777	0.502223	0.991147
P02768_CHAIN_0	ALBU_HUMAN	Serum albumin [CHAIN 0]	367.076	81.71	586	49	2	P02768,P02768_ISOFORM_2	LCTVATLR	[iTRAQ-8plex_Nterm]LC[Cys_CAM]TVATLR	2	74-81	7.312	619.363	2012_10_22_FRF_OT_24.10510.10513.2	FF_human	1	[P02768_CHAIN_0]	8606.34	7063.18	9112.47	7007.67	8784.42	7273.96	1.20765	0.54703	0.45297	1.20765
P02768_CHAIN_0	ALBU_HUMAN	Serum albumin [CHAIN 0]	367.076	81.71	586	49	2	P02768,P02768_ISOFORM_2	LCTVATLR	[iTRAQ-8plex_Nterm]LC[Cys_CAM]TVATLR	2	74-81	8.831	413.246	2012_10_22_FRF_OT_24.5496.5499.3	FF_human	1	[P02768_CHAIN_0]	3.0154e+06	2.29409e+06	3.19666e+06	2.26105e+06	3.08158e+06	2.34697e+06	1.313	0.567662	0.432338	1.313
P02768_CHAIN_0	ALBU_HUMAN	Serum albumin [CHAIN 0]	367.076	81.71	586	49	2	P02768,P02768_ISOFORM_2	LCTVATLR	[iTRAQ-8plex_Nterm]LC[Cys_CAM]TVATLR	2	74-81	6.949	413.246	2012_10_22_FRF_OT_24.5692.5695.3	FF_human	1	[P02768_CHAIN_0]	617003	480791	653844	474886	630306	492932	1.27869	0.561151	0.438849	1.27869
P02768_CHAIN_0	ALBU_HUMAN	Serum albumin [CHAIN 0]	367.076	81.71	586	49	2	P02768,P02768_ISOFORM_2	LCTVATLR	[iTRAQ-8plex_Nterm]LC[Cys_CAM]TVATLR	2	74-81	8.363	413.245	2012_10_22_FRF_OT_24.5475.5478.3	FF_human	1	[P02768_CHAIN_0]	1.52115e+06	1.2164e+06	1.6113e+06	1.20418e+06	1.55329e+06	1.24994e+06	1.2427	0.554109	0.445891	1.2427
P02768_CHAIN_0	ALBU_HUMAN	Serum albumin [CHAIN 0]	367.076	81.71	586	49	2	P02768,P02768_ISOFORM_2	LCTVATLR	[iTRAQ-8plex_Nterm]LC[Cys_CAM]TVATLR	2	74-81	5.815	619.365	2012_10_22_FRF_OT_23.6091.6094.2	FF_human	1	[P02768_CHAIN_0]	131559	113628	139173	113205	134163	117507	1.14174	0.53309	0.46691	1.14174
P02768_CHAIN_0	ALBU_HUMAN	Serum albumin [CHAIN 0]	367.076	81.71	586	49	2	P02768,P02768_ISOFORM_2	LCTVATLR	[iTRAQ-8plex_Nterm]LC[Cys_CAM]TVATLR	2	74-81	5.984	619.364	2012_10_22_FRF_OT_23.6162.6165.2	FF_human	1	[P02768_CHAIN_0]	219850	175122	232895	173305	224511	179890	1.24804	0.555169	0.444831	1.24804
P02768_CHAIN_0	ALBU_HUMAN	Serum albumin [CHAIN 0]	367.076	81.71	586	49	2	P02768,P02768_ISOFORM_2	SLHTLFGDKLCTVATLR	[iTRAQ-8plex_Nterm]SLHTLFGDK[iTRAQ-8plex_K]LC[Cys_CAM]TVATLR	3	65-81	5.366	635.866	2012_10_22_FRF_OT_23.8353.8356.4	FF_human	1	[P02768_CHAIN_0]	186911	79766.1	199503	73019.1	192321	75793.9	2.53743	0.717308	0.282692	2.53743
P02768_CHAIN_0	ALBU_HUMAN	Serum albumin [CHAIN 0]	367.076	81.71	586	49	2	P02768,P02768_ISOFORM_2	SLHTLFGDKLCTVATLR	[iTRAQ-8plex_Nterm]SLHTLFGDK[iTRAQ-8plex_K]LC[Cys_CAM]TVATLR	3	65-81	5.175	635.866	2012_10_22_FRF_OT_22.8688.8691.4	FF_human	1	[P02768_CHAIN_0]	190245	136459	201861	133752	194594	138834	1.40163	0.583615	0.416385	1.40163
P02768_CHAIN_0	ALBU_HUMAN	Serum albumin [CHAIN 0]	367.076	81.71	586	49	2	P02768,P02768_ISOFORM_2	ETYGEMADCCAK	[iTRAQ-8plex_Nterm]ETYGEMADC[Cys_CAM]C[Cys_CAM]AK[iTRAQ-8plex_K]	4	82-93	8.36	1021.98	2012_10_22_FRF_OT_12.3527.3530.2	FF_human	1	[P02768_CHAIN_0]	1.63604e+06	914881	1.74156e+06	872131	1.67886e+06	905272	1.85454	0.649681	0.350319	1.85454
P02768_CHAIN_0	ALBU_HUMAN	Serum albumin [CHAIN 0]	367.076	81.71	586	49	2	P02768,P02768_ISOFORM_2	ETYGEMADCCAK	[iTRAQ-8plex_Nterm]ETYGEMADC[Cys_CAM]C[Cys_CAM]AK[iTRAQ-8plex_K]	4	82-93	7.857	1021.97	2012_10_22_FRF_OT_12.3591.3594.2	FF_human	1	[P02768_CHAIN_0]	152372	73178.3	162460	68291.6	156612	70886.7	2.20932	0.688408	0.311592	2.20932
P02768_CHAIN_0	ALBU_HUMAN	Serum albumin [CHAIN 0]	367.076	81.71	586	49	2	P02768,P02768_ISOFORM_2	ETYGEMADCCAK	[iTRAQ-8plex_Nterm]ETYGEMADC[Cys_CAM]C[Cys_CAM]AK[iTRAQ-8plex_K]	4	82-93	8.245	681.653	2012_10_22_FRF_OT_12.3555.3558.3	FF_human	1	[P02768_CHAIN_0]	2.06248e+07	1.09621e+07	2.19674e+07	1.03802e+07	2.11765e+07	1.07747e+07	1.9654	0.662778	0.337222	1.9654
P02768_CHAIN_0	ALBU_HUMAN	Serum albumin [CHAIN 0]	367.076	81.71	586	49	2	P02768,P02768_ISOFORM_2	ETYGEMADCCAK	[iTRAQ-8plex_Nterm]ETYGEMADC[Cys_CAM]C[Cys_CAM]AK[iTRAQ-8plex_K]	4	82-93	8.097	681.652	2012_10_22_FRF_OT_12.3590.3593.3	FF_human	1	[P02768_CHAIN_0]	1.68854e+06	1.0109e+06	1.79598e+06	971799	1.73133e+06	1.00873e+06	1.71635	0.631859	0.368141	1.71635
P02768_CHAIN_0	ALBU_HUMAN	Serum albumin [CHAIN 0]	367.076	81.71	586	49	2	P02768,P02768_ISOFORM_2	ETYGEMADCCAK	[iTRAQ-8plex_Nterm]ETYGEMADC[Cys_CAM]C[Cys_CAM]AK[iTRAQ-8plex_K]	4	82-93	8.527	681.652	2012_10_22_FRF_OT_12.3520.3523.3	FF_human	1	[P02768_CHAIN_0]	20234120	1.20928e+07	2.15222e+07	1.16227e+07	2.07474e+07	1.20643e+07	1.71973	0.632316	0.367684	1.71973
P02768_CHAIN_0	ALBU_HUMAN	Serum albumin [CHAIN 0]	367.076	81.71	586	49	2	P02768,P02768_ISOFORM_2	ETYGEMADCCAK	[iTRAQ-8plex_Nterm]ETYGEMADC[Cys_CAM]C[Cys_CAM]AK[iTRAQ-8plex_K]	4	82-93	6.734	681.651	2012_10_22_FRF_OT_12.15205.15206.3	FF_human	1	[P02768_CHAIN_0]	304.97	249.448	322.923	247.418	311.298	256.819	1.21213	0.547946	0.452054	1.21213
P02768_CHAIN_0	ALBU_HUMAN	Serum albumin [CHAIN 0]	367.076	81.71	586	49	2	P02768,P02768_ISOFORM_2	ETYGEMADCCAK	[iTRAQ-8plex_Nterm]ETYGEM[Oxidation_M]ADC[Cys_CAM]C[Cys_CAM]AK[iTRAQ-8plex_K]	5	82-93	8.334	1029.97	2012_10_22_FRF_OT_12.2597.2600.2	FF_human	1	[P02768_CHAIN_0]	107593	69638	114326	67539.5	110211	70106	1.57206	0.611206	0.388794	1.57206
P02768_CHAIN_0	ALBU_HUMAN	Serum albumin [CHAIN 0]	367.076	81.71	586	49	2	P02768,P02768_ISOFORM_2	ETYGEMADCCAK	[iTRAQ-8plex_Nterm]ETYGEM[Oxidation_M]ADC[Cys_CAM]C[Cys_CAM]AK[iTRAQ-8plex_K]	5	82-93	8.531	1029.97	2012_10_22_FRF_OT_12.2653.2656.2	FF_human	1	[P02768_CHAIN_0]	823062	486203	875580	466649	844059	484381	1.74255	0.635376	0.364624	1.74255
P02768_CHAIN_0	ALBU_HUMAN	Serum albumin [CHAIN 0]	367.076	81.71	586	49	2	P02768,P02768_ISOFORM_2	ETYGEMADCCAK	[iTRAQ-8plex_Nterm]ETYGEM[Oxidation_M]ADC[Cys_CAM]C[Cys_CAM]AK[iTRAQ-8plex_K]	5	82-93	5.498	515.49	2012_10_22_FRF_OT_12.2625.2628.4	FF_human	1	[P02768_CHAIN_0]	104341	66302.9	110897	64175.2	106905	66613.9	1.60485	0.6161	0.3839	1.60485
P02768_CHAIN_0	ALBU_HUMAN	Serum albumin [CHAIN 0]	367.076	81.71	586	49	2	P02768,P02768_ISOFORM_2	ETYGEMADCCAK	[iTRAQ-8plex_Nterm]ETYGEM[Oxidation_M]ADC[Cys_CAM]C[Cys_CAM]AK[iTRAQ-8plex_K]	5	82-93	5.806	515.489	2012_10_22_FRF_OT_12.2610.2613.4	FF_human	1	[P02768_CHAIN_0]	80389.3	53364.5	85391	51896.9	82316.9	53869	1.52809	0.604445	0.395555	1.52809
P02768_CHAIN_0	ALBU_HUMAN	Serum albumin [CHAIN 0]	367.076	81.71	586	49	2	P02768,P02768_ISOFORM_2	NECFLQHK	[iTRAQ-8plex_Nterm]NEC[Cys_CAM]FLQHK[iTRAQ-8plex_K]	3	99-106	6.479	561.973	2012_10_22_FRF_OT_23.3335.3338.3	FF_human	1	[P02768_CHAIN_0]	852231	720781	901886	716892	869418	744133	1.16836	0.538823	0.461177	1.16836
P02768_CHAIN_0	ALBU_HUMAN	Serum albumin [CHAIN 0]	367.076	81.71	586	49	2	P02768,P02768_ISOFORM_2	NECFLQHK	[iTRAQ-8plex_Nterm]NEC[Cys_CAM]FLQHK[iTRAQ-8plex_K]	3	99-106	5.908	561.974	2012_10_22_FRF_OT_21.3797.3800.3	FF_human	1	[P02768_CHAIN_0]	2.29537e+06	1.72e+06	2.43392e+06	1.69287e+06	2.3463e+06	1.7572e+06	1.33525	0.57178	0.42822	1.33525
P02768_CHAIN_0	ALBU_HUMAN	Serum albumin [CHAIN 0]	367.076	81.71	586	49	2	P02768,P02768_ISOFORM_2	NECFLQHK	[iTRAQ-8plex_Nterm]NEC[Cys_CAM]FLQHK[iTRAQ-8plex_K]	3	99-106	7	561.973	2012_10_22_FRF_OT_21.3762.3765.3	FF_human	1	[P02768_CHAIN_0]	6185629	5.08244e+06	6.54927e+06	5.04299e+06	6.3135e+06	5.23463e+06	1.2061	0.546712	0.453288	1.2061
P02768_CHAIN_0	ALBU_HUMAN	Serum albumin [CHAIN 0]	367.076	81.71	586	49	2	P02768,P02768_ISOFORM_2	NECFLQHK	[iTRAQ-8plex_Nterm]NEC[Cys_CAM]FLQHK[iTRAQ-8plex_K]	3	99-106	5.149	561.973	2012_10_22_FRF_OT_20.3214.3217.3	FF_human	1	[P02768_CHAIN_0]	154983	173030	163101	175480	157230	182148	0.863195	0.463288	0.536712	0.863195
P02768_CHAIN_0	ALBU_HUMAN	Serum albumin [CHAIN 0]	367.076	81.71	586	49	2	P02768,P02768_ISOFORM_2	NECFLQHK	[iTRAQ-8plex_Nterm]NEC[Cys_CAM]FLQHK[iTRAQ-8plex_K]	3	99-106	5.599	561.973	2012_10_22_FRF_OT_20.3242.3245.3	FF_human	1	[P02768_CHAIN_0]	737019	661736	779126	661262	751077	686390	1.09424	0.5225	0.4775	1.09424
P02768_CHAIN_0	ALBU_HUMAN	Serum albumin [CHAIN 0]	367.076	81.71	586	49	2	P02768,P02768_ISOFORM_2	QEPERNECFLQHK	[iTRAQ-8plex_Nterm]QEPERNEC[Cys_CAM]FLQHK[iTRAQ-8plex_K]	3	94-106	6.575	1162.11	2012_10_22_FRF_OT_16.3157.3160.2	FF_human	1	[P02768_CHAIN_0]	40914.4	30259.5	43392.7	29745.9	41830.6	30876.2	1.35478	0.575332	0.424668	1.35478
P02768_CHAIN_0	ALBU_HUMAN	Serum albumin [CHAIN 0]	367.076	81.71	586	49	2	P02768,P02768_ISOFORM_2	QEPERNECFLQHK	[iTRAQ-8plex_Nterm]QEPERNEC[Cys_CAM]FLQHK[iTRAQ-8plex_K]	3	94-106	5.454	775.073	2012_10_22_FRF_OT_16.3127.3130.3	FF_human	1	[P02768_CHAIN_0]	1.03667e+06	807061	1.09859e+06	797084	1.05904e+06	827373	1.28	0.561403	0.438597	1.28
P02768_CHAIN_0	ALBU_HUMAN	Serum albumin [CHAIN 0]	367.076	81.71	586	49	2	P02768,P02768_ISOFORM_2	QEPERNECFLQHK	[iTRAQ-8plex_Nterm]QEPERNEC[Cys_CAM]FLQHK[iTRAQ-8plex_K]	3	94-106	5.911	775.073	2012_10_22_FRF_OT_16.3114.3117.3	FF_human	1	[P02768_CHAIN_0]	139769	113598	148013	112613	142685	116892	1.22065	0.549682	0.450318	1.22065
P02768_CHAIN_0	ALBU_HUMAN	Serum albumin [CHAIN 0]	367.076	81.71	586	49	2	P02768,P02768_ISOFORM_2	DDNPNLPR	[iTRAQ-8plex_Nterm]DDNPNLPR	1	107-114	5.187	622.831	2012_10_22_FRF_OT_12.2248.2251.2	FF_human	1	[P02768_CHAIN_0]	37763.8	31377.4	39976.2	31162.8	38537.1	32347	1.19137	0.543664	0.456336	1.19137
P02768_CHAIN_0	ALBU_HUMAN	Serum albumin [CHAIN 0]	367.076	81.71	586	49	2	P02768,P02768_ISOFORM_2	DDNPNLPR	[iTRAQ-8plex_Nterm]DDNPNLPR	1	107-114	5.393	622.83	2012_10_22_FRF_OT_12.2295.2298.2	FF_human	1	[P02768_CHAIN_0]	9834920	7.3583e+06	1.04288e+07	7.2412e+06	1.00534e+07	7.51636e+06	1.33753	0.572198	0.427802	1.33753
P02768_CHAIN_0	ALBU_HUMAN	Serum albumin [CHAIN 0]	367.076	81.71	586	49	2	P02768,P02768_ISOFORM_2	DDNPNLPR	[iTRAQ-8plex_Nterm]DDNPNLPR	1	107-114	5.289	622.83	2012_10_22_FRF_OT_12.2344.2347.2	FF_human	1	[P02768_CHAIN_0]	2.0866e+06	1.47325e+06	2.21451e+06	1.44179e+06	2.13479e+06	1.49658e+06	1.42645	0.587875	0.412125	1.42645
P02768_CHAIN_0	ALBU_HUMAN	Serum albumin [CHAIN 0]	367.076	81.71	586	49	2	P02768,P02768_ISOFORM_2	DDNPNLPR	[iTRAQ-8plex_Nterm]DDNPNLPR	1	107-114	5.262	622.829	2012_10_22_FRF_OT_12.2073.2076.2	FF_human	1	[P02768_CHAIN_0]	6749.1	14696	6946.96	15341.6	6696.87	15924.6	0.420536	0.29604	0.70396	0.420536
P02768_CHAIN_0	ALBU_HUMAN	Serum albumin [CHAIN 0]	367.076	81.71	586	49	2	P02768,P02768_ISOFORM_2	DDNPNLPR	[iTRAQ-8plex_Nterm]DDNPNLPR	1	107-114	6.001	415.556	2012_10_22_FRF_OT_12.2268.2271.3	FF_human	1	[P02768_CHAIN_0]	301681	251431	319339	249774	307843	259266	1.18736	0.542829	0.457171	1.18736
P02768_CHAIN_0	ALBU_HUMAN	Serum albumin [CHAIN 0]	367.076	81.71	586	49	2	P02768,P02768_ISOFORM_2	NECFLQHKDDNPNLPR	[iTRAQ-8plex_Nterm]NEC[Cys_CAM]FLQHK[iTRAQ-8plex_K]DDNPNLPR	3	99-114	6.237	1303.17	2012_10_22_FRF_OT_16.3955.3958.2	FF_human	1	[P02768_CHAIN_0]	106965	81864.6	113384	80729.1	109302	83796.8	1.30437	0.566042	0.433958	1.30437
P02768_CHAIN_0	ALBU_HUMAN	Serum albumin [CHAIN 0]	367.076	81.71	586	49	2	P02768,P02768_ISOFORM_2	NECFLQHKDDNPNLPR	[iTRAQ-8plex_Nterm]NEC[Cys_CAM]FLQHK[iTRAQ-8plex_K]DDNPNLPR	3	99-114	5.538	869.118	2012_10_22_FRF_OT_16.4074.4077.3	FF_human	1	[P02768_CHAIN_0]	143434	101156	152230	98984.8	146749	102746	1.42827	0.588184	0.411816	1.42827
P02768_CHAIN_0	ALBU_HUMAN	Serum albumin [CHAIN 0]	367.076	81.71	586	49	2	P02768,P02768_ISOFORM_2	NECFLQHKDDNPNLPR	[iTRAQ-8plex_Nterm]NEC[Cys_CAM]FLQHK[iTRAQ-8plex_K]DDNPNLPR	3	99-114	5.884	652.09	2012_10_22_FRF_OT_16.3890.3893.4	FF_human	1	[P02768_CHAIN_0]	1334254	1.10051e+06	1.4126e+06	1.09232e+06	1.36175e+06	1.13383e+06	1.20102	0.545665	0.454335	1.20102
P02768_CHAIN_0	ALBU_HUMAN	Serum albumin [CHAIN 0]	367.076	81.71	586	49	2	P02768,P02768_ISOFORM_2	NECFLQHKDDNPNLPR	[iTRAQ-8plex_Nterm]NEC[Cys_CAM]FLQHK[iTRAQ-8plex_K]DDNPNLPR	3	99-114	5.64	869.117	2012_10_22_FRF_OT_15.4158.4161.3	FF_human	1	[P02768_CHAIN_0]	221397	167278	234731	164765	226280	171026	1.32308	0.569537	0.430463	1.32308
P02768_CHAIN_0	ALBU_HUMAN	Serum albumin [CHAIN 0]	367.076	81.71	586	49	2	P02768,P02768_ISOFORM_2	NECFLQHKDDNPNLPR	[iTRAQ-8plex_Nterm]NEC[Cys_CAM]FLQHK[iTRAQ-8plex_K]DDNPNLPR	3	99-114	6.26	652.09	2012_10_22_FRF_OT_15.4124.4127.4	FF_human	1	[P02768_CHAIN_0]	271919	220231	287974	218257	277607	226551	1.22536	0.550635	0.449365	1.22536
P02768_CHAIN_0	ALBU_HUMAN	Serum albumin [CHAIN 0]	367.076	81.71	586	49	2	P02768,P02768_ISOFORM_2	NECFLQHKDDNPNLPR	[iTRAQ-8plex_Nterm]NEC[Cys_CAM]FLQHK[iTRAQ-8plex_K]DDNPNLPR	3	99-114	6.432	652.09	2012_10_22_FRF_OT_15.4207.4210.4	FF_human	1	[P02768_CHAIN_0]	235624	177269	249831	174537	240837	181169	1.32935	0.570696	0.429304	1.32935
P02768_CHAIN_0	ALBU_HUMAN	Serum albumin [CHAIN 0]	367.076	81.71	586	49	2	P02768,P02768_ISOFORM_2	NECFLQHKDDNPNLPR	[iTRAQ-8plex_Nterm]NEC[Cys_CAM]FLQHK[iTRAQ-8plex_K]DDNPNLPR	3	99-114	5.803	652.09	2012_10_22_FRF_OT_15.4193.4196.4	FF_human	1	[P02768_CHAIN_0]	783041	564994	830779	554100	800871	575156	1.39244	0.582017	0.417983	1.39244
P02768_CHAIN_0	ALBU_HUMAN	Serum albumin [CHAIN 0]	367.076	81.71	586	49	2	P02768,P02768_ISOFORM_2	LVRPEVDVMCTAFHDNEETFLK	[iTRAQ-8plex_Nterm]LVRPEVDVMC[Cys_CAM]TAFHDNEETFLK[iTRAQ-8plex_K]	3	115-136	7.031	1086.9	2012_10_22_FRF_OT_13.8394.8397.3	FF_human	1	[P02768_CHAIN_0]	189028	140334	200467	138000	193250	143244	1.34909	0.574303	0.425697	1.34909
P02768_CHAIN_0	ALBU_HUMAN	Serum albumin [CHAIN 0]	367.076	81.71	586	49	2	P02768,P02768_ISOFORM_2	LVRPEVDVMCTAFHDNEETFLK	[iTRAQ-8plex_Nterm]LVRPEVDVMC[Cys_CAM]TAFHDNEETFLK[iTRAQ-8plex_K]	3	115-136	6.571	1086.9	2012_10_22_FRF_OT_13.8359.8362.3	FF_human	1	[P02768_CHAIN_0]	419163	321251	444308	316835	428313	328874	1.30236	0.565663	0.434337	1.30236
P02768_CHAIN_0	ALBU_HUMAN	Serum albumin [CHAIN 0]	367.076	81.71	586	49	2	P02768,P02768_ISOFORM_2	LVRPEVDVMCTAFHDNEETFLK	[iTRAQ-8plex_Nterm]LVRPEVDVMC[Cys_CAM]TAFHDNEETFLK[iTRAQ-8plex_K]	3	115-136	7.551	1086.9	2012_10_22_FRF_OT_13.8424.8427.3	FF_human	1	[P02768_CHAIN_0]	108371	83009.8	114873	81864.5	110738	84975.4	1.30317	0.565817	0.434183	1.30317
P02768_CHAIN_0	ALBU_HUMAN	Serum albumin [CHAIN 0]	367.076	81.71	586	49	2	P02768,P02768_ISOFORM_2	LVRPEVDVMCTAFHDNEETFLK	[iTRAQ-8plex_Nterm]LVRPEVDVMC[Cys_CAM]TAFHDNEETFLK[iTRAQ-8plex_K]	3	115-136	7.238	1086.9	2012_10_22_FRF_OT_13.8346.8349.3	FF_human	1	[P02768_CHAIN_0]	563774	435408	597521	429719	576011	446048	1.29136	0.563579	0.436421	1.29136
P02768_CHAIN_0	ALBU_HUMAN	Serum albumin [CHAIN 0]	367.076	81.71	586	49	2	P02768,P02768_ISOFORM_2	LVRPEVDVMCTAFHDNEETFLK	[iTRAQ-8plex_Nterm]LVRPEVDVMC[Cys_CAM]TAFHDNEETFLK[iTRAQ-8plex_K]	3	115-136	6.342	1086.89	2012_10_22_FRF_OT_13.8137.8140.3	FF_human	1	[P02768_CHAIN_0]	213878	181404	226329	180467	218181	187324	1.16472	0.538047	0.461953	1.16472
P02768_CHAIN_0	ALBU_HUMAN	Serum albumin [CHAIN 0]	367.076	81.71	586	49	2	P02768,P02768_ISOFORM_2	LVRPEVDVMCTAFHDNEETFLK	[iTRAQ-8plex_Nterm]LVRPEVDVMC[Cys_CAM]TAFHDNEETFLK[iTRAQ-8plex_K]	3	115-136	5.054	815.424	2012_10_22_FRF_OT_13.7850.7853.4	FF_human	1	[P02768_CHAIN_0]	148600	125510	157262	124819	151601	129562	1.1701	0.539192	0.460808	1.1701
P02768_CHAIN_0	ALBU_HUMAN	Serum albumin [CHAIN 0]	367.076	81.71	586	49	2	P02768,P02768_ISOFORM_2	LVRPEVDVMCTAFHDNEETFLK	[iTRAQ-8plex_Nterm]LVRPEVDVMC[Cys_CAM]TAFHDNEETFLK[iTRAQ-8plex_K]	3	115-136	5.454	815.424	2012_10_22_FRF_OT_13.8429.8432.4	FF_human	1	[P02768_CHAIN_0]	1.03822e+06	798546	1.10044e+06	787822	1.06082e+06	817759	1.29723	0.564693	0.435307	1.29723
P02768_CHAIN_0	ALBU_HUMAN	Serum albumin [CHAIN 0]	367.076	81.71	586	49	2	P02768,P02768_ISOFORM_2	YLYEIAR	[iTRAQ-8plex_Nterm]YLYEIAR	1	138-144	6.216	616.352	2012_10_22_FRF_OT_19.7157.7160.2	FF_human	1	[P02768_CHAIN_0]	232883	110503	248331	102933	239391	106844	2.24056	0.691411	0.308589	2.24056
P02768_CHAIN_0	ALBU_HUMAN	Serum albumin [CHAIN 0]	367.076	81.71	586	49	2	P02768,P02768_ISOFORM_2	YLYEIAR	[iTRAQ-8plex_Nterm]YLYEIAR	1	138-144	7.021	616.353	2012_10_22_FRF_OT_17.6549.6552.2	FF_human	1	[P02768_CHAIN_0]	1.55308e+06	660092	1.65777e+06	603827	1.59809e+06	626773	2.54971	0.718287	0.281713	2.54971
P02768_CHAIN_0	ALBU_HUMAN	Serum albumin [CHAIN 0]	367.076	81.71	586	49	2	P02768,P02768_ISOFORM_2	YLYEIAR	[iTRAQ-8plex_Nterm]YLYEIAR	1	138-144	6.814	616.353	2012_10_22_FRF_OT_17.6759.6762.2	FF_human	1	[P02768_CHAIN_0]	2.35646e+06	946477	2.5165e+06	856962	2.42591e+06	889527	2.72719	0.731701	0.268299	2.72719
P02768_CHAIN_0	ALBU_HUMAN	Serum albumin [CHAIN 0]	367.076	81.71	586	49	2	P02768,P02768_ISOFORM_2	YLYEIAR	[iTRAQ-8plex_Nterm]YLYEIAR	1	138-144	5.261	616.354	2012_10_22_FRF_OT_16.6571.6574.2	FF_human	1	[P02768_CHAIN_0]	727714	314159	776663	288162	748703	299112	2.50309	0.714538	0.285462	2.50309
P02768_CHAIN_0	ALBU_HUMAN	Serum albumin [CHAIN 0]	367.076	81.71	586	49	2	P02768,P02768_ISOFORM_2	YLYEIAR	[iTRAQ-8plex_Nterm]YLYEIAR	1	138-144	6.544	616.353	2012_10_22_FRF_OT_16.6804.6807.2	FF_human	1	[P02768_CHAIN_0]	380147	143024	406176	127856	391554	132715	2.95034	0.746857	0.253143	2.95034
P02768_CHAIN_0	ALBU_HUMAN	Serum albumin [CHAIN 0]	367.076	81.71	586	49	2	P02768,P02768_ISOFORM_2	YLYEIAR	[iTRAQ-8plex_Nterm]YLYEIAR	1	138-144	5.321	616.353	2012_10_22_FRF_OT_15.6959.6962.2	FF_human	1	[P02768_CHAIN_0]	139155	65675.1	148393	61125.3	143051	63448.1	2.25461	0.692744	0.307256	2.25461
P02768_CHAIN_0	ALBU_HUMAN	Serum albumin [CHAIN 0]	367.076	81.71	586	49	2	P02768,P02768_ISOFORM_2	KYLYEIAR	[iTRAQ-8plex_Nterm]K[iTRAQ-8plex_K]YLYEIAR	2	137-144	5.493	832.503	2012_10_22_FRF_OT_22.5136.5139.2	FF_human	1	[P02768_CHAIN_0]	2.74223e+06	1.10522e+06	2.92839e+06	1.00133e+06	2.82297e+06	1.03938e+06	2.716	0.730894	0.269106	2.716
P02768_CHAIN_0	ALBU_HUMAN	Serum albumin [CHAIN 0]	367.076	81.71	586	49	2	P02768,P02768_ISOFORM_2	KYLYEIAR	[iTRAQ-8plex_Nterm]K[iTRAQ-8plex_K]YLYEIAR	2	137-144	5.065	555.337	2012_10_22_FRF_OT_22.5123.5126.3	FF_human	1	[P02768_CHAIN_0]	9039056	4.15704e+06	9.64152e+06	3.8533e+06	9.29443e+06	3.99972e+06	2.32377	0.699137	0.300863	2.32377
P02768_CHAIN_0	ALBU_HUMAN	Serum albumin [CHAIN 0]	367.076	81.71	586	49	2	P02768,P02768_ISOFORM_2	HPYFYAPELLFFAK	[iTRAQ-8plex_Nterm]HPYFYAPELLFFAK[iTRAQ-8plex_K]	2	146-159	5.767	784.439	2012_10_22_FRF_OT_21.10667.10670.3	FF_human	1	[P02768_CHAIN_0]	12081.7	6291.39	12870.9	5940.73	12407.6	6166.48	2.0121	0.668006	0.331994	2.0121
P02768_CHAIN_0	ALBU_HUMAN	Serum albumin [CHAIN 0]	367.076	81.71	586	49	2	P02768,P02768_ISOFORM_2	HPYFYAPELLFFAK	[iTRAQ-8plex_Nterm]HPYFYAPELLFFAK[iTRAQ-8plex_K]	2	146-159	6.221	1176.16	2012_10_22_FRF_OT_20.10698.10701.2	FF_human	1	[P02768_CHAIN_0]	17917	7850.75	19119.7	7219.38	18431.4	7493.72	2.45957	0.710947	0.289053	2.45957
P02768_CHAIN_0	ALBU_HUMAN	Serum albumin [CHAIN 0]	367.076	81.71	586	49	2	P02768,P02768_ISOFORM_2	HPYFYAPELLFFAK	[iTRAQ-8plex_Nterm]HPYFYAPELLFFAK[iTRAQ-8plex_K]	2	146-159	5.795	784.44	2012_10_22_FRF_OT_20.10690.10693.3	FF_human	1	[P02768_CHAIN_0]	1.03825e+06	437407	1.10832e+06	399501	1.06842e+06	414682	2.57648	0.720395	0.279605	2.57648
P02768_CHAIN_0	ALBU_HUMAN	Serum albumin [CHAIN 0]	367.076	81.71	586	49	2	P02768,P02768_ISOFORM_2	HPYFYAPELLFFAK	[iTRAQ-8plex_Nterm]HPYFYAPELLFFAK[iTRAQ-8plex_K]	2	146-159	5.617	784.44	2012_10_22_FRF_OT_20.10733.10736.3	FF_human	1	[P02768_CHAIN_0]	1.61182e+06	625200	1.72177e+06	562302	1.65979e+06	583669	2.84372	0.739835	0.260165	2.84372
P02768_CHAIN_0	ALBU_HUMAN	Serum albumin [CHAIN 0]	367.076	81.71	586	49	2	P02768,P02768_ISOFORM_2	HPYFYAPELLFFAK	[iTRAQ-8plex_Nterm]HPYFYAPELLFFAK[iTRAQ-8plex_K]	2	146-159	5.828	784.44	2012_10_22_FRF_OT_20.10704.10707.3	FF_human	1	[P02768_CHAIN_0]	2.03177e+06	872896	2.16853e+06	799992	2.09046e+06	830391	2.51745	0.715703	0.284297	2.51745
P02768_CHAIN_0	ALBU_HUMAN	Serum albumin [CHAIN 0]	367.076	81.71	586	49	2	P02768,P02768_ISOFORM_2	HPYFYAPELLFFAK	[iTRAQ-8plex_Nterm]HPYFYAPELLFFAK[iTRAQ-8plex_K]	2	146-159	5.829	784.439	2012_10_22_FRF_OT_20.10760.10763.3	FF_human	1	[P02768_CHAIN_0]	480308	190194	512989	171744	494521	178270	2.774	0.735029	0.264971	2.774
P02768_CHAIN_0	ALBU_HUMAN	Serum albumin [CHAIN 0]	367.076	81.71	586	49	2	P02768,P02768_ISOFORM_2	HPYFYAPELLFFAK	[iTRAQ-8plex_Nterm]HPYFYAPELLFFAK[iTRAQ-8plex_K]	2	146-159	6.232	784.437	2012_10_22_FRF_OT_20.10601.10604.3	FF_human	1	[P02768_CHAIN_0]	21390.7	19314.8	22610.4	19309.3	21796.5	20043.1	1.08748	0.520954	0.479046	1.08748
P02768_CHAIN_0	ALBU_HUMAN	Serum albumin [CHAIN 0]	367.076	81.71	586	49	2	P02768,P02768_ISOFORM_2	RHPYFYAPELLFFAK	[iTRAQ-8plex_Nterm]RHPYFYAPELLFFAK[iTRAQ-8plex_K]	2	145-159	6.852	836.474	2012_10_22_FRF_OT_23.9855.9858.3	FF_human	1	[P02768_CHAIN_0]	22477.7	14133.8	23893.4	13664.2	23033.2	14183.4	1.62395	0.618896	0.381104	1.62395
P02768_CHAIN_0	ALBU_HUMAN	Serum albumin [CHAIN 0]	367.076	81.71	586	49	2	P02768,P02768_ISOFORM_2	RHPYFYAPELLFFAK	[iTRAQ-8plex_Nterm]RHPYFYAPELLFFAK[iTRAQ-8plex_K]	2	145-159	6.617	1254.2	2012_10_22_FRF_OT_22.10411.10414.2	FF_human	1	[P02768_CHAIN_0]	38492.6	19365.8	41022	18197.5	39545.2	18889	2.09356	0.676748	0.323252	2.09356
P02768_CHAIN_0	ALBU_HUMAN	Serum albumin [CHAIN 0]	367.076	81.71	586	49	2	P02768,P02768_ISOFORM_2	RHPYFYAPELLFFAK	[iTRAQ-8plex_Nterm]RHPYFYAPELLFFAK[iTRAQ-8plex_K]	2	145-159	5.747	836.473	2012_10_22_FRF_OT_22.10529.10532.3	FF_human	1	[P02768_CHAIN_0]	242809	121845	258771	114452	249455	118801	2.09977	0.677396	0.322604	2.09977
P02768_CHAIN_0	ALBU_HUMAN	Serum albumin [CHAIN 0]	367.076	81.71	586	49	2	P02768,P02768_ISOFORM_2	RHPYFYAPELLFFAK	[iTRAQ-8plex_Nterm]RHPYFYAPELLFFAK[iTRAQ-8plex_K]	2	145-159	7.158	836.473	2012_10_22_FRF_OT_22.10402.10405.3	FF_human	1	[P02768_CHAIN_0]	1971096	959637	2.10132e+06	897400	2.02567e+06	931501	2.17463	0.685003	0.314997	2.17463
P02768_CHAIN_0	ALBU_HUMAN	Serum albumin [CHAIN 0]	367.076	81.71	586	49	2	P02768,P02768_ISOFORM_2	RHPYFYAPELLFFAK	[iTRAQ-8plex_Nterm]RHPYFYAPELLFFAK[iTRAQ-8plex_K]	2	145-159	6.998	836.473	2012_10_22_FRF_OT_22.10444.10447.3	FF_human	1	[P02768_CHAIN_0]	1.40444e+06	649309	1.49798e+06	602371	1.44405e+06	625261	2.30952	0.697841	0.302159	2.30952
P02768_CHAIN_0	ALBU_HUMAN	Serum albumin [CHAIN 0]	367.076	81.71	586	49	2	P02768,P02768_ISOFORM_2	RHPYFYAPELLFFAK	[iTRAQ-8plex_Nterm]RHPYFYAPELLFFAK[iTRAQ-8plex_K]	2	145-159	7.014	836.473	2012_10_22_FRF_OT_22.10493.10496.3	FF_human	1	[P02768_CHAIN_0]	957224	478902	1.02018e+06	449647	983456	466734	2.1071	0.678157	0.321843	2.1071
P02768_CHAIN_0	ALBU_HUMAN	Serum albumin [CHAIN 0]	367.076	81.71	586	49	2	P02768,P02768_ISOFORM_2	RHPYFYAPELLFFAK	[iTRAQ-8plex_Nterm]RHPYFYAPELLFFAK[iTRAQ-8plex_K]	2	145-159	7.512	836.472	2012_10_22_FRF_OT_22.10367.10370.3	FF_human	1	[P02768_CHAIN_0]	1.49466e+06	745533	1.59302e+06	699683	1.53567e+06	726271	2.11446	0.678917	0.321083	2.11446
P02768_CHAIN_0	ALBU_HUMAN	Serum albumin [CHAIN 0]	367.076	81.71	586	49	2	P02768,P02768_ISOFORM_2	RHPYFYAPELLFFAK	[iTRAQ-8plex_Nterm]RHPYFYAPELLFFAK[iTRAQ-8plex_K]	2	145-159	7.192	836.472	2012_10_22_FRF_OT_22.10465.10468.3	FF_human	1	[P02768_CHAIN_0]	1.41005e+06	674036	1.50347e+06	628577	1.44935e+06	652463	2.22135	0.689571	0.310429	2.22135
P02768_CHAIN_0	ALBU_HUMAN	Serum albumin [CHAIN 0]	367.076	81.71	586	49	2	P02768,P02768_ISOFORM_2	AAFTECCQAADK	[iTRAQ-8plex_Nterm]AAFTEC[Cys_CAM]C[Cys_CAM]QAADK[iTRAQ-8plex_K]	4	163-174	6.024	990.491	2012_10_22_FRF_OT_13.3361.3364.2	FF_human	1	[P02768_CHAIN_0]	856301	662858	907527	654332	874856	679196	1.28807	0.562951	0.437049	1.28807
P02768_CHAIN_0	ALBU_HUMAN	Serum albumin [CHAIN 0]	367.076	81.71	586	49	2	P02768,P02768_ISOFORM_2	AAFTECCQAADK	[iTRAQ-8plex_Nterm]AAFTEC[Cys_CAM]C[Cys_CAM]QAADK[iTRAQ-8plex_K]	4	163-174	5.883	990.49	2012_10_22_FRF_OT_13.3291.3294.2	FF_human	1	[P02768_CHAIN_0]	5.5294e+06	5.00996e+06	5.84432e+06	5.00982e+06	5.63393e+06	5.2002e+06	1.08341	0.520017	0.479983	1.08341
P02768_CHAIN_0	ALBU_HUMAN	Serum albumin [CHAIN 0]	367.076	81.71	586	49	2	P02768,P02768_ISOFORM_2	AAFTECCQAADK	[iTRAQ-8plex_Nterm]AAFTEC[Cys_CAM]C[Cys_CAM]QAADK[iTRAQ-8plex_K]	4	163-174	5.182	660.664	2012_10_22_FRF_OT_13.15150.15152.3	FF_human	1	[P02768_CHAIN_0]	1269.71	1032.21	1344.59	1023.29	1296.19	1062.17	1.22032	0.549614	0.450386	1.22032
P02768_CHAIN_0	ALBU_HUMAN	Serum albumin [CHAIN 0]	367.076	81.71	586	49	2	P02768,P02768_ISOFORM_2	AAFTECCQAADK	[iTRAQ-8plex_Nterm]AAFTEC[Cys_CAM]C[Cys_CAM]QAADK[iTRAQ-8plex_K]	4	163-174	5.452	660.663	2012_10_22_FRF_OT_13.14976.14978.3	FF_human	1	[P02768_CHAIN_0]	1804.56	1722.46	1905.44	1729	1836.84	1794.7	1.02348	0.505802	0.494198	1.02348
P02768_CHAIN_0	ALBU_HUMAN	Serum albumin [CHAIN 0]	367.076	81.71	586	49	2	P02768,P02768_ISOFORM_2	AAFTECCQAADK	[iTRAQ-8plex_Nterm]AAFTEC[Cys_CAM]C[Cys_CAM]QAADK[iTRAQ-8plex_K]	4	163-174	6.166	660.663	2012_10_22_FRF_OT_13.3333.3336.3	FF_human	1	[P02768_CHAIN_0]	147810816	1.24474e+08	1.56435e+08	1.23759e+08	1.50803e+08	1.28462e+08	1.17391	0.54	0.46	1.17391
P02768_CHAIN_0	ALBU_HUMAN	Serum albumin [CHAIN 0]	367.076	81.71	586	49	2	P02768,P02768_ISOFORM_2	AAFTECCQAADK	[iTRAQ-8plex_Nterm]AAFTEC[Cys_CAM]C[Cys_CAM]QAADK[iTRAQ-8plex_K]	4	163-174	5.623	660.663	2012_10_22_FRF_OT_13.3376.3379.3	FF_human	1	[P02768_CHAIN_0]	1579780	1.19973e+06	1.67479e+06	1.18226e+06	1.6145e+06	1.22719e+06	1.31561	0.568148	0.431852	1.31561
P02768_CHAIN_0	ALBU_HUMAN	Serum albumin [CHAIN 0]	367.076	81.71	586	49	2	P02768,P02768_ISOFORM_2	AAFTECCQAADK	[iTRAQ-8plex_Nterm]AAFTEC[Cys_CAM]C[Cys_CAM]QAADK[iTRAQ-8plex_K]	4	163-174	5.554	990.491	2012_10_22_FRF_OT_12.3466.3469.2	FF_human	1	[P02768_CHAIN_0]	45483.3	41396.8	48069.7	41409.7	46339.2	42983.3	1.07808	0.518786	0.481214	1.07808
P02768_CHAIN_0	ALBU_HUMAN	Serum albumin [CHAIN 0]	367.076	81.71	586	49	2	P02768,P02768_ISOFORM_2	AAFTECCQAADK	[iTRAQ-8plex_Nterm]AAFTEC[Cys_CAM]C[Cys_CAM]QAADK[iTRAQ-8plex_K]	4	163-174	5.493	660.663	2012_10_22_FRF_OT_12.3535.3538.3	FF_human	1	[P02768_CHAIN_0]	529196	436253	560275	432987	540105	449440	1.20173	0.545811	0.454189	1.20173
P02768_CHAIN_0	ALBU_HUMAN	Serum albumin [CHAIN 0]	367.076	81.71	586	49	2	P02768,P02768_ISOFORM_2	AAFTECCQAADK	[iTRAQ-8plex_Nterm]AAFTEC[Cys_CAM]C[Cys_CAM]QAADK[iTRAQ-8plex_K]	4	163-174	5.995	660.663	2012_10_22_FRF_OT_12.3492.3495.3	FF_human	1	[P02768_CHAIN_0]	3044646	2.4476e+06	3.22481e+06	2.42411e+06	3.10872e+06	2.51623e+06	1.23547	0.552666	0.447334	1.23547
P02768_CHAIN_0	ALBU_HUMAN	Serum albumin [CHAIN 0]	367.076	81.71	586	49	2	P02768,P02768_ISOFORM_2	AAFTECCQAADK	[iTRAQ-8plex_Nterm]AAFTEC[Cys_CAM]C[Cys_CAM]QAADK[iTRAQ-8plex_K]	4	163-174	6.099	660.663	2012_10_22_FRF_OT_12.3444.3447.3	FF_human	1	[P02768_CHAIN_0]	356431	294805	377342	292679	363758	303800	1.19736	0.544908	0.455092	1.19736
P02768_CHAIN_0	ALBU_HUMAN	Serum albumin [CHAIN 0]	367.076	81.71	586	49	2	P02768,P02768_ISOFORM_2	AACLLPK	[iTRAQ-8plex_Nterm]AAC[Cys_CAM]LLPK[iTRAQ-8plex_K]	3	175-181	5.118	690.927	2012_10_22_FRF_OT_22.13810.13811.2	FF_human	1	[P02768_CHAIN_0]	3619.26	3486.19	3820.89	3501.67	3683.34	3634.74	1.01337	0.503321	0.496679	1.01337
P02768_CHAIN_0	ALBU_HUMAN	Serum albumin [CHAIN 0]	367.076	81.71	586	49	2	P02768,P02768_ISOFORM_2	AACLLPK	[iTRAQ-8plex_Nterm]AAC[Cys_CAM]LLPK[iTRAQ-8plex_K]	3	175-181	5.275	690.926	2012_10_22_FRF_OT_22.13291.13294.2	FF_human	1	[P02768_CHAIN_0]	5597.84	5416.03	5909.18	5441.78	5696.45	5648.57	1.00848	0.50211	0.49789	1.00848
P02768_CHAIN_0	ALBU_HUMAN	Serum albumin [CHAIN 0]	367.076	81.71	586	49	2	P02768,P02768_ISOFORM_2	AACLLPK	[iTRAQ-8plex_Nterm]AAC[Cys_CAM]LLPK[iTRAQ-8plex_K]	3	175-181	5.026	690.925	2012_10_22_FRF_OT_22.13625.13628.2	FF_human	1	[P02768_CHAIN_0]	4480.92	4362.62	4729.54	4385.29	4559.28	4551.93	1.00161	0.500403	0.499597	1.00161
P02768_CHAIN_0	ALBU_HUMAN	Serum albumin [CHAIN 0]	367.076	81.71	586	49	2	P02768,P02768_ISOFORM_2	LDELRDEGK	[iTRAQ-8plex_Nterm]LDELRDEGK[iTRAQ-8plex_K]	2	182-190	5.651	841.978	2012_10_22_FRF_OT_13.3894.3897.2	FF_human	1	[P02768_CHAIN_0]	479542	371990	508212	367274	489916	381231	1.28509	0.562381	0.437619	1.28509
P02768_CHAIN_0	ALBU_HUMAN	Serum albumin [CHAIN 0]	367.076	81.71	586	49	2	P02768,P02768_ISOFORM_2	LDELRDEGK	[iTRAQ-8plex_Nterm]LDELRDEGK[iTRAQ-8plex_K]	2	182-190	5.348	841.979	2012_10_22_FRF_OT_12.4556.4559.2	FF_human	1	[P02768_CHAIN_0]	252759	184771	268116	181435	258464	188329	1.37241	0.578487	0.421513	1.37241
P02768_CHAIN_0	ALBU_HUMAN	Serum albumin [CHAIN 0]	367.076	81.71	586	49	2	P02768,P02768_ISOFORM_2	CASLQK	[iTRAQ-8plex_Nterm]C[Cys_CAM]ASLQK[iTRAQ-8plex_K]	3	200-205	5.902	438.925	2012_10_22_FRF_OT_22.3141.3144.3	FF_human	1	[P02768_CHAIN_0]	1.87316e+06	1.30002e+06	1.98848e+06	1.27009e+06	1.91689e+06	1.31835e+06	1.45401	0.592503	0.407497	1.45401
P02768_CHAIN_0	ALBU_HUMAN	Serum albumin [CHAIN 0]	367.076	81.71	586	49	2	P02768,P02768_ISOFORM_2	AEFAEVSK	[iTRAQ-8plex_Nterm]AEFAEVSK[iTRAQ-8plex_K]	2	226-233	5.775	496.956	2012_10_22_FRF_OT_14.13892.13893.3	FF_human	1	[P02768_CHAIN_0]	1140.89	895.827	1208.87	885.42	1165.35	919.066	1.26797	0.559077	0.440923	1.26797
P02768_CHAIN_0	ALBU_HUMAN	Serum albumin [CHAIN 0]	367.076	81.71	586	49	2	P02768,P02768_ISOFORM_2	AEFAEVSK	[iTRAQ-8plex_Nterm]AEFAEVSK[iTRAQ-8plex_K]	2	226-233	5.031	496.955	2012_10_22_FRF_OT_14.4319.4322.3	FF_human	1	[P02768_CHAIN_0]	665591	498989	705761	491139	680354	509803	1.33454	0.571651	0.428349	1.33454
P02768_CHAIN_0	ALBU_HUMAN	Serum albumin [CHAIN 0]	367.076	81.71	586	49	2	P02768,P02768_ISOFORM_2	AEFAEVSK	[iTRAQ-8plex_Nterm]AEFAEVSK[iTRAQ-8plex_K]	2	226-233	5.22	496.954	2012_10_22_FRF_OT_14.4360.4363.3	FF_human	1	[P02768_CHAIN_0]	638592	452709	677698	443218	653301	460061	1.42003	0.586782	0.413218	1.42003
P02768_CHAIN_0	ALBU_HUMAN	Serum albumin [CHAIN 0]	367.076	81.71	586	49	2	P02768,P02768_ISOFORM_2	AEFAEVSK	[iTRAQ-8plex_Nterm]AEFAEVSK[iTRAQ-8plex_K]	2	226-233	5.367	744.928	2012_10_22_FRF_OT_13.15190.15191.2	FF_human	1	[P02768_CHAIN_0]	211.948	152.187	224.885	149.183	216.789	154.852	1.39998	0.58333	0.41667	1.39998
P02768_CHAIN_0	ALBU_HUMAN	Serum albumin [CHAIN 0]	367.076	81.71	586	49	2	P02768,P02768_ISOFORM_2	AEFAEVSK	[iTRAQ-8plex_Nterm]AEFAEVSK[iTRAQ-8plex_K]	2	226-233	5.103	744.925	2012_10_22_FRF_OT_13.15256.15257.2	FF_human	1	[P02768_CHAIN_0]	142.285	107.423	150.855	105.801	145.425	109.822	1.32419	0.569742	0.430258	1.32419
P02768_CHAIN_0	ALBU_HUMAN	Serum albumin [CHAIN 0]	367.076	81.71	586	49	2	P02768,P02768_ISOFORM_2	AEFAEVSK	[iTRAQ-8plex_Nterm]AEFAEVSK[iTRAQ-8plex_K]	2	226-233	6.017	496.956	2012_10_22_FRF_OT_13.15141.15143.3	FF_human	1	[P02768_CHAIN_0]	3588.65	2581.92	3807.59	2531.43	3670.52	2627.63	1.3969	0.582794	0.417206	1.3969
P02768_CHAIN_0	ALBU_HUMAN	Serum albumin [CHAIN 0]	367.076	81.71	586	49	2	P02768,P02768_ISOFORM_2	AEFAEVSK	[iTRAQ-8plex_Nterm]AEFAEVSK[iTRAQ-8plex_K]	2	226-233	6.529	496.956	2012_10_22_FRF_OT_13.14404.14405.3	FF_human	1	[P02768_CHAIN_0]	28962.1	21827.7	30707.5	21494.8	29602.1	22311.6	1.32676	0.570218	0.429782	1.32676
P02768_CHAIN_0	ALBU_HUMAN	Serum albumin [CHAIN 0]	367.076	81.71	586	49	2	P02768,P02768_ISOFORM_2	AEFAEVSK	[iTRAQ-8plex_Nterm]AEFAEVSK[iTRAQ-8plex_K]	2	226-233	7.188	496.956	2012_10_22_FRF_OT_13.14690.14693.3	FF_human	1	[P02768_CHAIN_0]	23537.3	17933.8	24951.6	17678	24053.3	18349.7	1.31083	0.567255	0.432745	1.31083
P02768_CHAIN_0	ALBU_HUMAN	Serum albumin [CHAIN 0]	367.076	81.71	586	49	2	P02768,P02768_ISOFORM_2	AEFAEVSK	[iTRAQ-8plex_Nterm]AEFAEVSK[iTRAQ-8plex_K]	2	226-233	6.394	496.955	2012_10_22_FRF_OT_13.14771.14773.3	FF_human	1	[P02768_CHAIN_0]	12534.4	9075.85	13297.8	8903.86	12819.1	9242.21	1.38702	0.581067	0.418933	1.38702
[truncated: 4,725 more rows]

## Sheet: Quant Stats Info
	n(114)	n(115)
#Total quantified peptides	4631	4631
Min	103.424	103.424
Max	1.50803e+08	1.5113e+08
Sum	7.45527e+09	7.57219e+09
[truncated: 10 more rows]

## Sheet: Mascat Quant Details
					n(114/115)
[truncated: 162 more rows]

[truncated: 2 more sheets: Protein Expression 95 %, Proteins ratio changes ≥ 1.5]
